# Supplementary material for: Immunogenic cell death mediation patterns reveal novel paradigm for characterizing the immune microenvironment and immunotherapeutic responses in bladder cancer
Source: Front Genet. 2022 Oct 25;13:1035484. doi: 10.3389/fgene.2022.1035484 (PMC9640952; doi:10.3389/fgene.2022.1035484)
Supplement: Supplementary file 3 [file DataSheet1.ZIP]

Archive with 18 entries (17 files):
- Supplementary Tables/
- Supplementary Tables/s-table2.txt
- Supplementary Tables/s-table3.txt
- Supplementary Tables/s-table4.txt
- Supplementary Tables/s-table5.txt
- Supplementary Tables/s-table6.txt
- Supplementary Tables/s-table9.txt
- Supplementary Tables/s-table10.txt
- Supplementary Tables/s-table11.txt
- Supplementary Tables/s-table12.txt
- Supplementary Tables/s-table13.txt
- Supplementary Tables/s-table14.txt
- Supplementary Tables/s-table15.txt
- Supplementary Tables/s-table16.txt
- Supplementary Tables/s-table17.txt
- Supplementary Tables/s-table7.gmt
- Supplementary Tables/s-table8.gmt
- Supplementary Tables/s-table1.txt
