# Supplementary material for: Immunogenic cell death mediation patterns reveal novel paradigm for characterizing the immune microenvironment and immunotherapeutic responses in bladder cancer
Source: Front Genet. 2022 Oct 25;13:1035484. doi: 10.3389/fgene.2022.1035484 (PMC9640952; doi:10.3389/fgene.2022.1035484)
Supplement: Supplementary file 3 [file DataSheet1.ZIP › Supplementary Tables/s-table5.txt]

Supplementary table 5: The expression matrix of 28 ICD-related genes in merged dataset.
ID	TCGA_TCGA-BL-A13J	TCGA_TCGA-FD-A3SM	TCGA_TCGA-K4-A4AC	TCGA_TCGA-2F-A9KR	TCGA_TCGA-XF-A9SY	TCGA_TCGA-FD-A5BT	TCGA_TCGA-YC-A8S6	TCGA_TCGA-2F-A9KW	TCGA_TCGA-FD-A6TG	TCGA_TCGA-XF-AAMR	TCGA_TCGA-FD-A5BZ	TCGA_TCGA-DK-A3IM	TCGA_TCGA-G2-A2EL	TCGA_TCGA-CU-A72E	TCGA_TCGA-ZF-AA4X	TCGA_TCGA-4Z-AA7S	TCGA_TCGA-DK-A2I4	TCGA_TCGA-4Z-AA89	TCGA_TCGA-KQ-A41O	TCGA_TCGA-E7-A7XN	TCGA_TCGA-XF-A9SM	TCGA_TCGA-DK-A3IS	TCGA_TCGA-DK-AA6T	TCGA_TCGA-XF-AAN0	TCGA_TCGA-GC-A3YS	TCGA_TCGA-CF-A47S	TCGA_TCGA-E7-A8O8	TCGA_TCGA-KQ-A41R	TCGA_TCGA-DK-AA6W	TCGA_TCGA-E7-A6MF	TCGA_TCGA-GC-A3I6	TCGA_TCGA-DK-A2I1	TCGA_TCGA-DK-A3IQ	TCGA_TCGA-K4-AAQO	TCGA_TCGA-ZF-A9R1	TCGA_TCGA-GD-A3OP	TCGA_TCGA-XF-AAN8	TCGA_TCGA-4Z-AA82	TCGA_TCGA-FD-A3SS	TCGA_TCGA-BT-A0YX	TCGA_TCGA-DK-A3IN	TCGA_TCGA-DK-A3WW	TCGA_TCGA-FJ-A871	TCGA_TCGA-CF-A1HR	TCGA_TCGA-BT-A20U	TCGA_TCGA-ZF-AA5P	TCGA_TCGA-G2-AA3D	TCGA_TCGA-ZF-AA54	TCGA_TCGA-CU-A0YR	TCGA_TCGA-GC-A3OO	TCGA_TCGA-XF-A9SW	TCGA_TCGA-BT-A20P	TCGA_TCGA-FD-A6TA	TCGA_TCGA-GV-A6ZA	TCGA_TCGA-GV-A3QH	TCGA_TCGA-CF-A5UA	TCGA_TCGA-H4-A2HO	TCGA_TCGA-BL-A0C8	TCGA_TCGA-SY-A9G5	TCGA_TCGA-4Z-AA7O	TCGA_TCGA-FD-A3B5	TCGA_TCGA-BT-A20X	TCGA_TCGA-CF-A47T	TCGA_TCGA-GV-A3JZ	TCGA_TCGA-GC-A3BM	TCGA_TCGA-UY-A78N	TCGA_TCGA-4Z-AA83	TCGA_TCGA-DK-A3WY	TCGA_TCGA-FD-A5BY	TCGA_TCGA-E7-A5KE	TCGA_TCGA-DK-AA6U	TCGA_TCGA-FD-A43X	TCGA_TCGA-FD-A5C0	TCGA_TCGA-E7-A85H	TCGA_TCGA-GC-A4ZW	TCGA_TCGA-GU-AATP	TCGA_TCGA-DK-A6B5	TCGA_TCGA-GD-A3OQ	TCGA_TCGA-G2-A3IE	TCGA_TCGA-YC-A9TC	TCGA_TCGA-2F-A9KQ	TCGA_TCGA-UY-A8OB	TCGA_TCGA-LC-A66R	TCGA_TCGA-G2-AA3F	TCGA_TCGA-K4-A6FZ	TCGA_TCGA-UY-A9PA	TCGA_TCGA-5N-A9KI	TCGA_TCGA-G2-A2ES	TCGA_TCGA-ZF-A9R4	TCGA_TCGA-FD-A6TH	TCGA_TCGA-E7-A7PW	TCGA_TCGA-DK-A1A3	TCGA_TCGA-GD-A76B	TCGA_TCGA-4Z-AA80	TCGA_TCGA-CF-A3MH	TCGA_TCGA-XF-AAN4	TCGA_TCGA-ZF-AA51	TCGA_TCGA-CF-A9FH	TCGA_TCGA-FD-A6TK	TCGA_TCGA-SY-A9G0	TCGA_TCGA-XF-AAMG	TCGA_TCGA-R3-A69X	TCGA_TCGA-4Z-AA7N	TCGA_TCGA-HQ-A5ND	TCGA_TCGA-2F-A9KT	TCGA_TCGA-DK-A6B2	TCGA_TCGA-UY-A8OC	TCGA_TCGA-ZF-AA5N	TCGA_TCGA-E7-A97Q	TCGA_TCGA-FD-A5BX	TCGA_TCGA-GV-A3JW	TCGA_TCGA-DK-A3IT	TCGA_TCGA-KQ-A41N	TCGA_TCGA-XF-A9SH	TCGA_TCGA-C4-A0EZ	TCGA_TCGA-ZF-A9R9	TCGA_TCGA-C4-A0F7	TCGA_TCGA-FD-A5BU	TCGA_TCGA-FD-A5C1	TCGA_TCGA-HQ-A2OE	TCGA_TCGA-FD-A43S	TCGA_TCGA-E7-A3X6	TCGA_TCGA-BT-A20R	TCGA_TCGA-DK-AA75	TCGA_TCGA-BT-A20V	TCGA_TCGA-DK-A3IV	TCGA_TCGA-XF-A9T6	TCGA_TCGA-4Z-AA7R	TCGA_TCGA-XF-A9SU	TCGA_TCGA-S5-A6DX	TCGA_TCGA-2F-A9KO	TCGA_TCGA-UY-A78K	TCGA_TCGA-GU-A767	TCGA_TCGA-DK-A1AC	TCGA_TCGA-DK-A6B1	TCGA_TCGA-K4-A3WS	TCGA_TCGA-GU-AATQ	TCGA_TCGA-YC-A89H	TCGA_TCGA-ZF-AA4T	TCGA_TCGA-XF-A9SJ	TCGA_TCGA-FJ-A3Z9	TCGA_TCGA-ZF-A9RN	TCGA_TCGA-XF-A8HB	TCGA_TCGA-C4-A0F0	TCGA_TCGA-E5-A2PC	TCGA_TCGA-DK-A6B0	TCGA_TCGA-ZF-AA53	TCGA_TCGA-DK-A6AW	TCGA_TCGA-FD-A3SJ	TCGA_TCGA-FD-A43U	TCGA_TCGA-G2-A2EC	TCGA_TCGA-CF-A7I0	TCGA_TCGA-GC-A6I3	TCGA_TCGA-BT-A42F	TCGA_TCGA-XF-A8HF	TCGA_TCGA-CU-A3YL	TCGA_TCGA-GU-A764	TCGA_TCGA-5N-A9KM	TCGA_TCGA-4Z-AA81	TCGA_TCGA-BL-A3JM	TCGA_TCGA-FD-A6TC	TCGA_TCGA-GU-A42R	TCGA_TCGA-GU-A42P	TCGA_TCGA-CU-A3QU	TCGA_TCGA-ZF-A9RL	TCGA_TCGA-FD-A3NA	TCGA_TCGA-UY-A78P	TCGA_TCGA-ZF-AA52	TCGA_TCGA-XF-A8HC	TCGA_TCGA-LT-A5Z6	TCGA_TCGA-K4-A3WU	TCGA_TCGA-FD-A3SQ	TCGA_TCGA-ZF-AA56	TCGA_TCGA-BT-A0S7	TCGA_TCGA-E7-A4XJ	TCGA_TCGA-E7-A519	TCGA_TCGA-DK-A1AF	TCGA_TCGA-ZF-A9RD	TCGA_TCGA-BL-A13I	TCGA_TCGA-XF-AAMY	TCGA_TCGA-XF-AAMT	TCGA_TCGA-UY-A9PF	TCGA_TCGA-E7-A3Y1	TCGA_TCGA-ZF-A9RM	TCGA_TCGA-ZF-AA4V	TCGA_TCGA-4Z-AA7Y	TCGA_TCGA-ZF-A9R5	TCGA_TCGA-DK-AA6P	TCGA_TCGA-DK-A6B6	TCGA_TCGA-DK-A3IK	TCGA_TCGA-XF-AAN5	TCGA_TCGA-E7-A6MD	TCGA_TCGA-XF-A8HE	TCGA_TCGA-DK-AA6M	TCGA_TCGA-FD-A3SR	TCGA_TCGA-CF-A3MF	TCGA_TCGA-XF-A8HH	TCGA_TCGA-XF-A9SI	TCGA_TCGA-BT-A20Q	TCGA_TCGA-E7-A97P	TCGA_TCGA-YF-AA3L	TCGA_TCGA-MV-A51V	TCGA_TCGA-DK-A1AG	TCGA_TCGA-XF-A9SZ	TCGA_TCGA-CU-A5W6	TCGA_TCGA-FD-A6TF	TCGA_TCGA-XF-A9SP	TCGA_TCGA-E7-A7DU	TCGA_TCGA-FD-A6TD	TCGA_TCGA-KQ-A41S	TCGA_TCGA-GV-A3JV	TCGA_TCGA-DK-AA6L	TCGA_TCGA-G2-A3IB	TCGA_TCGA-GU-A766	TCGA_TCGA-XF-A9T8	TCGA_TCGA-E7-A5KF	TCGA_TCGA-FD-A3N5	TCGA_TCGA-GU-A763	TCGA_TCGA-C4-A0F1	TCGA_TCGA-CF-A8HX	TCGA_TCGA-ZF-A9R3	TCGA_TCGA-CF-A9FM	TCGA_TCGA-FD-A43N	TCGA_TCGA-UY-A8OD	TCGA_TCGA-XF-AAMQ	TCGA_TCGA-XF-A8HD	TCGA_TCGA-FD-A62S	TCGA_TCGA-DK-AA74	TCGA_TCGA-XF-AAMZ	TCGA_TCGA-GV-A3QG	TCGA_TCGA-XF-A9T2	TCGA_TCGA-FD-A3SL	TCGA_TCGA-YF-AA3M	TCGA_TCGA-CF-A47V	TCGA_TCGA-DK-A1AB	TCGA_TCGA-ZF-AA58	TCGA_TCGA-ZF-A9R7	TCGA_TCGA-GC-A3RC	TCGA_TCGA-DK-A1A5	TCGA_TCGA-KQ-A41Q	TCGA_TCGA-CU-A3KJ	TCGA_TCGA-2F-A9KP	TCGA_TCGA-FD-A62N	TCGA_TCGA-ZF-A9RF	TCGA_TCGA-S5-AA26	TCGA_TCGA-FJ-A3Z7	TCGA_TCGA-G2-A2EO	TCGA_TCGA-XF-A9ST	TCGA_TCGA-GC-A3RB	TCGA_TCGA-DK-AA71	TCGA_TCGA-FD-A3SO	TCGA_TCGA-CU-A0YN	TCGA_TCGA-4Z-AA7W	TCGA_TCGA-ZF-A9R2	TCGA_TCGA-DK-AA77	TCGA_TCGA-XF-AAML	TCGA_TCGA-XF-A8HI	TCGA_TCGA-ZF-AA4R	TCGA_TCGA-DK-A2I2	TCGA_TCGA-DK-AA6R	TCGA_TCGA-E7-A678	TCGA_TCGA-ZF-AA4W	TCGA_TCGA-PQ-A6FI	TCGA_TCGA-DK-A1A6	TCGA_TCGA-E7-A541	TCGA_TCGA-DK-A1AE	TCGA_TCGA-DK-A3X2	TCGA_TCGA-DK-A3IL	TCGA_TCGA-FD-A5BV	TCGA_TCGA-E7-A4IJ	TCGA_TCGA-E5-A4U1	TCGA_TCGA-XF-AAMH	TCGA_TCGA-DK-A2I6	TCGA_TCGA-4Z-AA7Q	TCGA_TCGA-BT-A20J	TCGA_TCGA-E7-A7DV	TCGA_TCGA-XF-AAMX	TCGA_TCGA-GV-A3JX	TCGA_TCGA-XF-AAME	TCGA_TCGA-E7-A6ME	TCGA_TCGA-XF-A9T0	TCGA_TCGA-DK-AA6X	TCGA_TCGA-CF-A47X	TCGA_TCGA-FD-A6TB	TCGA_TCGA-E7-A8O7	TCGA_TCGA-XF-A9SV	TCGA_TCGA-FJ-A3ZE	TCGA_TCGA-PQ-A6FN	TCGA_TCGA-FD-A3B4	TCGA_TCGA-E7-A677	TCGA_TCGA-UY-A78O	TCGA_TCGA-FD-A43P	TCGA_TCGA-XF-AAN7	TCGA_TCGA-FD-A6TI	TCGA_TCGA-KQ-A41P	TCGA_TCGA-K4-A83P	TCGA_TCGA-K4-A3WV	TCGA_TCGA-BT-A3PH	TCGA_TCGA-ZF-A9RC	TCGA_TCGA-XF-AAMJ	TCGA_TCGA-CF-A3MG	TCGA_TCGA-BT-A2LB	TCGA_TCGA-UY-A9PH	TCGA_TCGA-DK-AA6S	TCGA_TCGA-FD-A6TE	TCGA_TCGA-BT-A2LA	TCGA_TCGA-BT-A3PJ	TCGA_TCGA-BT-A20N	TCGA_TCGA-DK-A1AD	TCGA_TCGA-GU-A42Q	TCGA_TCGA-XF-AAN3	TCGA_TCGA-UY-A9PE	TCGA_TCGA-K4-A6MB	TCGA_TCGA-4Z-AA7M	TCGA_TCGA-K4-A54R	TCGA_TCGA-XF-AAN2	TCGA_TCGA-XF-A9SL	TCGA_TCGA-BT-A42E	TCGA_TCGA-DK-A2HX	TCGA_TCGA-GU-A762	TCGA_TCGA-GD-A3OS	TCGA_TCGA-CF-A9FL	TCGA_TCGA-FD-A3SN	TCGA_TCGA-FD-A43Y	TCGA_TCGA-BT-A42C	TCGA_TCGA-UY-A78M	TCGA_TCGA-CF-A27C	TCGA_TCGA-UY-A9PD	TCGA_TCGA-UY-A78L	TCGA_TCGA-FD-A3B3	TCGA_TCGA-DK-A3WX	TCGA_TCGA-LT-A8JT	TCGA_TCGA-FD-A5BS	TCGA_TCGA-XF-A9T4	TCGA_TCGA-G2-A2EK	TCGA_TCGA-G2-A2EJ	TCGA_TCGA-GC-A6I1	TCGA_TCGA-G2-A3VY	TCGA_TCGA-BL-A5ZZ	TCGA_TCGA-4Z-AA87	TCGA_TCGA-DK-A3X1	TCGA_TCGA-XF-A8HG	TCGA_TCGA-K4-A5RH	TCGA_TCGA-DK-A1AA	TCGA_TCGA-G2-AA3B	TCGA_TCGA-DK-AA6Q	TCGA_TCGA-DK-A1A7	TCGA_TCGA-HQ-A5NE	TCGA_TCGA-XF-AAN1	TCGA_TCGA-FD-A62O	TCGA_TCGA-4Z-AA86	TCGA_TCGA-FD-A3N6	TCGA_TCGA-K4-A4AB	TCGA_TCGA-ZF-A9R0	TCGA_TCGA-GV-A3QK	TCGA_TCGA-FD-A5BR	TCGA_TCGA-FJ-A3ZF	TCGA_TCGA-GV-A3QI	TCGA_TCGA-CF-A47W	TCGA_TCGA-4Z-AA84	TCGA_TCGA-BT-A20O	TCGA_TCGA-XF-A9T3	TCGA_TCGA-CF-A47Y	TCGA_TCGA-FD-A3SP	TCGA_TCGA-E5-A4TZ	TCGA_TCGA-XF-A9SK	TCGA_TCGA-ZF-AA5H	TCGA_TCGA-FD-A3B7	TCGA_TCGA-XF-A9SX	TCGA_TCGA-DK-A3IU	TCGA_TCGA-C4-A0F6	TCGA_TCGA-FD-A62P	TCGA_TCGA-K4-A5RJ	TCGA_TCGA-FD-A3B8	TCGA_TCGA-ZF-AA4U	TCGA_TCGA-GU-AATO	TCGA_TCGA-K4-A5RI	TCGA_TCGA-CF-A3MI	TCGA_TCGA-CF-A9FF	TCGA_TCGA-DK-AA76	TCGA_TCGA-G2-A2EF	TCGA_TCGA-FD-A3B6	TCGA_TCGA-BT-A2LD	TCGA_TCGA-GV-A40G	TCGA_TCGA-XF-AAMW	TCGA_TCGA-XF-A9T5	TCGA_TCGA-G2-AA3C	TCGA_TCGA-BT-A20T	TCGA_TCGA-CU-A0YO	TCGA_TCGA-H4-A2HQ	TCGA_TCGA-ZF-A9RE	TCGA_TCGA-GC-A3RD	TCGA_TCGA-FT-A61P	TCGA_TCGA-GC-A3WC	TCGA_TCGA-GV-A3QF	TCGA_TCGA-GD-A6C6	TCGA_TCGA-UY-A9PB	TCGA_TCGA-BT-A3PK	TCGA_TCGA-GD-A2C5	TCGA_TCGA-FT-A3EE	TCGA_TCGA-CF-A8HY	TCGA_TCGA-DK-A6AV	TCGA_TCGA-GV-A40E	TCGA_TCGA-CF-A5U8	TCGA_TCGA-BT-A20W	GSE32894_GSM814052	GSE32894_GSM814053	GSE32894_GSM814054	GSE32894_GSM814055	GSE32894_GSM814056	GSE32894_GSM814057	GSE32894_GSM814058	GSE32894_GSM814059	GSE32894_GSM814060	GSE32894_GSM814061	GSE32894_GSM814062	GSE32894_GSM814063	GSE32894_GSM814064	GSE32894_GSM814065	GSE32894_GSM814066	GSE32894_GSM814067	GSE32894_GSM814068	GSE32894_GSM814069	GSE32894_GSM814070	GSE32894_GSM814071	GSE32894_GSM814072	GSE32894_GSM814073	GSE32894_GSM814074	GSE32894_GSM814075	GSE32894_GSM814076	GSE32894_GSM814077	GSE32894_GSM814078	GSE32894_GSM814079	GSE32894_GSM814080	GSE32894_GSM814081	GSE32894_GSM814082	GSE32894_GSM814083	GSE32894_GSM814084	GSE32894_GSM814085	GSE32894_GSM814086	GSE32894_GSM814087	GSE32894_GSM814088	GSE32894_GSM814089	GSE32894_GSM814090	GSE32894_GSM814091	GSE32894_GSM814092	GSE32894_GSM814093	GSE32894_GSM814094	GSE32894_GSM814095	GSE32894_GSM814096	GSE32894_GSM814097	GSE32894_GSM814098	GSE32894_GSM814099	GSE32894_GSM814100	GSE32894_GSM814101	GSE32894_GSM814102	GSE32894_GSM814103	GSE32894_GSM814104	GSE32894_GSM814105	GSE32894_GSM814106	GSE32894_GSM814107	GSE32894_GSM814108	GSE32894_GSM814109	GSE32894_GSM814110	GSE32894_GSM814111	GSE32894_GSM814112	GSE32894_GSM814113	GSE32894_GSM814114	GSE32894_GSM814115	GSE32894_GSM814116	GSE32894_GSM814117	GSE32894_GSM814118	GSE32894_GSM814119	GSE32894_GSM814120	GSE32894_GSM814121	GSE32894_GSM814122	GSE32894_GSM814123	GSE32894_GSM814124	GSE32894_GSM814125	GSE32894_GSM814126	GSE32894_GSM814127	GSE32894_GSM814128	GSE32894_GSM814129	GSE32894_GSM814130	GSE32894_GSM814131	GSE32894_GSM814132	GSE32894_GSM814133	GSE32894_GSM814134	GSE32894_GSM814135	GSE32894_GSM814136	GSE32894_GSM814137	GSE32894_GSM814138	GSE32894_GSM814139	GSE32894_GSM814140	GSE32894_GSM814141	GSE32894_GSM814142	GSE32894_GSM814143	GSE32894_GSM814144	GSE32894_GSM814145	GSE32894_GSM814146	GSE32894_GSM814147	GSE32894_GSM814148	GSE32894_GSM814149	GSE32894_GSM814150	GSE32894_GSM814151	GSE32894_GSM814152	GSE32894_GSM814153	GSE32894_GSM814154	GSE32894_GSM814155	GSE32894_GSM814156	GSE32894_GSM814157	GSE32894_GSM814158	GSE32894_GSM814159	GSE32894_GSM814160	GSE32894_GSM814161	GSE32894_GSM814162	GSE32894_GSM814163	GSE32894_GSM814164	GSE32894_GSM814165	GSE32894_GSM814166	GSE32894_GSM814167	GSE32894_GSM814168	GSE32894_GSM814169	GSE32894_GSM814170	GSE32894_GSM814171	GSE32894_GSM814172	GSE32894_GSM814173	GSE32894_GSM814174	GSE32894_GSM814175	GSE32894_GSM814176	GSE32894_GSM814177	GSE32894_GSM814178	GSE32894_GSM814179	GSE32894_GSM814180	GSE32894_GSM814181	GSE32894_GSM814182	GSE32894_GSM814183	GSE32894_GSM814184	GSE32894_GSM814185	GSE32894_GSM814186	GSE32894_GSM814187	GSE32894_GSM814188	GSE32894_GSM814189	GSE32894_GSM814190	GSE32894_GSM814191	GSE32894_GSM814192	GSE32894_GSM814193	GSE32894_GSM814194	GSE32894_GSM814195	GSE32894_GSM814196	GSE32894_GSM814197	GSE32894_GSM814198	GSE32894_GSM814199	GSE32894_GSM814200	GSE32894_GSM814201	GSE32894_GSM814202	GSE32894_GSM814203	GSE32894_GSM814204	GSE32894_GSM814205	GSE32894_GSM814206	GSE32894_GSM814207	GSE32894_GSM814208	GSE32894_GSM814209	GSE32894_GSM814210	GSE32894_GSM814211	GSE32894_GSM814212	GSE32894_GSM814213	GSE32894_GSM814214	GSE32894_GSM814215	GSE32894_GSM814216	GSE32894_GSM814217	GSE32894_GSM814218	GSE32894_GSM814219	GSE32894_GSM814220	GSE32894_GSM814221	GSE32894_GSM814222	GSE32894_GSM814223	GSE32894_GSM814224	GSE32894_GSM814225	GSE32894_GSM814226	GSE32894_GSM814227	GSE32894_GSM814228	GSE32894_GSM814229	GSE32894_GSM814230	GSE32894_GSM814231	GSE32894_GSM814232	GSE32894_GSM814233	GSE32894_GSM814234	GSE32894_GSM814235	GSE32894_GSM814236	GSE32894_GSM814237	GSE32894_GSM814238	GSE32894_GSM814239	GSE32894_GSM814240	GSE32894_GSM814241	GSE32894_GSM814242	GSE32894_GSM814243	GSE32894_GSM814244	GSE32894_GSM814245	GSE32894_GSM814246	GSE32894_GSM814247	GSE32894_GSM814248	GSE32894_GSM814249	GSE32894_GSM814250	GSE32894_GSM814251	GSE32894_GSM814252	GSE32894_GSM814253	GSE32894_GSM814254	GSE32894_GSM814255	GSE32894_GSM814256	GSE32894_GSM814257	GSE32894_GSM814258	GSE32894_GSM814259	GSE32894_GSM814260	GSE32894_GSM814261	GSE32894_GSM814262	GSE32894_GSM814263	GSE32894_GSM814264	GSE32894_GSM814265	GSE32894_GSM814266	GSE32894_GSM814267	GSE32894_GSM814268	GSE32894_GSM814269	GSE32894_GSM814270	GSE32894_GSM814271	GSE32894_GSM814272	GSE32894_GSM814273	GSE32894_GSM814274	GSE32894_GSM814275	GSE32894_GSM814276	GSE32894_GSM814277	GSE32894_GSM814278	GSE32894_GSM814279	GSE32894_GSM814280	GSE32894_GSM814281	GSE32894_GSM814282	GSE32894_GSM814283	GSE32894_GSM814284	GSE32894_GSM814285	GSE32894_GSM814286	GSE32894_GSM814287	GSE32894_GSM814288	GSE32894_GSM814289	GSE32894_GSM814290	GSE32894_GSM814291	GSE32894_GSM814292	GSE32894_GSM814293	GSE32894_GSM814294	GSE32894_GSM814295	GSE32894_GSM814296	GSE32894_GSM814297	GSE32894_GSM814298	GSE32894_GSM814299	GSE32894_GSM814300	GSE32894_GSM814301	GSE32894_GSM814302	GSE32894_GSM814303	GSE32894_GSM814304	GSE32894_GSM814305	GSE32894_GSM814306	GSE32894_GSM814307	GSE32894_GSM814308	GSE32894_GSM814309	GSE32894_GSM814310	GSE32894_GSM814311	GSE32894_GSM814312	GSE32894_GSM814313	GSE32894_GSM814314	GSE32894_GSM814315	GSE32894_GSM814316	GSE32894_GSM814317	GSE32894_GSM814318	GSE32894_GSM814319	GSE32894_GSM814320	GSE32894_GSM814321	GSE32894_GSM814322	GSE32894_GSM814323	GSE32894_GSM814324	GSE32894_GSM814325	GSE32894_GSM814326	GSE32894_GSM814327	GSE32894_GSM814328	GSE32894_GSM814329	GSE32894_GSM814330	GSE32894_GSM814331	GSE32894_GSM814332	GSE32894_GSM814333	GSE32894_GSM814334	GSE32894_GSM814335	GSE32894_GSM814336	GSE32894_GSM814337	GSE32894_GSM814338	GSE32894_GSM814339	GSE32894_GSM814340	GSE32894_GSM814341	GSE32894_GSM814342	GSE32894_GSM814343	GSE32894_GSM814344	GSE32894_GSM814345	GSE32894_GSM814346	GSE32894_GSM814347	GSE32894_GSM814348	GSE32894_GSM814349	GSE32894_GSM814350	GSE32894_GSM814351	GSE32894_GSM814352	GSE32894_GSM814353	GSE32894_GSM814354	GSE32894_GSM814355	GSE32894_GSM814356	GSE32894_GSM814357	GSE32894_GSM814358	GSE32894_GSM814359	GSE31684_GSM786491	GSE31684_GSM786492	GSE31684_GSM786493	GSE31684_GSM786494	GSE31684_GSM786495	GSE31684_GSM786496	GSE31684_GSM786497	GSE31684_GSM786498	GSE31684_GSM786499	GSE31684_GSM786500	GSE31684_GSM786501	GSE31684_GSM786502	GSE31684_GSM786503	GSE31684_GSM786504	GSE31684_GSM786505	GSE31684_GSM786506	GSE31684_GSM786507	GSE31684_GSM786508	GSE31684_GSM786509	GSE31684_GSM786510	GSE31684_GSM786511	GSE31684_GSM786512	GSE31684_GSM786513	GSE31684_GSM786514	GSE31684_GSM786515	GSE31684_GSM786516	GSE31684_GSM786517	GSE31684_GSM786518	GSE31684_GSM786519	GSE31684_GSM786520	GSE31684_GSM786521	GSE31684_GSM786522	GSE31684_GSM786523	GSE31684_GSM786524	GSE31684_GSM786525	GSE31684_GSM786526	GSE31684_GSM786527	GSE31684_GSM786528	GSE31684_GSM786529	GSE31684_GSM786530	GSE31684_GSM786531	GSE31684_GSM786532	GSE31684_GSM786533	GSE31684_GSM786534	GSE31684_GSM786535	GSE31684_GSM786536	GSE31684_GSM786537	GSE31684_GSM786538	GSE31684_GSM786539	GSE31684_GSM786540	GSE31684_GSM786541	GSE31684_GSM786542	GSE31684_GSM786543	GSE31684_GSM786544	GSE31684_GSM786545	GSE31684_GSM786546	GSE31684_GSM786547	GSE31684_GSM786548	GSE31684_GSM786549	GSE31684_GSM786550	GSE31684_GSM786551	GSE31684_GSM786552	GSE31684_GSM786553	GSE31684_GSM786554	GSE31684_GSM786555	GSE31684_GSM786556	GSE31684_GSM786557	GSE31684_GSM786558	GSE31684_GSM786559	GSE31684_GSM786560	GSE31684_GSM786561	GSE31684_GSM786562	GSE31684_GSM786563	GSE31684_GSM786564	GSE31684_GSM786565	GSE31684_GSM786566	GSE31684_GSM786567	GSE31684_GSM786568	GSE31684_GSM786569	GSE31684_GSM786570	GSE31684_GSM786571	GSE31684_GSM786572	GSE31684_GSM786573	GSE31684_GSM786574	GSE31684_GSM786575	GSE31684_GSM786576	GSE31684_GSM786577	GSE31684_GSM786578	GSE31684_GSM786579	GSE31684_GSM786580	GSE31684_GSM786581	GSE31684_GSM786582	GSE31684_GSM786583	GSE13507_GSM340605	GSE13507_GSM340606	GSE13507_GSM340607	GSE13507_GSM340608	GSE13507_GSM340609	GSE13507_GSM340610	GSE13507_GSM340611	GSE13507_GSM340612	GSE13507_GSM340613	GSE13507_GSM340614	GSE13507_GSM340615	GSE13507_GSM340616	GSE13507_GSM340617	GSE13507_GSM340618	GSE13507_GSM340619	GSE13507_GSM340620	GSE13507_GSM340621	GSE13507_GSM340622	GSE13507_GSM340623	GSE13507_GSM340624	GSE13507_GSM340625	GSE13507_GSM340626	GSE13507_GSM340627	GSE13507_GSM340628	GSE13507_GSM340629	GSE13507_GSM340630	GSE13507_GSM340631	GSE13507_GSM340632	GSE13507_GSM340633	GSE13507_GSM340634	GSE13507_GSM340635	GSE13507_GSM340636	GSE13507_GSM340637	GSE13507_GSM340638	GSE13507_GSM340639	GSE13507_GSM340640	GSE13507_GSM340641	GSE13507_GSM340642	GSE13507_GSM340643	GSE13507_GSM340644	GSE13507_GSM340645	GSE13507_GSM340646	GSE13507_GSM340647	GSE13507_GSM340648	GSE13507_GSM340649	GSE13507_GSM340650	GSE13507_GSM340651	GSE13507_GSM340652	GSE13507_GSM340653	GSE13507_GSM340654	GSE13507_GSM340655	GSE13507_GSM340656	GSE13507_GSM340657	GSE13507_GSM340658	GSE13507_GSM340659	GSE13507_GSM340660	GSE13507_GSM340661	GSE13507_GSM340662	GSE13507_GSM340663	GSE13507_GSM340664	GSE13507_GSM340665	GSE13507_GSM340666	GSE13507_GSM340667	GSE13507_GSM340668	GSE13507_GSM340669	GSE13507_GSM340670	GSE13507_GSM340671	GSE13507_GSM340672	GSE13507_GSM340673	GSE13507_GSM340674	GSE13507_GSM340675	GSE13507_GSM340676	GSE13507_GSM340677	GSE13507_GSM340678	GSE13507_GSM340679	GSE13507_GSM340680	GSE13507_GSM340681	GSE13507_GSM340682	GSE13507_GSM340683	GSE13507_GSM340684	GSE13507_GSM340685	GSE13507_GSM340686	GSE13507_GSM340687	GSE13507_GSM340688	GSE13507_GSM340689	GSE13507_GSM340690	GSE13507_GSM340691	GSE13507_GSM340692	GSE13507_GSM340693	GSE13507_GSM340694	GSE13507_GSM340695	GSE13507_GSM340696	GSE13507_GSM340697	GSE13507_GSM340698	GSE13507_GSM340699	GSE13507_GSM340700	GSE13507_GSM340701	GSE13507_GSM340702	GSE13507_GSM340703	GSE13507_GSM340704	GSE13507_GSM340705	GSE13507_GSM340706	GSE13507_GSM340707	GSE13507_GSM340708	GSE13507_GSM340709	GSE13507_GSM340710	GSE13507_GSM340711	GSE13507_GSM340712	GSE13507_GSM340713	GSE13507_GSM340714	GSE13507_GSM340715	GSE13507_GSM340716	GSE13507_GSM340717	GSE13507_GSM340718	GSE13507_GSM340719	GSE13507_GSM340720	GSE13507_GSM340721	GSE13507_GSM340722	GSE13507_GSM340723	GSE13507_GSM340724	GSE13507_GSM340725	GSE13507_GSM340726	GSE13507_GSM340727	GSE13507_GSM340728	GSE13507_GSM340729	GSE13507_GSM340730	GSE13507_GSM340731	GSE13507_GSM340732	GSE13507_GSM340733	GSE13507_GSM340734	GSE13507_GSM340735	GSE13507_GSM340736	GSE13507_GSM340737	GSE13507_GSM340738	GSE13507_GSM340739	GSE13507_GSM340740	GSE13507_GSM340741	GSE13507_GSM340742	GSE13507_GSM340743	GSE13507_GSM340744	GSE13507_GSM340745	GSE13507_GSM340746	GSE13507_GSM340747	GSE13507_GSM340748	GSE13507_GSM340749	GSE13507_GSM340750	GSE13507_GSM340751	GSE13507_GSM340752	GSE13507_GSM340753	GSE13507_GSM340754	GSE13507_GSM340755	GSE13507_GSM340756	GSE13507_GSM340757	GSE13507_GSM340758	GSE13507_GSM340759	GSE13507_GSM340760	GSE13507_GSM340761	GSE13507_GSM340762	GSE13507_GSM340763	GSE13507_GSM340764	GSE13507_GSM340765	GSE13507_GSM340766	GSE13507_GSM340767	GSE13507_GSM340768	GSE13507_GSM340769
ATG5	4.749743991	4.802321536	4.313988914	3.73175773	4.92730912	3.131822753	4.16913757	4.40744536	3.820125539	4.27875188	4.44510782	4.289407086	4.678522483	4.045449452	4.749215126	4.791639394	4.518285262	4.80845258	3.43769046	4.96435596	4.46555287	4.62569867	3.08731103	4.239752613	4.922880884	3.865431872	3.21650011	2.60141575	4.48554215	4.74427233	4.55714898	3.817619408	4.076817982	4.47024885	4.382929005	4.4476054	3.74233208	4.645608604	4.478568481	4.311480794	4.70451433	5.09559122	4.452353931	4.309777664	5.24028123	3.88204864	4.68746203	4.627150708	5.09630252	4.926655168	4.36689172	4.085765157	4.82666538	4.105156457	4.183858089	4.100745557	4.00853931	5.067052415	3.956040373	4.49023994	4.379951057	4.588424625	3.500961265	4.444810694	4.82106682	4.522548421	4.06723385	4.35622583	4.740321685	3.867162118	4.7697984	4.106093496	4.490985217	4.27002111	4.4489298	3.77352567	5.193969252	4.994078929	3.979399752	4.37626572	3.33732502	4.62355357	4.378655068	4.040308594	4.649955971	4.851913526	4.87618238	4.049491741	4.99938001	4.351025753	3.47174052	3.611431477	4.138281662	4.923349035	3.84925162	4.536189762	4.278473067	4.268989951	4.93784788	4.15689947	4.836867729	4.493168929	3.92342095	5.19561902	4.55777613	4.757266334	4.682907247	4.26559717	3.48836972	3.78761011	3.532548312	4.285301542	2.727450154	3.749628732	4.48315147	3.008967861	4.05150465	3.617669979	4.117550031	3.353978668	3.94314968	4.7705351	4.49323984	4.0802737	4.37362361	5.13123266	3.55200675	4.43693744	3.91816688	3.08831052	4.392796948	5.95890327	3.65345496	5.10815527	4.59206519	4.072946121	4.55049255	4.243413804	4.587887124	3.695043523	4.06419165	4.775543815	3.493568096	5.12507191	3.724112653	4.570379123	4.549772448	3.94187793	4.63832657	3.7845234	3.721849029	3.195480871	6.47828008	3.743080423	3.162869393	3.826655073	4.381147183	4.82707077	4.03818858	4.574075477	4.470875411	3.77138448	4.3646551	3.96661233	5.16795943	4.341281069	4.471488283	4.01068124	3.271060223	3.96309604	4.63108041	3.87030242	4.9680967	4.378899081	3.34770257	2.645026611	4.35449557	4.71960886	4.74548222	4.60590383	4.798904998	3.36964711	3.509258839	5.37432718	4.56618333	4.9395058	4.70222291	4.023299467	4.0155233162	3.23996619	4.89559771	4.24267328	4.72844943	4.90290564	4.40334205	1.635119838	3.99376343	4.377557681	4.644063337	5.040431674	3.82921497	3.3942577	4.532233648	4.37587436	4.42682746	4.04049416	4.29098399	4.25883389	4.985233253	4.43887107	3.874894555	4.76765676	4.7923067	4.57466482	4.346280043	4.83719905	4.669938283	3.758222418	4.000501808	3.122215304	4.812658695	5.00173899	4.026786502	3.36574305	5.27276199	4.35063563	4.679155283	4.43651436	4.06696962	4.042469641	4.53722553	3.820917445	4.39279931	3.299013766	4.417621703	4.645441298	3.82097551	5.03034483	5.056535589	4.250038131	4.776488123	4.67973066	4.567772885	4.18186305	3.690925472	3.7032654125	4.5970277	4.6739737	4.25379804	3.97791173	4.8675357	4.634007892	3.08189249	4.3344647	4.81773169	4.178330027	4.322704439	4.90746408	4.365197591	4.57825628	4.56761284	4.65126912	4.941097581	4.288084018	3.922381845	4.570036658	4.210043487	3.19466558	4.00351391	4.08261541	3.912447898	4.755395164	3.807004039	3.637136038	6.337313328	4.59354268	3.22478949	4.732268875	4.234743477	6.58767558	3.979327572	4.77228874	3.836597417	4.702072422	4.896608714	4.91015274	5.027821743	3.97834709	5.07856176	4.68563734	4.14015535	8.193483497	4.68562349	4.142893259	3.775385044	4.160919125	4.530298634	4.11857647	4.09431293	4.20223448	4.737589132	3.935947954	4.45653887	4.41235685	4.17813856	5.395321967	5.076331552	4.797401849	4.183126866	4.86781496	4.5168202	3.552950009	4.68399853	4.2771736	4.58903931	4.98162212	3.908522085	3.906594416	4.31104606	3.807086276	4.774998151	3.94431126	3.79279509	3.778142163	4.209684622	4.081694505	4.460135848	4.43589992	4.507342164	4.516094904	4.94171987	4.50550817	3.499735746	4.772502456	4.065846102	4.757120855	4.533707679	4.33972143	4.936215081	4.658192662	4.094747776	3.712248262	4.983918658	4.625005399	3.46894399	3.84487275	2.479143219	5.12244878	4.204628799	4.18067116	4.964943174	4.470944764	4.288449	3.44483656	4.21821354	3.98103673	4.440946034	4.368455406	4.149335706	4.320283888	4.728873123	4.503122566	3.48252821	4.61585241	4.95521111	4.047793322	4.99193323	4.239273154	4.760853258	3.79369627	4.0870373	4.16968178	5.01881042	4.52142112	4.834788565	4.79457304	4.593672333	2.538258342	3.20670933	4.442907978	5.255533779	5.203147861	3.614764283	3.89696415	4.681498196	4.567955474	4.235509821	3.41668904	4.268972922	4.33278654	4.82860394	3.91239679	4.186674209	4.521851518	3.585502498	3.673833638	4.832189208	4.012297309	4.96813638	4.141429255	3.540614144	4.30493418	4.641156598	4.378619728	4.560817846	5.3612692343	4.3129018912	3.804979492	4.513986561	4.175977707	4.516865547	4.387584377	3.778829336	4.3652275638	4.558511313	4.355746682	4.85083444	3.558033017	4.4049079758	4.4627324	4.5324819673	4.48511273	5.152850443	3.679859959	4.884600604	4.339974777	4.7126109325	4.877427915	4.6023482989	3.2012515623	3.5812975905	4.237317	4.46015999	4.3740312936	4.322624907	3.913778076	4.3954453478	4.2418286223	3.7454263216	4.4032138419	4.020257174	3.9310098464	4.581469368	3.575710084	5.5168697799	3.416441108	4.355507	4.1211503906	5.547744849	5.030762154	4.832089	4.7478029852	4.619013793	5.642576035	3.9138964276	4.332117329	4.770608203	4.1778066901	5.417161386	3.500781322	4.526318916	3.193904254	4.4565063932	3.928966131	3.8348790843	4.8882813586	3.1538155726	2.678022619	4.547085231	4.0759525198	4.8692187776	4.3826433772	4.303832061	4.2282557661	4.514535805	4.452944763	5.4151476889	4.50070431	3.908779274	3.6079159789	4.4817180966	5.565489925	4.156091502	4.423977182	4.751787152	3.893383948	4.6971749908	4.557821	4.02931303	4.183004818	4.646263538	2.4794113036	4.9197540455	4.212580278	4.170641347	3.968543639	4.980559715	3.813977375	3.599741898	3.9024735668	4.4540295914	4.549564	4.357208717	4.703161786	5.047661681	4.262290684	4.969261029	4.70565387	4.927595758	4.895747525	4.8619018228	4.474641292	4.597872618	4.893152137	3.985359788	5.204918317	5.003313556	4.357623608	4.0375187362	4.1582243897	4.6991005721	4.852977413	5.238003309	4.0485827041	4.7247003165	3.4913855327	4.479229616	5.4277683	3.706978603	3.6825156984	4.216389	5.095096466	4.8209216218	4.346286829	4.285378632	3.7979738929	4.375019366	4.215040709	4.920408398	4.33159143	3.103206998	4.294634522	4.127846476	4.641862911	4.256576026	4.658560593	3.716499523	5.072660265	4.4171786688	5.4178589287	2.5532368059	4.670513483	4.030455824	4.111750162	5.172043714	4.164083516	3.9790013	4.503138466	4.675986253	3.9723624453	4.5713342353	4.697558659	4.571153856	4.384566	4.187186757	3.895646787	4.715988222	3.921977845	5.6120316109	4.01027478	4.268280357	4.644160609	3.8986920924	3.451504833	4.3162633632	4.280143414	3.182906447	5.120110617	4.934679801	4.608174844	4.6250168189	3.7443831842	3.762673901	3.4285822352	6.185707747	2.887547	3.364513419	4.3753181678	4.6578693206	3.5356165277	3.8537271876	4.390465261	4.1799985347	5.963509384	4.39264214	4.252083	4.974389577	4.9586369435	4.865228241	5.299168928	4.979580464	4.144996817	3.853586976	5.008017996	4.185739492	5.654999368	5.187432538	5.4603525721	3.976569375	4.811188411	3.13842252	4.53385143	4.038309243	3.612059408	5.1194146862	4.6291024768	4.353087415	4.298383111	3.798676249	4.350415912	4.334996291	3.903221106	3.4594450064	2.514832385	4.342825114	3.2799598737	4.755052816	3.6825156984	4.0924652405	5.01691306	4.691278282	3.867725723	4.181244902	3.4133608468	4.612596303	3.655520281	4.1430055632	3.8002293292	4.1147462845	4.4428900594	4.171577154	4.1127395157	5.1475784146	3.803106826	4.2513930135	4.387216963	3.215550741	2.803913369	4.5975766994	3.805649866	5.172423	4.471455848	3.112500779	4.9978041251	4.625126863	3.2814128141	3.547688	4.0967692162	5.402947779	4.4318504259	3.081632536	3.623533026	4.924964035	3.892330649	3.566735726	3.964398421	4.372702512	4.8931521371	3.231980732	5.440632921	3.464476746	5.37506452	3.3434112557	3.822330651	5.163452606	3.9647139466	5.0485408273	4.51151904	3.1310804809	4.5516384	4.7931579265	4.090678437	3.715818681	4.249748358	4.780308642	4.03958738	4.439656449	3.796038261	5.080968682	4.550637	4.219442	5.052368575	3.9239037889	3.772752473	4.0364143759	4.783017838	5.12148044	4.4279303924	5.073588413	3.974205172	4.8118350412	4.687857535	3.839178743	4.027928652	4.58616648	4.730068986	3.3775697732	4.4745690079	4.589369132	2.945195683	3.494206939	4.1537947915	4.106528098	4.4928364	4.65485979	4.7006806	4.6878139	4.8201297	3.68554985	4.61884324	7.0876027	4.95227934	4.6172356	3.99349671	4.6702179	3.9506715	4.5886959	5.1843511	4.3858276	4.9147828	4.4466595	4.3151924	4.136674024	4.560244	3.98957528	4.8952295	4.290063	4.13800892	4.0122574	4.3954895	4.5036348	3.9417474	4.7599839	4.70993283	4.2194464	3.9585708	5.0853204	3.8189087	4.66446304	4.622009	4.841531	6.0008129	4.54236004	3.672023	5.0817451	3.3390167	3.5010846	3.16101734	4.5881619	4.09536969	4.9258431	4.6268162	4.4077403	3.449776579	3.008395	4.013727	4.1317866	5.5819497	4.45199255	3.9795004	2.5740501	4.0802584	3.096676	3.9987395	3.7880373	4.2751975	4.3216551	4.2614445	3.93485418	5.32541219	4.42126543	4.0178164	4.6209805	4.5941696	4.2053498	3.48577978	4.18404875	4.21262384	4.1482272	3.58453702	4.440337	4.6607604	3.74807574	3.4546977	3.8612105	3.7605483	4.3161934	5.072514274	4.753136355	4.5119474	4.5252216	4.048072	4.45456044	3.5659159	4.95389419	3.8689346	3.19149793	2.664239049	4.5416894	4.9971592	4.9935333	4.7229063	3.6914718	5.0087113	3.16672877	3.9311426	5.6492599	4.5591575	4.5304655	5.1341262	5.3114461	4.0281508	4.4894408	4.38266753	4.98095943	4.8393862	5.6079823	5.022237	3.9593094	4.12079527	4.4143746	4.6478402	4.94073224	4.9001808	4.82425235	3.9846557	4.4048236	4.52247062	4.8467391	4.4342029	4.6993107	4.30668716	3.1949864	4.7396936	4.5420396	4.3708406	5.2623747	4.7981086	4.60951282	4.5247271	4.4620909	5.0093013	4.67624041	4.8819282	4.0166222	2.6595122	4.413090796	3.4907444	4.7395574	5.00490511	4.4777694	5.028383935	4.62358326	3.89428066	3.99136669	3.646187063	4.9231552	4.3493264	4.4902124	3.9188423	4.82434961	4.71800433	4.45137276	3.923459	3.7902891	5.48846782	3.89232247	4.2133165	3.664588862	3.4665653	3.98302169	4.7573756	2.90652292	4.3977041	4.3503768	3.66015376	4.6625655	4.8794188	4.28434304	4.8416426	4.1862001	4.1029446	4.2355893	5.05040385	3.29525606	4.12237738	4.67573466	3.7244822	3.39077943	3.90519336	4.5309907	3.87955533	4.45273442	4.34798422	5.1118145	4.2100679869	3.78036847	4.99282528	4.9895573	4.61475195	4.52134369	3.1535791	4.52768382	4.120471066	4.5622699	5.1404287	4.099735	4.69110191	5.2197938	4.0451326	4.7986727	3.90040811	3.5723853	4.7142176	4.13821149	4.71664267	4.05170099	5.0170939	3.8936582	3.8612702483	4.192230302	5.0083741	3.16482894	5.0219258	3.86206779	4.8434322	4.292428682	3.2743773	4.9915025	4.8718973	4.0506052	4.4155094	3.8151101	3.45578874	3.9115153	3.2101072	2.819779	4.3576325202	4.8056366	4.614752	4.4742615	4.77056422	3.29982085	3.8725914	5.0706731	4.601575	3.57654812	4.87155366	4.57985467	3.8900984	3.8636045	2.82746262	3.36114722	4.8122309	4.2120132	4.7453931	4.9154573	3.35973369	3.3289019	4.4158076	4.11412964
BAX	3.797236463	5.37173064	5.38801739	4.45017942	4.94752602	5.837930275	5.37113973	5.7696109	4.394965822	4.54877657	5.542304514	4.770398891	5.259238779	4.378912579	4.870032899	5.282175784	5.691567735	4.75626	4.3853026	5.06698736	5.34719197	4.14069718	5.14928343	5.054472744	5.278975218	4.668430754	4.236798972	4.1261984	4.68389839	3.68522723	4.47003481	4.383574963	4.362041416	4.16063309	5.120605566	4.833633693	4.34520221	5.161612225	4.709998373	4.257546544	5.01370393	5.2145679	6.535557122	5.06013915	4.38540507	4.46488611	4.32800628	5.086737121	4.50886387	4.55178408	4.32332159	4.812416306	4.51490641	5.197989095	5.112073421	5.231822442	3.822163236	3.589161452	4.673271858	4.41366136	4.840927996	4.704505925	4.42973458	4.641383213	4.30150983	5.129879118	4.6395515	4.96674315	5.88119072	4.906565288	5.41437478	4.85802571	5.301722341	4.68041162	5.0891462	4.92211795	4.525597863	5.291597465	4.806375876	5.97743905	4.961767879	5.50495044	4.561853855	4.269918359	4.871607136	4.805224714	4.469007076	4.103940012	4.41461863	5.548126669	4.69418033	4.749736265	4.895945624	5.555086616	4.45761235	4.35991751	5.018109488	4.418414395	5.23036907	4.44026064	5.234531998	5.255378038	4.02996111	5.33554822	5.62570274	4.7920071	5.730705222	5.93083464	4.34014968	6.05409128	4.686156683	4.938028203	5.059310977	3.53295257	5.42697924	3.222704745	3.27706093	5.343253157	5.573345273	5.011760239	5.22517989	4.70888696	5.50447211	5.4588545	5.01455876	4.80772748	4.82425836	5.22984178	5.68790175	4.93889447	4.707755425	4.97574411	4.85066065	4.93255512	5.70706733	4.788006208	4.90811134	5.819356784	5.588151588	6.355849343	4.14285198	5.4710508	5.383503325	4.35375657	4.567034678	5.001645011	5.418607915	4.26177258	5.402710801	5.42330702	4.048793104	4.779793682	6.16505017	4.554028196	4.891377986	4.548474678	4.374715408	4.87036124	5.63042128	4.933440125	4.614213739	4.62549465	4.63464233	5.29061904	4.56179492	4.79620528	4.860365365	5.28582802	5.82766532	4.71521721	4.50100512	4.95634584	4.51598868	4.53800769	4.30650607	4.126399256	4.48024509	4.77055415	5.096133698	4.55297036	4.656928127	4.80751155	3.590905318	4.550125574	6.37015768	5.22642336	4.84371733	4.479651739	4.1342259103	4.22780204	5.51443701	4.77077423	4.48328227	5.46671806	4.13061383	2.225362665	4.13238868	5.310825638	4.513246983	4.39854955	5.85922353	4.99086205	4.563092385	4.64161075	4.69231077	5.35191201	5.13252847	4.58256291	5.499566478	4.53732195	5.543724706	5.72948251	4.35484542	5.67227104	4.897202641	4.46681926	4.732952119	4.755355629	3.717520632	3.290865992	4.738943562	4.75422215	4.557105029	4.86766549	5.16374623	4.70819611	4.837346432	5.48070859	5.15348209	4.835242794	5.28594252	4.822685974	5.05144415	4.153216437	4.253990493	5.315574136	4.556507508	4.75902586	4.755118416	5.586358288	4.399668942	4.82237026	5.144619238	4.63742391	4.644641184	3.3608442747	5.71246335	4.98904747	4.55224227	5.72353083	4.10568956	4.163412325	4.8294598	5.18684448	4.83719251	4.749714706	4.165084882	5.4591174	5.013521109	5.1676828	4.58333005	4.7859423	4.425569474	4.731340425	5.858248543	4.598948466	4.74748871	4.45415194	4.91692182	4.95538761	4.867394022	5.435783467	4.49507765	4.533534579	4.985997814	5.21172605	4.43252769	5.037655051	4.715685678	5.25713994	4.480607642	3.95209939	4.334253841	5.728749085	4.33871293	4.76050954	3.562941686	5.49841136	4.780764484	4.70456388	4.97729722	5.375397529	5.23985353	4.542214362	4.854421683	4.883067372	5.164912752	4.38163016	4.61109526	4.7811306	5.133039201	4.78789003	4.3218326	4.65384233	4.7894729	4.41482278	5.368377543	4.45473346	4.319857698	4.80929764	4.44663692	4.474402661	4.17477006	4.8981695	5.24901768	5.26497811	5.565035127	5.276926126	5.61099729	4.878004279	5.547634537	3.794859685	4.75662979	5.543743533	5.446760946	5.049612775	3.721415421	4.38195322	4.871975088	4.841471869	4.76895254	4.47853822	4.500474932	5.369181507	3.733358603	4.112640389	4.942913811	4.85115469	5.161525803	4.823829269	4.289320822	5.00482611	4.59845889	4.63321179	4.22292258	4.67227464	3.533642905	4.79984793	4.948623398	4.26665333	5.14698497	4.427329398	4.88316257	4.01102452	3.94855228	4.41403814	4.367790378	5.444020585	4.930125433	5.255239774	4.944949436	5.404266039	3.39135781	4.82373236	4.81629443	5.505418491	5.15034355	4.909022565	5.085396285	4.68971827	4.64180721	4.53996736	4.33813451	4.48969362	4.713129355	5.61540895	4.884581886	3.472799188	3.79540898	4.597385669	5.433062856	5.268200323	4.696003276	4.99042789	4.601599587	4.454346529	6.272990001	4.496125	3.814186716	4.97822307	4.1480089	4.87610513	5.757909283	4.22101846	4.940268957	5.560814693	5.460225905	4.395302157	4.766135029	5.260034574	4.840745293	5.44476842	6.019056474	4.641951185	4.318289445	5.9727525266	4.5083896024	5.913578135	4.434901565	5.822390036	5.818168612	6.165529616	5.675680737	5.4629972418	5.666614895	5.057297099	5.805251597	5.322277755	5.0076542321	4.26093371	5.8645640976	5.449909905	4.483284718	5.97762045	6.202836759	4.227060975	4.1543020745	3.496700691	4.4595519505	4.6040175334	4.2912254567	4.613058	6.465270969	5.0861796624	5.614862788	4.218448618	5.3874954949	4.5700777158	6.1717993107	5.5508617525	4.452570625	4.3754842461	5.501392009	4.722064958	5.45041578	4.326492284	6.090961	6.0767358152	4.624118321	4.207552481	4.528822	3.8919417305	4.230973437	4.71477807	4.4390129615	4.191842744	4.191191448	4.8514957934	4.08822884	5.321374535	4.641442407	4.3783925729	4.0927196255	4.7184257916	4.1937725404	4.4972397063	4.2831597088	4.676287054	4.809280575	4.1051971977	6.9147945842	4.6434381501	3.94778789	6.8243030173	4.504166181	3.977709641	4.2494306264	4.1816374281	4.39991291	5.1219688078	4.7154280598	4.382696234	4.236217448	4.442105404	5.028898865	4.0318336865	4.1785332298	3.780396	3.909930846	5.788247923	5.2036986	4.3937816968	4.3941327659	4.554410251	4.419347642	4.539145182	4.588431433	4.646984377	4.697183619	5.5091433565	4.6082779945	4.495635	4.399789315	3.857909914	4.225606013	4.616412946	5.8025991543	4.360448918	4.197286836	5.125181455	4.1051971977	4.460557016	4.39991291	4.005234459	4.824901643	4.196113342	4.708735147	5.05120713	4.7571451461	4.0231841205	3.8591371891	5.173699059	4.167962309	4.941539114	4.4746900897	4.3015091838	5.1762588379	4.166427926	4.668638714	5.2437883953	4.305818	5.06630625	5.1161599006	5.356738543	4.668130116	5.7589116801	4.6823043838	4.731945669	6.185560345	3.966638333	4.572834527	4.429144265	5.504743002	5.930090568	4.505899484	4.330700196	4.325311695	4.809662242	4.6250656902	5.392388814	4.8904556521	4.606030646	4.484111752	4.606030646	4.912663203	4.756992812	3.685956558	4.36609468	4.458183358	4.3917149057	4.3503742988	4.816234469	4.287514649	4.589603	4.828634114	4.446983543	4.883023845	5.004648336	4.0773394516	4.261678399	4.558139647	4.344926915	5.1077409128	4.69760361	5.9449095203	5.14970439	4.330841443	4.658553928	6.058596224	4.602894368	5.9402205133	4.6608048743	4.601490852	4.2723455421	4.122705825	4.472274	4.642083002	4.3266271779	6.0094492561	5.2699488864	6.1478498661	5.45498493	5.6868884721	5.46715252	5.654019568	5.32617	4.20204764	4.4548769293	4.893169542	5.668068032	4.320421067	6.193599046	4.850407589	4.810869488	5.355651459	5.546417811	5.583760835	5.4182057126	4.508223485	5.078981196	5.025896241	5.851892624	5.686634257	4.888629828	4.631140011	5.1933551115	4.067420008	4.819039283	4.89996378	4.696667681	4.900397477	5.3633271532	5.6978521601	4.321651226	5.526164651	4.7906572314	4.840293018	4.9903737923	4.7735515671	4.636734893	4.829333663	5.005537361	4.441389381	5.235180138	4.394367411	5.112325216	5.5639785232	4.6559110771	4.3732028001	4.3869588606	5.398341074	4.367502258	5.0240208457	4.894933629	4.6159289017	4.615622491	4.443319617	4.304676704	5.3357208777	4.562383209	4.548787	4.556357653	4.953813508	4.7985726463	4.30648435	5.2478202009	5.180503	4.9598918719	4.847641743	4.5780769612	4.995430957	4.652801772	4.793221587	5.204950549	4.560176686	4.874582598	4.678761262	4.7150456179	4.815369625	4.3906278665	4.388424952	4.993317637	5.2442520709	5.095086546	5.009796624	4.9703254896	5.1335995567	4.367138551	5.0989729095	4.3846132428	4.8196759999	4.397467046	4.988846706	4.572634389	4.822153471	5.00577694	5.137973368	4.679773281	4.546968026	4.939512	5.145863	4.272517475	5.0187635192	4.624287187	4.9383624544	5.022266918	5.003245708	5.0417405608	4.3361674481	4.382439994	4.6123641881	4.352187421	4.539812764	5.066985308	4.667360123	4.488056268	4.3810351683	4.9212749445	4.358849229	5.016814605	4.614521539	4.5551449726	4.735171048	4.8495213	4.28052456	4.6132444	5.4008983	5.2273536	4.85508756	5.22609995	5.061666	4.95887679	4.3084118	4.93735164	5.075647	4.6344378	4.4391094	4.6098535	5.5619417	4.7221835	5.8062276	5.953664	5.495717875	5.2873048	6.25575553	4.0613388	4.9246299	5.80905626	4.8592148	5.44092376	5.1686438	5.0389642	5.7097046	5.26921694	5.3663694	4.1036178	4.814141	3.9433796	4.51472566	4.3539084	4.7917046	4.5323124	4.25856178	3.4593079	4.5219212	5.2514152	4.3169967	4.17095628	4.1425226	4.86666451	5.2463944	5.5991416	5.9589094	4.067267544	5.3721557	4.9761164	4.3543839	3.8606056	5.03615211	4.6405395	4.6523208	4.8545731	5.66966	2.9924492	4.8511489	5.5508769	4.932406	4.5142753	4.24505379	4.96040061	4.53612343	5.4784858	5.3421508	4.9938822	5.0521326	4.24238597	4.98666957	3.67128176	5.02205687	4.99438803	4.5665953	5.1886731	4.45553048	4.5851295	4.1217887	4.0004322	5.0130839	4.70727913	4.316176061	4.6626229	4.8342257	4.8869936	5.61820707	4.4065102	4.73609845	4.2573134	3.74881713	3.560505608	4.6191052	4.7992695	3.9291955	5.1694362	5.1090033	4.5462946	3.721251	4.070208	4.9862399	5.1742375	4.8355107	4.49381621	4.1247125	5.753854	4.592866	5.46821206	4.49813947	5.2217505	5.2246399	4.731724	4.5077919	5.59342253	4.7402421	4.6942771	4.59517741	4.7986275	5.04077287	4.5961548	4.9826443	4.31326658	5.0589648	4.1494749	5.3920271	4.89493774	5.431022	4.4160403	5.272688	5.469803	4.4852553	4.6437035	5.21355347	4.1613532	5.891171	4.5775633	4.75530926	4.1914876	4.6407857	6.5095257	5.715415523	5.0055519	4.2625788	5.40608838	4.9768514	3.692400721	4.89232666	4.81070906	5.12428456	5.136441057	4.8107091	5.008648	4.7951888	4.6352853	5.10067785	4.24901694	3.99022058	4.4613347	4.14650002	4.67672009	4.35933855	5.6002641	5.128372398	5.7883973	5.5584512	3.9823873	4.75971813	5.4008876	4.9624405	4.87837237	4.0206118	4.6741839	5.53938177	5.2986846	5.0719346	4.747476	5.3546801	4.88843144	6.44178749	4.80412786	4.77671154	5.1333021	4.89752741	5.44140214	4.37927121	4.42216138	4.13952288	4.79049461	5.216985	4.1191693101	5.11893399	4.16959665	5.2486318	4.93185667	4.22872758	5.0145337	4.27829526	5.014062823	4.6231074	4.7670805	5.5945354	3.5266044	4.8417317	4.3712668	4.4319636	3.7882544	5.3741419	4.9631254	5.16820204	4.21590405	4.77649752	4.8505922	4.6947551	6.0817797431	5.206469316	4.8928831	5.38599164	6.27900175	5.1678168	6.1452161	4.989450202	4.5830566	4.2819265	4.7287704	5.6096883	4.7153441	5.1540266	3.84890132	4.0773742	5.1052651	5.1083185	4.9292241871	4.991034	5.9384273	4.8029079	4.74375203	3.94638871	4.8312231	4.2070043	4.887661	4.47249954	4.58890654	4.88205356	5.088821	4.1917658	5.41163157	5.51885699	4.2012256	4.6177461	4.0977884	4.8713096	4.94215116	4.048606	4.2391933	4.32448138
CASP8	2.984446691	3.513249547	3.017931718	4.03536338	3.59502181	2.201908848	3.27378287	3.27555027	3.036693572	3.39052313	2.960440535	3.00079391	1.19264347	3.4300253	2.952143766	3.182425807	3.554191182	3.90105352	2.9533698	4.23619247	2.97601005	3.416626532	3.20485614	3.051765375	1.612756503	3.41108848	2.375508609	2.09829971	3.05611394	3.91282259	4.00534625	2.345379474	2.864505856	2.47364021	3.851667959	3.302638301	2.37924295	3.639368811	3.166024009	3.30392112	3.47821029	3.55684152	2.831457999	3.765976727	3.1893447	2.53902321	2.83831891	3.718091207	3.24180749	3.21673748	2.39292227	3.23479708	3.50082842	3.564136918	3.672119772	2.670744187	3.033793887	3.799052094	3.481218054	3.32695809	3.264807439	3.642183879	3.048556916	3.1515674	3.74242428	2.498183173	3.51366436	3.18919538	2.891153657	3.483315557	3.14723795	3.504462608	3.23184609	3.39785662	2.43575885	3.21504106	3.640297429	3.906490804	3.107185706	2.78993709	2.841154417	2.53326498	3.016976202	3.079577637	3.840414085	3.760436336	3.059266529	3.427759825	3.34444452	3.029368454	2.77567891	3.232694751	2.915465729	3.750806173	3.54965664	3.191826243	3.090814663	3.848122555	3.29640886	3.22295981	2.909887142	3.98710208	3.372568394	3.6586663	3.3091176	3.268399494	2.397582355	3.58160932	2.76922469	2.97272101	3.148937823	3.385939967	2.713971468	3.166321403	1.30482423	2.230107833	3.30971607	3.261063628	3.236942532	3.101826695	3.05931343	4.02517624	2.97565042	3.36635649	3.04243463	3.33358941	3.58522649	3.80020112	2.61727472	1.97922242	3.479830573	3.54127341	2.78022252	2.92716192	3.08094474	3.049874032	3.556812	3.67440614	3.350708762	2.524006931	3.64539581	3.428295357	3.175438773	2.89171634	3.924989284	3.649132859	2.909509929	2.12360826	3.051767416	2.52652616	3.338309575	2.487779388	2.5227368	3.266965724	3.118395068	2.820570702	3.18059327	3.87196312	3.74389475	2.828651885	3.599968549	3.87093812	3.34193354	3.38782482	3.84713451	3.450006719	3.388390188	2.73224527	2.945554733	2.37657886	3.26947236	3.51975355	3.61027004	2.903696153	3.12662753	1.913553201	3.60407358	3.32635433	4.193142353	3.66462246	3.112987352	2.87292402	3.193495782	3.636619369	3.37464692	3.67653111	4.22	3.60686939	3.5209755284	2.59289683	3.66571113	3.67721107	3.42804702	3.06094592	3.05630742	1.682170433	2.63737658	3.833411025	3.254036769	3.334392073	2.30036655	2.99969194	3.638795533	3.18570388	3.33211193	2.78304727	2.79719415	3.20091332	2.868361121	2.7519351	2.752014	4.05322619	2.6969374	3.75129719	3.446334888	4.33511567	3.162454857	3.203201128	2.788691011	2.625348077	3.729511796	4.13488795	2.830767686	3.25996542	3.63836746	3.87633664	3.611173126	2.70294814	2.85556087	3.388604241	2.99989881	2.910333573	2.53219649	3.273841934	3.559042949	3.960292523	3.639584893	3.52901088	3.358001864	3.2881686	3.361057323	3.56570524	2.939528467	3.21006087	1.917729097	1.9504495011	2.46618502	2.06296405	3.45943533	3.48135974	3.92967906	2.952097938	2.61114622	3.70485521	3.31785916	3.33985757	4.156592567	2.86588888	3.354553864	3.34022517	3.60501363	3.14939692	4.210806752	3.635511434	3.299533174	3.633292629	2.94507575	3.29918264	2.93419778	3.40687586	2.57765536	1.431599025	3.779055962	3.272490459	3.606807928	2.90305768	3.02387648	3.58106323	3.340807747	3.40735132	2.304762722	3.90765033	3.091402734	3.378131298	4.198687088	2.67989655	3.505722012	2.3827056	3.644518781	4.12456546	2.33765743	3.691683257	3.06660596	2.899409542	2.224870621	2.827912509	3.246573351	2.68319518	3.1921088	3.03325531	3.598611894	3.601687172	3.3786049	2.7764433	3.25334323	2.008584206	3.418812361	2.897055549	2.963564711	2.98404975	3.22180631	2.743876067	3.43320791	2.92890468	3.27053386	4.42562093	2.969393641	2.916993011	2.65652296	3.035902032	3.247812316	3.187375429	3.76394543	3.398258468	3.873600688	2.86676847	3.834328658	3.13436313	2.98768129	3.621514766	3.82901423	4.0455418	2.54370537	3.759031515	2.670840694	3.835408783	3.289386089	3.21282387	2.87014085	2.05067715	2.9820588	2.100497479	3.515213606	4.227609107	2.72482849	3.65461987	2.1045896	3.67059169	3.815664792	3.57860705	3.180642305	3.628091947	1.12536197	2.49364553	2.748264392	3.10288197	3.160963336	4.194870537	2.996076159	2.720234952	4.071662062	3.094440872	3.01288481	3.03703437	3.74143018	2.793172353	3.33628213	3.141912153	2.959519859	3.20874073	2.39353003	3.0779414	3.691169	3.38531377	3.903163348	2.37788017	3.490501345	2.284665713	3.13960544	4.189889386	3.306940116	3.69261729	2.564876759	3.71860233	3.807120436	3.671854624	3.118659665	3.17762714	3.372624334	3.97109879	3.73672194	3.05347993	3.284942612	3.402981587	3.419679665	2.246730124	3.521220378	3.575652414	3.295790447	3.361406742	2.250312719	2.64465062	3.683648207	3.679855821	3.200272624	3.3267053397	2.8828168356	3.06993232	2.506660286	2.788093081	3.168054295	3.749411699	3.85526578	2.683404045	2.674878352	3.794781045	3.401944492	3.522475683	3.3214793696	3.245832482	2.4695457713	3.350133705	2.313875884	3.762497098	2.783056337	2.778809341	3.0868326682	3.994685481	3.8169994191	3.113366547	2.9941942255	3.090526	3.266132644	3.2391021401	2.916133215	3.167794515	2.6370760336	3.4925567961	2.6508970264	2.544728242	2.70994354	2.5471513598	4.530642264	3.291428035	2.4889741115	2.751484275	2.784959	2.6531077817	3.192525802	3.543884325	2.73635	2.9529628328	3.728733423	3.046656219	3.1049221314	3.242603413	3.670397167	2.9626954654	3.36235564	2.706565564	2.682449426	2.9755131485	2.8534115429	2.8242546989	3.2361069937	3.0715787074	1.9421097096	2.860978384	2.844769616	3.6503875725	4.2767066439	3.6531830063	2.763574035	2.6270553869	3.644856572	4.009929925	3.4244237294	2.4013897854	2.895114953	2.8668976185	2.8010904989	3.216323698	3.495230736	2.344505236	2.344257099	3.1895500725	3.8791641353	4.358125	4.625603957	3.184296569	2.60561908	3.3097139015	4.7808397849	2.180794806	2.839848771	2.591764682	2.757108634	3.905689387	3.126614138	2.7084203785	2.7977204753	3.098345	2.983217344	4.403172955	3.095698545	2.52980381	3.5644541889	4.118394761	2.718390121	3.423165344	3.9519379431	2.775867852	2.521968409	4.139071394	2.604531777	4.239512617	2.833373171	3.183343451	3.1498887549	3.3685128584	3.8794387347	3.612985348	2.868329994	2.7779021401	3.0251313182	2.7500875672	2.9944295552	3.760025323	3.103266923	3.5352349255	2.868593	2.920548349	3.1353992859	3.9037054	3.186752337	3.5633629395	2.8267990144	2.233359226	4.104814643	3.425435599	3.079408289	3.128572559	3.16269395	3.351537895	3.442334332	3.910576258	2.561879195	3.488086872	2.1279562324	5.2530880749	2.7628364018	2.655699161	2.430024434	3.415068338	3.378838707	2.806620161	3.422370736	2.550763767	4.807562269	3.3550547891	3.2410657039	3.976236905	2.47694045	3.587756	3.755380438	3.773149893	3.933497302	3.225575439	3.2304031979	3.618078292	3.177932139	3.340828067	2.9579813596	3.095874436	2.6974844813	3.125857852	3.001001926	3.507667675	2.747587737	3.593083736	3.2653498143	2.9947647849	2.913035424	3.1864896849	3.066531584	3.221643	2.304201437	4.8562030073	2.5936646216	3.6541140726	2.3958627966	2.634573949	3.3741587621	2.808836583	3.585781972	2.851837	3.486692562	2.7125972109	3.09334045	2.7431861562	3.046732076	2.302875068	2.800006966	3.571366401	2.675746599	3.272370323	3.237884755	2.8077934246	2.925502895	3.060042906	2.801090499	3.074371168	3.318445772	3.538730698	3.563517621	2.9061144633	3.18747923	3.149556319	3.414700092	4.255071605	4.632398136	2.9734070083	2.8839155048	3.035615975	3.152759971	3.3837786969	3.847246818	4.0389684678	3.5552416903	3.608527517	3.193441862	3.509503582	3.973963154	2.7069169501	2.976467472	2.417687316	3.1676307091	2.6966671001	3.2248417249	3.0007633344	3.223321128	4.0993278805	3.0969346128	2.92359726	3.0627096211	2.736682204	3.273235277	3.279506936	2.9281571943	4.604315562	3.002934	2.961451098	3.029063596	2.7252248729	3.530704461	3.30720896	2.892853	3.3803368506	3.862032824	3.1856986659	3.179316617	3.510780961	3.097268273	2.878994682	2.929095969	3.912288678	2.979033162	3.4384555235	3.361201994	3.2172436205	3.3353659	2.567341834	4.1940252518	3.117232898	3.161677881	2.6623730577	3.2340747184	3.028983185	2.7526715814	3.4865596594	3.3738022003	4.056584577	3.349359257	2.961032654	3.055842143	2.807404619	3.1760179096	3.578966623	3.088960178	3.578813	3.573516	4.321210922	2.9212506223	2.691666899	3.1554951521	2.601105866	2.472586732	3.1420611645	3.4943796029	3.571366401	2.617283756	2.918509339	2.498650041	2.372229382	3.461067859	3.83255484	3.2200583383	3.1715393035	4.293968975	2.971717882	2.767160642	3.5646072147	3.230501394	3.1508518	3.0817701	3.7184775	3.0270367	3.1480683	3.06245498	3.44679498	3.9114722	3.60893493	3.4052828	3.3794331	3.0968389	3.1669582	3.4455463	3.3671152	3.1200177	3.6843552	3.5129044	3.3409471	3.770237924	3.4378044	3.38258541	2.9278497	3.5110178	3.56393783	2.9106751	3.3715264	3.056463	3.0359727	2.7342144	1.27544979	2.8266214	2.1953657	3.3107199	3.5693946	3.65131428	3.1272401	3.6696122	2.9965615	3.6519163	2.3067849	3.0854933	3.077786	3.3194287	1.93006823	3.2397786	2.90481723	3.3128573	4.384471	2.7935428	3.787759169	3.2457184	3.0533175	2.6719292	2.8772534	2.94366898	3.2358894	2.4304793	2.5816431	0.7453268	3.3683936	2.9401396	2.9713212	3.7752845	3.69697	3.83102111	2.98550242	3.50785404	3.6500513	2.9297953	3.4284791	3.3651932	3.49148951	3.18910234	3.4793403	3.70122258	3.35029546	3.2137549	3.2796171	3.00079101	2.9605731	3.12217015	3.8272761	3.5428829	2.951876252	3.874297474	3.1508518	3.4284791	3.2239915	2.23487595	3.7086612	3.39028348	2.9401396	2.94158278	2.718997679	3.4486149	3.525956	3.4176566	2.835632	3.306659	2.7605685	2.59495696	2.738759	2.9058944	2.6740677	2.6719594	3.01718699	2.8358177	2.8140355	3.6382754	3.12470087	2.71113248	3.019055	3.6292195	3.7199424	3.2538857	2.85198506	3.004701	2.660402	2.93247226	3.5624309	4.16605753	2.8264341	3.1117005	2.74518223	3.9848029	2.7577665	3.0925727	3.28571795	2.7864964	4.4956475	2.9652767	3.7445867	3.5098761	3.8236975	3.2122439	3.8042967	3.2274499	3.527611	4.04697078	3.3078279	2.8987502	2.6524166	3.08459829	3.256726	3.7804389	3.23059602	3.373251	2.603870846	3.46969804	3.18582994	2.99580894	2.878191471	2.8341464	3.2054929	3.2742479	3.2092289	3.34748161	4.00476089	3.2249593	3.461669	2.62217928	2.61593082	2.83635298	3.8978707	2.73207357	2.8136095	3.38049358	4.2260023	2.84428373	4.5648613	3.5380816	3.10547384	3.1440133	3.0514661	2.85385305	3.1086199	3.3472577	2.7006128	2.7790165	3.3193089	2.71188623	3.28043079	3.79911874	3.0146745	2.9741578	2.91140008	3.08197656	3.37675762	2.78247638	3.55654293	3.0350585	2.5444230595	2.82475182	3.20320984	4.016231	3.05262407	2.55002701	2.7695643	4.05339403	3.191859924	3.6077104	2.5317568	3.0793439	4.23920933	3.8317702	2.9094993	3.6743243	2.47307916	2.7357986	4.1531837	3.00486485	3.25320847	2.77017062	4.2076502	3.111908	2.4837954931	2.795803524	3.3947493	2.4255821	2.86487525	3.43581214	3.1457994	3.908248357	3.8299896	3.4443546	2.4969042	2.9359242	3.6152697	3.2988594	2.43813365	3.1301181	2.9060801	3.482053	2.5039828341	2.6128503	4.481949	3.1306425	2.69605752	2.72603266	3.1389228	5.2066614	3.1605685	2.91235046	3.82714943	3.13981853	3.0203331	2.8255383	2.99313259	2.74369659	3.9476399	3.4435463	2.8844672	3.2789014	3.91830926	2.4897709	3.2583208	3.26841452
ENTPD1	4.047307923	3.803732523	2.961197387	3.12802422	3.47632257	4.306943677	4.8447648	3.82624135	4.310892051	5.26369108	4.350252749	2.46092803	4.203796181	3.101000185	2.768959918	2.763684222	4.540427542	2.39313367	1.6761933	3.13035693	4.39333109	2.521260213	3.07901481	2.992439779	3.942556529	1.793205729	1.90886037	2.57774764	3.56232938	2.70880023	2.97663892	3.572492576	5.482758447	4.38263036	3.674163415	3.491967816	3.82063202	3.791359604	3.102703748	2.744863045	3.93628496	3.14514394	2.850392221	3.151936168	3.33357377	5.21008958	2.18982078	4.551257171	3.50813319	4.287618667	5.26128969	2.981911813	4.00249664	2.769901693	2.201456288	2.339645778	2.785173679	3.840104694	4.063522578	2.86781392	2.791363355	3.041809268	1.995120861	2.720683856	2.97294532	3.238304743	3.11779172	4.42088683	3.562653044	3.0222245	2.59752868	2.651517927	3.630087798	3.19264586	2.72705018	3.71980629	2.968358243	2.90645885	2.506164563	2.56210384	3.026262939	2.17522648	3.922658198	2.613985955	3.124471844	2.34273687	3.216951106	3.491575937	2.87665886	2.765607955	1.88835023	3.874170874	2.948427154	2.911074813	1.76983103	5.362826285	3.125831845	2.87521208	4.21894972	5.10985105	4.113375961	4.491665268	4.221389728	2.43979172	2.67801449	3.482813709	3.796835773	1.77085945	3.1204542	3.34697732	3.024638272	3.776088927	2.870254028	2.474056784	3.72080095	4.126613438	3.48724256	4.124895109	3.401977893	3.384265305	3.72807183	2.87787148	3.36723084	2.68799294	2.61360157	3.58549776	2.54472694	3.01015573	3.60842023	3.84506767	3.832690062	3.5516046	3.35658869	3.97635826	3.39479288	4.634820298	2.48024667	2.493810243	2.777511601	2.574394637	1.9784446	3.130926142	2.263849692	3.0873423	1.850150314	2.547248282	3.796818028	2.98058523	4.198211131	3.57664632	3.71499388	2.738938012	2.88437914	2.691158967	2.482228561	3.155703771	3.567722324	4.16845046	2.67059697	4.806087206	3.514530724	3.29384438	2.6189446	2.33771883	3.40432094	2.799249351	3.325797569	4.31874814	2.348715688	3.27856037	3.82075623	4.53776087	3.29698582	3.324594486	2.13427088	2.241309056	4.78633092	3.39743276	5.948123943	3.611874	3.818483874	3.58596147	2.467439154	2.854016863	3.29475724	2.9257674	2.59607722	2.862951897	2.4003906898	2.74559438	3.54164659	3.37224115	3.44424131	3.57251335	4.60351192	1.232872692	3.72137122	3.907655517	3.921517761	3.59845481	2.65415516	2.62406281	3.128858735	3.84367547	2.7541091	4.13971665	3.81430363	2.48456541	3.593875644	3.3949993	3.019077275	2.81886692	1.82214892	3.65442632	3.560250292	2.1438474	3.157574435	2.079603812	2.635004789	1.857486912	3.867427059	2.8220742	2.90420045	3.83540424	3.20226931	3.06641662	4.608798488	4.302639	2.80704692	3.762350901	3.25619554	4.707927126	2.22546613	2.994805343	3.950630723	4.260156514	3.302142997	3.69258643	3.7264287	2.74987368	2.183676409	2.87066504	4.062050413	3.00501719	2.501843546	3.200026034	3.90495871	3.54117071	3.35074355	3.10327375	3.78859155	3.585438425	3.1305103	2.56699387	3.2563811	2.630828523	2.969666399	3.5531068	3.579081181	2.9597448	1.97116593	2.81371103	2.72325382	3.139156928	3.041455644	3.131323536	3.400547843	2.766039764	2.76830241	2.57042462	3.154313993	2.90681039	2.204748087	2.785957011	3.222760816	3.70373061	2.73984195	3.170490496	4.653144271	3.05906853	2.964470751	3.91505654	2.05512157	4.118512367	2.433476325	2.6243999	2.012308067	3.21356363	3.530970603	2.65644451	2.42921234	3.82002109	3.16884299	2.31720406	2.866310156	3.948281689	3.601590423	3.19206058	3.36504843	3.98642527	1.965017205	3.301957693	3.47795907	3.83636907	2.1168596	3.816794722	3.160766721	2.751408073	2.84356648	2.12863407	2.99239202	2.624530478	3.71506132	2.96334322	3.29547372	2.7880657	4.576098347	2.799181821	4.69232013	3.633059719	2.527725027	2.695864302	2.9844486	2.936059089	3.007216548	2.48237154	2.202818828	3.18476005	2.810529085	3.99004349	3.94519157	2.54787466	4.232304834	3.054139379	2.995478874	2.377704874	3.257116077	2.61023428	4.273359397	2.447210565	2.194610771	2.719430841	3.96109368	3.195992842	1.74399575	2.6902163	1.840329487	3.38034405	3.361580549	2.95778588	4.457440631	2.516267994	3.59248094	2.79438322	3.018391194	3.2884571	2.341938838	3.514096627	2.208296127	2.668823511	4.524522999	4.152509291	1.93990433	4.93906312	3.07722191	3.978615518	3.22907819	4.289987417	3.827177668	4.33429637	2.41552177	3.55441931	4.00400098	5.18579265	2.470865085	3.55350316	3.389670417	2.009594983	2.43833816	3.059768397	3.64297156	3.192732829	2.63767158	3.08916387	3.302184961	3.518224734	2.898609355	3.42105171	3.501397217	2.75006467	2.42538341	2.47039234	3.337105129	3.710538965	2.043472146	1.992747764	4.082361174	3.816578547	3.407812735	2.718031962	2.097276183	2.76615109	2.660005525	2.309732002	3.692641467	2.4527872056	4.1135177212	3.3835942	3.824570457	2.862195282	3.86962	1.69732515	3.323569788	3.5388096437	3.154625564	4.448150032	4.044039536	3.729724905	2.5252829681	3.087237996	3.312797208	4.40057651	2.428510017	4.251429592	2.32905105	3.35165061	2.7150927285	2.002364938	4.1155811461	4.253285701	4.6055985198	2.693486	3.570969545	4.0622486716	3.984478959	2.98488796	4.4247118646	2.7521971228	2.7471175488	3.4611934861	3.427642203	2.2289818606	3.787676363	3.779511935	3.2756411953	4.174849214	2.41735	3.5972252306	2.613992656	2.016125642	3.417689	2.5342785514	2.556092427	2.120521708	3.2235904759	3.447772562	2.389918289	4.3024464402	3.580423125	2.972368954	3.622679015	4.8057370935	4.6622988165	3.1764387581	2.5252829681	1.8983333217	3.4250362487	2.770530674	3.425978177	3.2430878794	3.0023895323	2.8129891833	3.585352415	3.8738369687	2.83342394	2.983340649	2.5555100754	2.7414246748	3.16282715	2.8974818758	4.4910048833	2.007692472	2.512538575	2.770220183	2.730172961	3.1477125491	2.4963280235	2.250221	3.08362893	3.352341619	3.821542049	3.6971059671	2.5212499157	3.072917841	3.792092176	2.687582024	2.312623021	3.605109613	3.571504217	4.4752860904	2.1058887759	3.075348	3.531964057	2.435568962	2.714202305	3.204809418	2.6219090991	2.050441767	2.114209097	4.443995394	2.9405112057	2.854958668	2.260902937	2.115867529	2.938995778	2.354177808	2.363919131	3.055110367	2.4046036712	1.9025280797	2.1899641804	5.139737079	2.353656287	3.3889653998	2.6564061065	4.0969081663	4.4302095649	2.402103145	3.992402181	4.0309929159	2.319875	3.121780779	2.8788409954	3.838602324	3.036516904	3.9228760906	2.2660929829	2.082356194	3.687171107	3.443820106	2.978143998	2.939201965	4.967079316	4.011588077	2.017114475	2.155571902	1.989458989	2.465462265	2.1098645473	2.848060156	3.7426814772	3.171723751	2.497325729	3.495480364	2.022252531	2.445434734	2.709895664	4.921065465	2.653839896	2.4599735835	2.4201429896	2.402103145	2.576340215	2.564204	2.119774845	3.131365892	2.670514279	5.28478873	3.1915564764	2.370770863	4.324697849	3.676086385	3.7717898839	4.181664611	3.7353728129	3.397245803	3.246768303	2.147942816	3.226177036	2.708572218	2.5798348144	3.0423413204	2.761207706	2.64395173	2.462989413	4.295797	4.462910397	3.7291222479	4.4247118646	4.1533715055	2.3315171999	3.779332805	3.2440996925	3.094529274	4.515836887	2.032451	3.615935417	3.3266938202	2.784155818	2.8163063019	3.489648306	3.342657471	2.252678076	3.160106842	4.586113313	1.884475969	2.360654442	3.2091235306	2.6942675	2.324499321	3.023604567	4.420040978	4.131940201	3.58925399	2.434356899	3.975614582	2.914805543	4.58161974	2.815459404	2.312104162	3.110261044	3.8696199999	3.6099954612	3.672448459	3.59402907	3.1628966283	2.823706827	3.1584536711	2.2995401958	2.874292797	3.646048893	2.489442541	4.233669121	3.5313976993	2.772121859	4.016721711	3.7205748888	2.5471458023	4.4391085525	2.5477346611	5.275468089	2.3965561296	3.7130618799	3.598863704	2.9615461246	3.06041134	3.272603192	3.889672835	3.6708959204	3.176438758	2.759235	3.608617485	3.51705794	2.9979791645	4.13050685	3.5375264	3.869828	2.2259956628	3.064608499	2.5386170084	2.745248645	4.586113313	2.327064914	3.008495612	4.10411092	5.257143113	4.68850019	2.221446735	4.009385765	3.9839281664	4.306007645	3.377806058	3.5915407492	3.560595734	2.767824649	2.8470027797	3.0557996391	1.747080366	2.9198288805	3.2495671664	3.4506312696	3.224289123	3.099098229	2.518226249	4.756332507	3.695837403	3.7021705139	4.776775864	4.201336128	2.66701	4.056246	2.391938416	3.8172209367	4.206373866	3.3372437553	3.588933276	2.882880207	3.0160887339	2.7773407507	4.127627425	3.8197249328	2.311571907	3.955543841	2.983611818	2.486143936	3.46468716	3.7221142589	4.4133553814	2.493692456	3.513205765	2.2689656	2.7344532558	3.555417037	2.5533585	4.08560023	2.9487171	3.1981165	2.075006	2.41015193	4.93036837	4.0470542	2.42919995	3.7136313	2.85567249	3.1713988	2.6709053	3.3537022	4.1534251	2.4889428	3.2661468	2.9424243	3.6353956	2.49612462	4.7095369	3.02369339	3.7564758	4.0072398	2.88398989	3.7545483	2.30133038	4.3928381	3.9560313	4.5033746	2.32667777	3.7806801	3.6118982	3.9108035	2.5146056	4.34188592	3.2965787	3.4751904	3.4096274	4.07571855	3.4535409	3.1499813	2.5367596	3.2355475	2.48070304	3.0066176	3.92660352	3.3845736	3.2390406	2.9121933	2.323772292	3.2277143	4.0392863	4.0409543	3.775237	2.8271112	3.1883059	2.7154543	4.7208597	2.090486	2.9117639	3.3053524	3.007277	2.3310159	2.7983849	2.06531055	3.31100482	2.48831892	2.8000533	4.1228493	5.1229171	2.6504052	2.47637785	2.12989903	1.90824517	2.94141808	2.72397671	3.6909313	3.1949203	2.08215836	3.6013118	2.75831751	3.9074731	2.3020471	2.413273198	2.406942918	5.2413281	2.5825118	2.9137458	2.25835335	2.2129868	4.18871741	4.5208866	1.87986601	1.908028445	3.8888559	2.545115	1.958812	3.141685	2.865315	5.0069486	2.12025092	2.8261318	3.5340632	3.1817683	2.5935863	2.89100778	2.329413	2.9031144	2.2695917	2.63568935	2.65229652	3.0479658	2.1166814	2.3918643	2.6295854	3.02528286	3.3200433	2.285206	2.24383429	2.4183446	3.13923778	3.4730184	2.9353442	3.08732348	3.1927385	2.0920744	3.0257723	3.32373944	2.4234753	3.4131549	2.0860014	2.7373577	3.4257453	2.1704522	3.16736646	2.9794162	3.0365175	4.2400707	3.89893162	2.6848864	3.2316743	3.5400715	2.934112171	2.9230407	3.4585996	2.8738099	2.6580629	4.915445973	3.30817865	2.96027185	3.14283262	2.280221553	3.1053146	2.5446649	2.1016944	2.0100849	2.84553444	2.99595027	2.33895424	2.8815565	2.77742415	5.84188665	2.38242994	3.1321831	3.260348637	3.8913875	3.15502641	2.2976388	3.66373083	2.8566627	3.0960996	3.32471832	2.3941483	3.2097564	4.97559072	2.72659	3.0287933	3.2936192	2.9251954	3.1244871	3.50871366	3.43379572	2.77118521	3.9592677	4.61086297	3.00548589	3.81562572	3.20242605	2.7947908	4.08591423	3.2030843	2.6627266368	5.09837805	3.52732922	2.8422664	3.31891255	3.20483949	3.6319848	3.56839147	3.381324477	4.1344193	5.0782267	4.0943528	2.94761394	2.8030269	3.3839067	3.6691315	3.89223137	3.497811	4.0601259	3.10504455	2.69960334	3.59141198	3.2110222	3.3276662	3.1329932114	2.683823149	2.9918322	2.65041752	3.99724137	3.85415639	3.2630434	3.105044552	2.6273351	3.4826552	2.0991628	3.4665431	2.3578342	2.9566601	2.85014243	3.9215246	3.5299789	3.4024097	5.9552002385	3.8653122	2.1525286	3.8493745	3.72582208	3.44912023	3.7343957	3.6044412	2.5746389	2.88179282	3.25519546	2.60990097	5.0438984	5.1316937	3.18848548	5.19812236	2.9743474	4.2554627	3.7540239	2.9197328	4.59201112	2.4817354	3.5923909	4.70854826
FOXP3	2.536732212	1.876602962	3.096113689	2.71070449	3.95403542	3.09562417	3.32443161	2.47417453	2.98275886	2.47150045	2.686611624	1.864495304	2.248723388	2.062220675	2.204162511	1.744048997	3.420967639	1.66177716	1.4390328	2.98724414	4.2427204	2.046777134	2.2051213	2.500796103	3.379705397	1.783956014	1.750678077	1.86574041	3.28543463	1.67209108	3.45333177	3.022779393	1.893594635	2.84938419	2.271693079	2.308439762	2.19319719	2.298022229	2.227177688	2.878709289	3.5941362	2.95352838	1.814987361	2.202810115	2.71468685	2.45391547	2.11973738	3.618044129	3.02444893	2.222985727	2.16215262	1.543858255	3.02627496	2.640770949	1.601540098	1.371732695	2.429583165	1.768882617	3.197146011	2.47429136	2.005992329	2.783919094	1.4718447	2.142240229	2.52887106	2.364642452	2.30558943	3.92358826	2.080422476	1.37281845	1.83344729	1.5149049	2.432095346	2.82694928	2.53059992	2.30319371	2.829729503	2.231970241	2.516111601	2.20043468	1.690730155	2.89292833	3.507246339	1.628681305	2.795215672	2.457494855	1.977927045	2.809496406	2.24096082	1.965467824	2.09711312	2.493943812	2.862387394	2.072643758	1.63397357	3.168090217	3.431410901	1.834845468	3.66612369	2.6902331	2.568831528	3.527399584	4.12417349	1.96531087	1.65011339	3.133438948	2.305775864	1.66456586	2.13719972	1.95435297	2.177565636	2.324965551	1.399065514	2.116187805	2.3653547	2.080912629	1.96933828	3.287945847	3.102099039	2.58984552	3.59663201	2.88684093	1.47216867	2.21905871	2.69131541	3.92939578	2.16150857	1.7553666	2.66725535	2.78456636	3.406097289	3.80024442	2.11064873	3.56782261	2.33688642	3.204527309	2.41432323	2.345296382	1.989365346	2.424064078	1.5076618	3.433738004	1.76906663	2.31584632	2.238579093	1.363353067	3.00419642	1.67120764	2.412537424	3.21078919	3.230831948	1.931788376	2.85535324	3.19497755	2.609330411	2.511276366	2.918001182	1.73806051	2.3373383	2.462942328	2.570466347	1.52823496	2.23722195	2.21818187	1.60005713	2.881579334	3.239980865	2.17349906	1.89805941	2.33563418	3.00209277	3.08162139	2.96766961	1.819260437	1.6287796	2.518621795	3.33518032	3.2663494	3.274982464	1.98512902	2.947845167	2.35257287	2.199271467	1.88808877	2.55054323	1.45260338	2.12654073	2.148471292	2.7954654819	1.88431105	2.32330704	3.10739614	3.06260741	3.34166438	3.60684847	1.240665689	2.44144553	3.898642798	3.326404529	3.174493657	1.88331701	1.69255203	2.1799404	2.69109746	2.17200542	2.43453423	2.53400031	1.81369435	3.496652254	1.67155311	3.117410717	3.06893383	1.78315053	4.00861228	3.079190317	1.92295668	2.445093902	1.720431721	2.093551181	1.555315967	2.883377028	2.68960449	2.388010819	2.6250262	3.47674929	2.58547844	3.863049977	3.66162465	2.70526154	3.624717053	2.08616553	2.613671145	1.76580442	2.009832709	3.239114037	3.411102878	3.320600368	3.88645506	2.660073531	1.515440409	2.654617504	1.44167766	4.463529981	2.99903357	1.924408988	1.8614076288	2.97986962	1.2001309	2.39449433	2.14279806	2.71750663	3.531094004	2.90842913	1.76387242	2.36101973	2.432299157	2.694219137	3.04763788	3.099850767	2.42541299	1.79374292	1.55260329	2.50145658	2.832193416	2.826743675	2.610534135	1.948821996	1.728840913	2.31782798	2.25346329	1.846768978	2.623583222	1.871646857	3.178792713	3.193860284	2.24516156	2.5384775	2.754782279	3.882445781	2.58772189	2.031022749	3.20495229	1.889469202	2.959816969	2.296801923	1.61133641	1.360806874	1.89458186	3.230021171	2.44685252	2.11305	3.752329607	2.40590607	1.381889949	2.072876712	3.391338485	1.62276422	1.31842156	1.47168952	2.91367526	1.582627316	2.85052266	3.18927142	3.34311068	2.05208056	2.097810816	3.810333907	1.684667672	2.202343666	1.80043683	2.77958223	1.756436492	2.51758204	1.80242075	2.68305513	2.56701337	3.309058261	3.898980877	2.52991503	3.745070654	3.245040697	2.136946113	1.91394283	2.959251555	2.424918737	1.821084107	1.956928213	2.20432023	2.507611705	3.439948458	3.029823	2.18513004	3.812128233	2.031179332	2.231961119	2.407468801	2.996470941	2.18554908	3.432802721	2.079652603	2.279309888	1.272643611	3.218488895	2.043785962	2.23635781	2.58356892	1.963421638	2.71270708	1.732751075	1.77822554	4.123677584	2.449153529	2.93452086	1.84480138	3.117572607	3.36036671	1.784654412	2.093095686	1.602516596	1.662365244	3.632255166	2.77681714	1.1972143	3.94294346	2.04700568	3.090925763	2.83471867	3.496774056	4.199584863	3.26923019	2.24218508	2.54131948	3.21581691	4.40356864	1.825170356	3.05602358	2.201943404	1.583060374	2.16186316	1.452642852	3.420404749	2.997193053	2.083188827	1.34864482	3.055388827	3.565839941	1.658657288	3.340873	2.336518311	2.35394144	1.78591241	1.68223208	2.554980604	3.246252281	1.31478824	1.463935176	3.958584802	3.17594424	2.065099341	1.637794828	1.664607119	2.52096992	2.211731809	1.703379746	3.44507037	2.5377037135	2.7654652649	3.032136257	2.285939359	3.012325957	1.559240383	2.668824786	1.95019999	3.1437793385	2.580379581	1.644836956	2.373413222	2.854752031	2.2950052655	2.149637799	1.7401047801	2.371941863	1.358344661	2.532835839	2.059791335	2.352608521	2.7697963207	2.450891387	1.8822742254	2.6684599534	2.6765418719	2.439047	2.032967539	2.2737004858	1.628600635	1.338838334	2.6974386304	2.672670239	2.2720436912	1.9779120295	2.204816675	2.6162605593	1.920484726	2.19324554	1.779303944	2.583615707	1.94361	2.0351418119	3.156288974	3.932718914	3.172734	2.1426568609	1.500259876	2.784751598	3.3080150159	2.903028095	1.510882269	1.9485976159	2.322651301	2.310849517	2.686423542	2.4303406182	3.6616221269	2.7174716555	2.2044880087	2.8802448757	4.0611227802	3.507375092	3.40699187	2.6294654089	2.0586340228	2.0416441934	3.72827213	1.8761175763	2.898890003	2.512685449	3.7902454872	2.9028038783	2.523652683	3.2928378478	1.5018318242	2.084570096	3.395060434	2.377142956	2.327161515	3.5288036365	2.5380558395	2.03616	1.154884253	3.454019786	2.035806963	2.7290832031	2.8916334804	2.318946094	2.283418618	1.047699323	2.849586086	2.890979077	2.298002397	2.3371863793	1.9457681646	2.733175	3.393716039	2.385440943	2.341069492	1.526015577	1.3136345112	3.606507021	4.542031998	1.414435776	2.8120377609	3.164156588	3.099931025	1.51474824	2.613431503	1.921758235	2.542418651	3.056059951	2.8321901119	2.4413417987	2.7253203308	2.919116128	2.453963009	2.1195577599	2.5405250618	2.8416732529	1.8757491559	2.351905417	2.347722552	2.5897631871	2.184252	2.198909045	1.7299017414	4.28627943	2.532154363	2.5076976626	1.6090640224	1.986482271	2.940554034	3.027677507	3.190504784	2.605975349	2.044534035	2.616073546	2.216706836	2.445110682	4.039749791	2.020538281	2.0557427368	2.7083137484	2.0465569068	1.971403443	2.779893138	2.652662099	2.735779116	2.575324246	2.682560127	2.211568048	2.960582399	2.3676236854	1.8776206794	2.443800914	2.133454177	2.076941	3.202298706	1.878186387	2.526860379	2.918866857	1.7778994438	1.557524304	2.801303058	1.576272748	2.5027300865	2.656381256	2.6956013449	2.697814775	2.442493554	2.656381256	2.570741129	2.376991464	2.3657824416	4.270683351	3.21370122	0.6710544382	1.690411891	2.06439	3.018566781	2.0329675385	2.0460586001	2.3429870922	1.7704587677	2.112343597	2.6537156693	1.865680609	2.092560427	2.121388	2.751652401	1.7809552527	1.336911629	4.6979154603	2.8470786	1.501316313	1.75846902	3.010701704	3.140881357	2.799179982	3.862643118	3.1565474299	3.095649276	2.515160728	2.385284895	2.398028996	1.845891163	1.832336493	2.8177251545	2.8077554211	2.643954939	2.977463882	2.735779116	2.703125025	2.15192041	3.2114578052	2.2572864911	1.664917147	2.588010415	3.0819659035	2.693766752	3.5026371395	1.0215319832	3.140881357	3.264111252	1.952644769	2.907102576	2.4123915544	1.894501721	2.409657844	2.4586933204	3.3179152213	2.1623403912	2.2628327015	3.217848061	2.4460338091	1.0762529283	1.885952884	2.491502759	3.054409107	1.791612459	2.494034176	1.9434216057	3.160368063	2.504049	2.93304447	2.246603716	1.6358832728	3.173275934	2.4539630089	1.438415	3.0677521679	2.356627332	2.562205217	2.65564665	2.854947773	2.362670206	2.017795449	2.350563534	2.659643895	2.614834335	3.6491695475	2.632160206	2.0555710831	2.423038354	2.111854339	3.1303116794	2.651569588	3.333399239	3.5125656231	1.9484369634	1.934101525	2.8375851454	4.0285365866	2.7402652906	3.899989745	2.150768666	1.996889899	5.048915734	2.217332385	1.985229045	2.106734624	2.635884959	3.273762	2.391964	2.835497002	2.2415178706	1.666266043	2.7798931381	2.314499994	3.174920633	2.4161357446	0.8245993499	2.885652386	2.8456129996	2.402586672	2.239561383	2.776235407	2.763923401	2.745825065	1.4515411924	3.0844419635	2.113635591	2.919116128	2.252643704	3.3067738188	2.522645769	3.0408355	2.06511203	2.5242507	2.4038104	3.0304691	2.67407036	2.31388546	2.3208268	2.72538822	2.2950973	3.00148751	2.363917	2.2648726	2.6582854	2.537515	2.5343779	2.7664062	2.5883425	2.6541859	2.515482634	2.3900649	2.62316299	2.5085641	2.447144	2.59983791	2.4161802	2.88613525	2.29806	2.2167676	2.2263538	2.35873734	2.3383972	2.0754351	2.829482	3.0612572	2.47290333	2.7678012	2.537515	1.9422019	3.26649191	2.1673841	2.4927918	2.4404809	2.4899161	3.33063207	2.3006786	1.90331463	2.4819832	2.6256216	2.7556457	3.163407549	2.4885315	2.3314525	2.3078692	2.2021281	2.6100314	2.5272908	2.4511606	2.3668891	1.696113	2.3885647	2.3437308	2.5227796	2.5286288	2.6901767	2.590042	2.51974322	2.58692611	2.5546913	2.4374445	2.2377083	2.623163	2.6100314	2.47904673	2.70894795	1.89751422	2.67847138	2.4175277	2.5593502	2.49824259	2.2606262	2.3860524	2.3614037	2.512718	2.506976421	2.906096421	2.2009766	2.6664978	2.4885315	2.27715723	2.375148	2.45703389	2.8634088	4.03374886	5.61385785	2.0317324	2.6222622	3.0082634	2.026985	2.0015773	2.3886702	2.96375611	2.2014976	2.008171	2.2946004	2.5583914	2.07268647	3.5396626	2.5287492	2.3599217	2.25619586	2.36216359	2.297106	2.8028191	2.7908845	2.8751078	1.86574755	2.8221825	2.1108565	2.52817774	2.2581886	2.71132081	2.1338025	2.2357408	2.42157996	1.7539774	2.9811634	2.2036955	1.99247804	2.4633985	2.2655003	2.0352637	2.1176261	2.0883501	3.1565259	2.12225627	2.7240906	2.4059017	2.437903	2.2312864	2.7036721	2.4512955	2.8608654	2.413872669	1.9836132	2.0589863	2.5726924	2.3832194	4.359036977	2.51122467	1.89565355	2.70551838	2.888646793	2.2570604	2.5658203	2.4682925	3.982494	2.2259382	1.84104324	2.53039029	2.4452293	2.56100694	2.28709822	2.49944396	2.1876949	2.512367571	2.1434	1.98531291	3.422471	2.16532032	2.0361282	2.5278407	2.32828674	2.6524173	2.423983	2.66501122	2.0027202	2.3541193	2.2489575	3.1953554	1.98712983	2.49834502	2.35464679	2.0207869	1.8753743	2.4772892	2.08619619	2.01511634	1.95410284	2.09538338	2.03305114	2.384714	1.9036392221	3.12815116	2.58964548	2.329708	1.91550784	3.19614662	1.9058371	2.46243145	2.116702936	2.5711832	1.9055734	2.1960469	3.52023323	2.067602	2.3990442	2.2113442	6.14267082	2.4223858	2.40555	2.05898627	1.98311502	2.43337531	2.8772471	1.8175697	2.7999398456	2.441771259	2.3081394	3.39488008	2.07692108	2.39004751	2.8330841	2.72204653	2.2218062	2.2579249	2.3980918	2.726794	2.6388783	3.0482724	3.44414218	1.9255302	2.4517057	3.1779334	2.8770272643	3.5143429	2.8712395	2.0662833	2.52709345	2.84213938	2.1716649	2.3167258	3.120964	2.93700043	2.05800455	3.32888469	2.4031763	2.1720459	1.81660267	2.54395129	2.2196962	2.7958225	2.7604657	2.2512286	2.09126599	3.1913406	2.321019	2.32753945
IL10	2.430246793	1.779931454	1.866370919	1.38298041	2.54386659	2.713180512	2.94026057	2.09360973	2.195399286	2.07410833	2.433519363	1.626167585	1.285020024	1.47723358	1.184200547	1.223254681	2.629136189	1.16488989	1.12381802	1.75904581	2.37692501	1.16993828	1.65800141	1.664352393	2.485872703	1.376730223	1.850174332	1.30192572	1.90217122	1.19955508	2.00561896	2.166680175	2.902049388	2.02251129	1.420347679	2.042484944	3.78457744	1.948997731	1.627214008	1.602932611	2.0840633	1.51363614	3.303279905	1.589047901	1.45112717	2.50037509	1.30321933	2.692501625	2.8548466	2.023489116	1.94043517	1.31519872	2.26058935	1.520980311	1.352097148	1.123818019	1.417296656	1.743213678	3.183803771	1.79240632	1.468872038	2.458920615	1.150801656	2.010002608	1.4915143	1.254117074	1.60365119	2.37097583	1.716285837	1.192212616	1.62864936	1.196759046	2.718428042	1.36117696	1.39141422	2.35051818	1.900189616	2.578290273	1.354436854	1.64466085	1.563912599	1.36149766	2.222517751	1.61836705	1.812950754	1.585424025	2.197090896	1.55881976	1.57569419	2.494504052	1.36561742	2.116895099	1.800978391	1.287960994	1.21121152	2.877979391	2.383434186	1.303765121	2.26954042	2.06127317	1.919104707	2.291003124	2.684219131	1.39127635	1.49416828	2.019441132	1.294556928	1.36208899	2.55584169	1.74271026	1.260226729	1.898334444	1.195201466	1.306948451	1.18789429	1.950167844	1.79794346	1.947825367	1.953085431	1.438279263	3.09607562	1.71303824	2.58578	1.22022823	1.51583897	1.65677773	1.6231208	3.14078862	1.62610381	1.51125146	2.632762714	1.8815213	1.36148457	2.32102905	1.35744761	1.995156091	1.4470207	1.710208491	1.23181516	1.731159361	1.18937259	2.273844994	1.172653711	1.38162559	1.235832844	1.15095315	1.922846575	1.12381802	1.888785175	2.03906568	1.481255992	1.232350253	1.71423215	2.029435929	1.903178998	1.22625056	1.645866134	2.48069722	1.70413724	1.639520031	2.347506843	1.20681495	1.16941915	1.31671158	1.12381802	1.859212401	2.163083641	2.72822709	1.345373367	1.63808963	1.87380715	2.77418847	1.85448857	1.471046286	1.21474294	1.4420786	3.41058678	2.43070507	3.508963748	2.12946631	1.913809998	1.65955659	1.17117753	1.123818019	1.60566361	1.12381802	1.28984809	1.27247147	1.3343127179	1.89614752	1.92262784	1.88454785	2.05130695	2.64860142	2.17376616	1.123818019	1.5571198	3.023803459	2.332647857	2.328702732	1.20928903	1.24048941	1.422994506	1.8248125	1.94607768	2.07058205	2.12926047	1.21673629	1.89843851	4.72376497	1.609242276	1.40711994	1.26527221	3.00244322	1.721322402	1.1889328	1.449126021	1.163021448	1.320711164	1.201838788	1.585685711	1.61099811	3.096701081	1.62166721	1.9563346	1.53401763	2.12152141	2.30707115	1.52445433	2.298397962	2.27351238	2.051554689	1.5335724	1.250369295	1.908181022	2.614837364	1.642253159	1.86369497	1.818063784	1.265597228	2.070437374	1.64832781	2.603900336	2.45504478	1.123818019	1.5004870715	2.76168267	1.34489715	1.50489718	1.53968697	2.04188937	2.669994869	2.16757928	1.16429638	1.39813686	1.351932936	1.654078197	1.81255857	2.073165327	1.75822196	1.20210322	1.26409044	1.483937182	2.069790032	1.650588137	1.352850776	1.624093316	1.19509475	1.63244462	1.60491393	1.123818019	2.164117471	1.214972626	2.120550972	1.605863858	2.95409577	1.43996856	2.943952552	3.709823003	1.80217816	1.687441381	1.62590262	1.158667582	2.501206239	1.596951897	1.34282604	1.149721765	1.54839487	2.740354583	1.63081255	1.20970308	2.450850026	1.51136756	2.102654435	1.421858167	3.053446468	1.673586791	1.93158483	2.13447822	2.95693734	1.198825359	2.372067494	2.19817968	2.24166543	1.54839699	1.623449529	1.677331792	1.720588601	1.63703141	1.15237335	1.87515115	1.411375049	1.79735896	1.52007351	2.01003996	1.46174423	2.211041133	2.131220612	3.16688153	2.557854212	2.090552191	1.505129866	1.41648788	1.582138792	1.332082177	1.717509781	1.193843264	1.61639742	1.452167971	2.237271076	1.78059567	1.22774545	2.050106461	1.925645614	1.41809739	1.725676612	1.962193315	1.2270207	2.999638404	1.739457475	1.293020378	1.196848128	2.886773985	1.370531726	1.31823909	1.47591597	1.218889079	2.06358825	1.29543549	1.65116228	3.265199634	1.508738613	2.08762567	1.26137409	1.768451336	2.17279361	1.257301652	1.360494613	1.167090866	1.653730205	2.807778922	2.201323712	1.15804457	2.16898543	1.7586531	2.254625221	1.83496683	2.329368564	2.317884392	2.20526667	1.68020038	2.77289607	3.18352606	2.77515767	1.15971413	1.5197418	1.63242223	1.18627439	1.58880142	2.344585634	2.529380139	2.276766848	2.181861448	1.17133262	1.934805703	2.136338659	2.661223253	1.71701525	1.594738711	1.35990986	1.33976159	1.87079828	2.026183602	2.268255311	1.208327545	1.2139376	2.307055203	2.445156225	2.155573622	1.517965531	1.155880313	1.71662746	2.54065523	1.123818019	1.644555678	1.5685723791	2.533558772	1.229977782	2.705059234	1.644634497	1.729264101	1.620213821	1.604963595	2.106816975	1.873374404	2.309487885	1.771705062	1.202108349	1.6958180254	2.220183867	2.4127021491	2.662688428	2.437063217	1.649412712	1.506382711	2.468074192	2.1239025241	2.566194294	2.1394137821	2.9216123681	2.1631297197	1.927075	1.737900041	2.1573462176	1.539646635	2.097262075	1.4139132098	1.6250377342	0.7866718855	1.9382072395	2.87988483	1.3171512165	1.172631739	2.184593946	1.7950730365	1.989569813	1.016176	2.001271075	1.665586096	1.995939969	2.247243	1.7919935949	1.648058016	1.387566102	2.1415785809	2.002484929	1.824157259	2.8038845989	1.788173204	2.210479463	1.724486396	2.8386914741	2.5724207718	1.3834851994	2.184728014	1.7920727561	2.3078986766	1.781286949	1.964648762	2.6263776049	-0.0929781938	2.0999230379	2.010989275	1.9196791172	2.248269979	2.539543301	1.8790386553	2.0827976359	1.828561902	1.7324454221	2.3981516059	1.485153618	1.917919487	1.70566366	1.765367857	2.205164383	2.1183987599	1.678282	2.344838464	1.107369797	1.734344712	2.0235598002	1.2988936349	2.748289771	1.709347344	2.464487774	2.078718479	2.392030411	1.985948516	1.6653405814	2.3653237676	1.820483	1.948725348	1.713273787	2.056187795	2.405665889	0.3420286711	1.816465672	1.62847815	1.450267356	1.7752487546	2.065144912	2.465117615	1.755267167	2.43726024	2.227429621	1.753474262	1.905870055	1.699365858	2.0888600569	1.572721251	1.773511734	1.911642418	2.0844227865	2.5269149989	1.7103121071	2.088965003	1.510979185	2.281359063	2.4879178756	2.319102	1.741279804	2.2570962806	0.106331628	1.910988026	1.941890796	1.5326862512	2.404172283	0.935703041	2.389451853	2.21546611	2.467257531	1.193140288	-0.227748707	1.580767983	1.99716732	2.516337984	1.272357702	2.522934044	2.1632576714	2.4751348216	1.605054651	2.524042281	1.745271434	2.486352675	1.822045608	1.667548425	2.058539086	1.83855355	2.063485403	1.8157710665	1.633165589	2.417281476	1.644634	1.495375922	1.639817181	1.649073252	2.717517202	0.9851285941	1.608379965	2.203679341	1.24524695	2.0983505154	2.462853452	1.2965111914	1.038997745	1.901489086	1.93742873	1.619878893	1.981531022	0.4733814542	1.1595786491	1.726393606	2.3968556713	2.319443459	2.095823	2.346707615	1.6309137159	1.3936017524	1.5505314154	1.7993321285	2.192775193	0.7210159861	1.385449362	1.656897421	1.981822	1.978138127	2.2719027281	2.111969719	1.6486503557	1.357864597	1.489275544	1.753071455	2.087663972	2.13128028	1.764848933	0.841723378	0.2753860322	2.717517202	1.216297423	1.391685574	1.899816067	0.783052257	1.1858885	1.3295153032	2.4125118751	2.222899848	2.007013684	1.80789966	1.728705591	1.395276514	1.1386878395	0.9757354538	1.693827878	1.100803741	1.6915049598	1.384003967	1.4568192849	1.2294253817	1.351785252	1.34581684	1.942415645	2.018668496	2.4516636505	2.653538402	1.871910381	0.6947672774	1.7448245995	2.6185584206	2.3102648262	1.129986828	1.4321153021	1.0097021541	2.2787464	2.2280044671	1.952486932	2.481769942	2.440986641	0.0944101533	2.36775188	2.489849	1.186304635	1.669767794	1.2674272987	0.77176378	1.9022322127	1.968243	1.4821738501	0.450723528	0.900709697	2.126234408	2.142457421	1.831933416	1.421406572	2.311984285	1.457393143	1.734580263	1.7353514078	2.213846958	1.2703418688	2.670200263	1.409651587	0.8966437631	2.111072815	0.548083176	2.3227300894	1.675434106	1.881337229	2.888115659	1.6776457021	1.0542588002	1.122443834	2.540744678	2.20153479	1.327143461	1.656897421	1.230492972	2.748925315	2.213846958	1.351069	1.097829	2.363936095	2.5955248119	1.731082541	1.3893603374	1.975864584	2.401114914	1.7392845983	0.6405858821	1.76922858	2.4380607629	1.760924125	1.715018519	2.715248056	1.279492322	1.203104678	2.524042281	1.9476611277	1.82592865	2.59448614	2.436279264	2.3565480123	2.994926909	1.8168178	1.92754881	1.8168178	1.8168178	1.8168178	1.81681778	1.81681778	1.8168178	1.81681778	1.8168178	1.81681778	1.8168178	1.8168178	1.8168178	1.8168178	1.8168178	1.8168178	1.8168178	1.8168178	1.816817784	1.8168178	1.81681778	1.8168178	1.8168178	1.81681778	1.8168178	1.81681778	1.8168178	1.8168178	1.976517	1.81681778	1.8168178	1.8168178	1.8168178	1.8168178	1.81681778	1.8168178	1.8168178	1.8168178	1.81681778	1.8168178	1.8168178	1.8168178	1.8168178	1.81681778	1.8168178	1.81681778	1.8168178	1.8168178	1.8168178	1.816817784	1.8168178	1.8168178	1.8168178	1.8168178	1.81681778	1.8168178	1.8168178	1.8168178	1.816818	1.8168178	1.8168178	1.8168178	1.8168178	1.8168178	1.81681778	1.81681778	1.81681778	1.8168178	1.8168178	1.8168178	1.8168178	1.92754881	1.81681778	1.81681778	1.81681778	1.81681778	1.8168178	1.8168178	1.81681778	1.8168178	1.81681778	1.8168178	1.8168178	1.816817784	1.816817784	1.8168178	1.862008	1.8168178	1.81681778	1.8168178	2.61826272	1.8168178	2.79548136	4.070509088	1.9168376	2.3700452	1.717348	1.6217319	1.6115198	1.6220015	1.6641643	1.5586057	1.7947981	1.4909127	1.746653	1.88999294	1.7056193	1.8331524	1.3135157	1.99438876	2.10823835	1.8421175	2.1472667	1.4343755	2.3908401	1.62862422	1.6503628	1.2436488	1.39549882	1.7916637	1.75243311	1.4019698	1.3312099	1.62200153	1.7870126	1.558909	1.1251145	1.87644423	2.210157	1.6177549	1.3981951	1.8866058	1.3195822	2.0975544	1.63162381	1.6271328	1.530295	1.9547537	1.84937209	1.6356513	1.8461956	1.3254466	1.754151979	2.3308315	1.6613838	2.64206415	1.6776119	2.089330821	1.52089177	1.6093291	2.30975009	1.021662348	1.794242	1.4988498	1.6910089	2.3588894	1.4675311	2.12662347	1.69275308	1.9415084	2.00214663	2.87626806	1.92897075	2.7114086	1.965471369	1.3919768	1.92121057	2.2491516	1.77106259	0.9128177	1.9591857	1.96810022	1.7844849	1.6734495	2.19236166	2.0265922	1.7524331	1.3507241	1.761533	1.79004594	1.74151326	1.79338256	1.76959649	2.1211972	1.80501019	1.59138212	1.64202126	1.81835667	1.41452431	2.20591037	1.7728152	2.3654615659	2.45342705	1.50441088	1.8551606	1.32790696	1.62240597	1.512348	1.43761946	1.777306113	2.0641039	2.3688993	1.6586124	1.44310466	1.4057278	2.0164981	1.7372329	3.28803754	1.8131495	2.8027781	1.92907186	2.14704764	1.89815755	1.9834689	1.8791236	2.3130024573	1.712125557	1.6223386	1.61578328	1.91582648	1.64293125	1.0029065	1.688953041	2.0630423	1.9920127	1.5813554	1.6578618	2.4338118	1.7546575	1.76741421	2.0067242	1.2212025	1.8465663	3.3054284163	1.8679679	1.367365	1.3082242	1.48798054	1.4497105	1.8493721	1.8614294	1.583445	2.08350017	2.17365636	0.65185341	1.6559997	1.919062	2.75284674	2.24230988	1.5871187	1.4984454	1.5311544	1.4470816	3.23652212	1.5002654	1.5063067	2.44099055
NT5E	2.516863489	3.844791381	4.341396501	1.68165116	7.00725619	3.652140678	4.38211879	3.11144109	3.079073144	3.94111584	4.436368866	4.264498307	1.819906398	2.145835027	2.201213069	3.014934665	5.212700392	2.45788523	1.10024439	1.9079089	4.75997478	1.447606978	1.86716436	3.51770172	4.726274237	4.099602658	3.844370637	1.23371626	1.51704165	5.9698702	2.82605852	3.07345464	4.709844275	3.97409343	2.084578346	3.651863257	4.75729576	3.743168418	3.019844273	1.679862324	5.202614	3.74018567	7.646375299	1.748100204	2.79982906	3.72487687	2.89156284	5.619231052	2.74577227	5.589147414	4.73843521	1.891484004	3.07927013	3.049079204	1.67352661	2.723954421	1.961932109	3.387583278	3.292182402	3.10843348	4.647994105	4.055983204	3.096202736	3.231061378	2.68131685	1.386455269	2.76656743	4.81406741	3.155340667	4.485155655	1.98870008	1.692492593	2.580077647	1.51467115	1.68998156	3.60873296	1.522362586	6.088516609	4.781881476	2.70512022	3.362499298	6.76778439	3.868474592	2.567511732	5.464176749	4.976594021	3.15219492	3.704141039	4.38725301	5.153974478	0.95342636	2.537441464	2.046148723	1.743113636	3.58340187	5.324631516	2.650140435	3.77914384	6.43003385	3.99122104	2.982070004	3.813140446	3.377630389	4.63530368	2.86391659	3.915984828	5.298570501	2.41990562	2.02394606	5.79559139	1.600672034	3.32391481	2.965962607	1.275189459	1.90537495	2.302967294	2.61847638	3.235458957	4.561772076	1.543371507	4.20062945	3.03326581	4.03881868	1.3659031	3.23355894	4.18554583	3.9541185	1.94780518	3.50540041	1.84808328	2.238984584	2.35823341	2.26680973	1.95801736	2.29821528	3.917197954	1.95848414	2.974908057	1.369909929	4.31966744	3.4325027	1.743584591	5.039471937	6.44662099	1.206967883	3.77751692	4.043276895	3.43054674	2.496309019	2.87226169	1.914377151	2.35129492	1.819002	2.489057147	1.54440723	2.034681534	3.754162981	2.72815516	5.02499716	2.277689746	3.626331074	2.02733676	1.85904251	1.6692096	4.0452275	4.185495249	3.19475659	3.64040879	1.070665604	1.09878757	3.59269027	3.4266192	3.55912529	2.2438191	3.40604156	2.649569074	4.90780642	4.31162326	4.730045177	3.7635603	5.719004122	1.9496967	1.265978124	1.714554798	4.93184059	3.69476747	3.67325172	1.241604614	1.276429604	2.15403222	5.4179126	2.94276434	2.33978131	4.81804777	3.48577789	1.493027259	2.79008073	4.213968556	3.190549993	4.447445091	2.17157471	2.53863627	4.26540765	2.91616649	2.09599204	3.83028703	3.70744872	1.54101704	5.451066719	3.58585888	3.460416679	2.18546576	4.19922562	5.580243	2.786044744	1.38044554	5.601791879	2.64898337	4.937138064	1.296545925	2.453248499	2.01425234	2.413761035	2.91425934	5.67421607	5.67398005	5.623534149	4.55162196	1.87522163	3.983182352	2.27521639	3.592513318	2.20365986	2.843543397	3.840089005	6.839615427	1.869024866	4.48604332	3.870843008	1.713667775	5.888917014	1.79628369	4.398183718	3.19057197	1.404831901	2.0931373447	2.6952521	1.86643754	2.1394319	1.48453294	4.7004636	4.671310377	1.67788617	1.39322215	2.9403446	1.215247858	1.874840625	3.62676448	4.667440294	4.96418245	1.85025895	4.29289962	5.332505498	2.808928578	3.460591262	3.521548241	1.347508362	1.932649172	3.61611599	1.4846757	2.566077539	3.223120896	5.178700165	1.884605004	2.25593873	4.92674945	4.65827383	3.131656159	4.258242384	2.23182104	2.172530114	2.52789735	2.297298308	3.776810478	5.650305645	2.87481696	0.965556733	3.80906101	5.646928061	6.40006671	1.46545964	2.349341043	3.71588193	1.670518903	2.357133963	3.589166429	1.118451404	1.61760335	2.90217453	3.6666768	4.169819256	2.620154721	2.26458194	3.25136429	1.10393147	1.911007967	6.533953734	1.98202914	2.343817478	3.22868054	3.06030314	2.298255245	1.9835501	2.09074702	3.41731906	4.33681298	4.06393229	2.97440292	4.66594992	5.692119454	4.904268367	2.651418944	4.09804518	4.935277866	3.578653138	2.313780499	1.171334527	2.30229804	3.032680842	4.014612647	5.60232918	5.53681103	3.316814978	5.552447754	3.851387169	5.088643082	4.784060031	0.70169052	6.206066128	1.563855896	1.58836535	0.950913311	5.4669066	4.546818362	3.16986106	3.36787999	1.176554194	5.75784194	2.891730867	2.41454164	5.695628328	3.042613873	3.80847797	1.83193228	1.302178663	3.24513919	0.875608989	3.23462701	1.960197583	2.914517007	5.993061418	6.37272488	2.32034563	5.30673729	1.07745138	3.503778662	7.49299737	6.582043101	5.800116894	3.74114801	1.9088178	3.05310016	2.32018354	5.1664243	2.429588611	2.04140201	2.814728879	1.0189293	2.08315234	1.130798502	7.779004323	7.586332775	2.591521644	2.35324796	6.910254861	2.276034034	4.124077152	2.13436322	3.402803191	3.78350312	2.34710252	2.32350766	6.052167091	4.583998472	1.549418407	1.732154943	5.607334105	4.85046315	2.605308417	6.650643222	2.261248621	2.92100781	6.383811624	2.280676626	2.419682847	1.4887608747	2.5702808246	2.250953411	2.452217332	5.550398164	3.458697459	3.018245912	3.701881791	6.0677564199	3.115105781	4.303061451	4.683647113	4.885107852	4.988920587	4.289107079	4.3023892305	4.334583753	3.544546422	3.074821264	3.384701755	2.383734957	2.8699072672	2.048131126	2.4179692194	3.6259571482	2.8800560946	5.347263	1.888405672	3.6101954205	2.246359284	3.634394228	3.1755150085	4.5790821407	2.0834871463	2.6974497428	5.276766753	1.9545425987	5.032800459	3.36222345	2.8009602533	2.058882884	3.229028	2.3141738301	5.335713568	1.709938754	3.150093	4.630925748	3.412787876	4.979668754	2.6367796612	4.916589744	4.496891026	4.2433525705	1.573878077	2.579705779	2.751565794	3.8859892959	4.2448982999	2.3899463509	4.8410231438	3.6269817697	4.0138154596	2.676052253	5.083739865	2.9261417709	3.1568323508	4.2335647872	3.484315153	2.6477910571	3.205264115	3.868999281	2.1894203861	2.4253268415	3.084708679	6.0304440281	6.0677564199	1.51540229	5.538815005	4.140455291	3.157173989	2.2527150438	3.1721578229	3.355258	4.602586955	6.35395284	2.035712077	5.135330789	4.3044222984	2.564404703	3.999150397	2.446542197	3.292148508	1.802264096	2.484094677	5.3284557709	2.3635077661	2.339625	1.78786733	4.284400865	7.360446654	2.44503065	4.5490105705	4.22974794	1.935590471	5.840440772	3.798498155	5.512137996	4.072864012	4.953912876	2.604268652	2.69316743	3.368468944	2.737564154	2.6365396261	4.4925025928	5.2338581471	3.3328842	2.674873987	1.6890415878	2.1854513067	2.9670733578	6.3684545895	5.886379993	2.687740777	2.4711565273	2.92805	1.284236583	5.4643788678	3.376706976	2.896499479	2.3171906428	2.8793025913	2.665312673	2.890296873	4.433780482	4.256210728	4.706390412	3.028488573	2.991770532	6.002698778	3.323880398	2.834646277	4.519919521	1.7544895347	2.7389754066	3.0387000431	3.60925518	2.765044502	4.481535793	3.866552163	1.5616617	2.051493022	4.023059896	4.683647113	1.7312826684	2.1828911002	4.520960861	2.26485553	2.470464	1.325452633	6.974158693	1.343470325	4.286038098	3.3957886108	4.316267043	0.890088283	5.040985808	6.361187353	4.560801234	2.2314801517	1.328525438	0.494285636	6.811321117	6.56192465	3.225245441	5.0397925429	5.4462072623	2.896022779	1.2031226559	4.290485982	3.5412	2.664588172	5.1255939936	3.5553037634	4.2292861447	4.4596669298	6.933804516	2.9747918636	2.867354085	5.028043552	2.93206	0.200284859	2.5187561003	1.557238972	1.923076475	1.255071296	2.62688651	5.008784298	5.283884021	2.955485504	3.424439166	3.098832952	1.6284582333	1.44367604	3.79559249	2.561675491	1.932522628	2.42918501	2.967954296	4.9899473844	2.8704501834	1.214143862	3.782272694	2.313660813	2.364834931	2.926280417	3.31217414	2.5610904605	4.287435227	0.684264379	3.1587534362	2.460522718	4.4652394606	1.8192314834	6.148705536	6.092670258	1.69368451	5.906991839	2.0009445399	3.747786936	2.744243842	3.0187993226	1.3810650591	2.7099468332	1.5918873848	4.435612361	1.1341302909	1.9050179564	1.748898899	1.8358114114	1.823018688	1.49344762	0.954777613	2.9197824783	5.405236299	2.085713	2.645879012	2.464964285	1.7531366043	5.435737495	3.5313191258	2.366608	2.9107151834	5.087474197	3.8784825769	0.854068481	4.853297609	4.008417986	1.53667308	2.095007448	1.902847226	3.218852362	0.7435687158	1.206879555	2.1288693637	2.250953411	3.018799323	1.3009972424	6.193373862	3.321945452	0.1665831575	6.007906192	4.148831137	2.2880463387	5.7562108374	4.5510050092	1.530610334	4.39008695	2.278049567	1.162042524	1.555202181	3.7410182227	1.815408778	5.882490248	4.508198	3.186207	2.925631279	0.0544856138	1.1459945	1.6873760955	3.952387767	1.045790763	4.0831941053	4.415772207	1.458460749	1.0742387474	4.791209888	1.984053186	1.506505224	3.606840442	6.361187353	2.5109357134	6.3125610587	5.602923706	2.076252431	1.954542599	2.5445871429	3.664321846	5.448368	4.68518397	1.8343007	6.4327616	2.6351869	2.1770274	2.59148038	2.7575342	2.17955719	2.3574505	3.59996242	2.5678134	2.1202928	5.9893417	5.1102703	3.932611	5.4941699	4.5169983	5.1999082	1.806079041	2.5373408	2.48049341	5.8467843	3.0206885	1.92526294	3.8788718	2.3887047	2.9166375	3.4593013	5.8628881	1.7224268	5.2508945	4.3705442	5.7299935	3.246822	2.90399606	2.6429828	4.2744902	1.9763276	2.15731192	3.0901563	4.7617619	1.7570567	1.7771081	2.19009538	2.4800976	1.73923577	5.3692176	4.6570196	2.1114989	1.84734377	1.8179665	3.0264416	2.9719661	2.5720714	5.04580647	2.6059092	1.700765	2.7521765	1.227457	3.997582	1.9826012	3.8504664	3.537427	2.4671836	1.93921589	6.49346125	5.47948753	1.7567153	5.3140296	4.0665142	5.959922	1.60017469	1.67772574	3.5342989	1.44000184	3.51784596	2.6716549	5.8279599	1.39699953	2.8630153	1.45936113	2.023055	4.1536932	4.569176469	2.302211002	3.561369	2.234477	2.4542048	1.72470147	2.3452815	7.66120049	2.9706614	1.99670018	2.029087435	5.1010591	4.376386	6.0954696	4.5998808	4.2425624	3.7630114	1.51435526	1.9582763	3.5854041	5.9663494	3.3599864	1.81781991	1.8832376	1.570574	3.4086075	2.54174265	1.5384447	2.9971373	1.555037	1.8684309	3.0453463	3.5717899	3.4664677	2.885621	1.8660993	6.1625824	2.47544057	4.7170752	2.9573299	1.79438371	4.9248253	1.7891176	4.7488327	4.14023507	1.5017059	4.9120017	1.7239981	3.7043137	3.1891929	2.1285205	1.91813732	2.4812795	4.1704851	2.9449686	4.29033932	3.6510697	2.850058	1.8578986	1.786625243	3.9346758	3.4260741	1.74411446	3.0187143	4.925408164	5.56495923	2.60839312	3.3061193	1.835909608	2.392429	1.8104299	1.9328436	1.8956793	6.25797137	2.01180843	2.53586015	2.0942304	1.73122053	5.60523895	1.31528823	3.7452165	3.430294995	1.8480096	2.60119744	6.7585172	2.75994455	4.1379236	1.7936903	5.62791136	1.9798835	7.0966538	3.76599951	5.0562033	2.4178417	1.7680532	2.9104173	3.0406832	1.65465758	2.65585512	5.44367788	3.4634996	2.71904845	2.48669638	3.49837924	1.83920595	1.5648523	4.49449156	2.02356	1.5516468257	3.27958775	1.75929976	4.7703393	1.94337579	5.25795703	3.1609998	1.75466678	1.786645343	2.9127757	4.7064023	2.779267	5.950129	2.6416648	2.3064292	3.4426764	4.43454098	2.1424696	3.0638246	1.82099566	6.10435369	2.46981267	6.5634902	5.778699	5.4621427688	1.848826992	5.3615507	4.25144648	5.36217376	3.5127907	1.9745035	1.892731346	2.1159448	4.6907446	3.9799805	1.7412	4.2240707	2.710888	2.78714609	3.7361381	3.0721325	2.1067726	5.3644852247	2.2430885	5.3170098	5.4796161	4.55253938	1.40457092	2.9362454	2.1197972	6.4346313	1.98846602	3.61978119	1.58189011	3.0013683	3.6086259	1.77819679	4.49408957	5.1945225	2.6815425	6.8843612	4.1464057	5.01322358	2.1795736	1.6405744	5.08170312
CALR	6.767626552	7.598239264	6.505910299	7.12169729	7.95856373	7.681685917	7.27056317	7.81004546	7.25778052	7.0786627	7.302569108	7.202960133	7.569759196	6.8424013	6.890211304	7.453352726	7.868745702	7.50665592	6.62789334	7.79234418	7.9770485	7.621264695	6.24335316	7.145005122	7.278691558	6.78806783	6.403107681	5.95987202	7.33213697	6.6973928	7.13091683	7.770633876	7.279611168	7.17971838	7.958182563	6.788285746	6.75362626	8.041226484	7.669754657	7.160871204	7.41930286	7.73525833	8.22352586	7.26515064	7.34117594	6.99579453	7.20207813	8.475192334	7.0847335	7.397819311	6.85175972	7.194690952	7.45944262	7.354877367	7.71837196	7.02661621	6.94624231	6.646681119	7.510119399	7.40444924	7.823632925	6.61625317	7.07361721	7.524306794	7.07140001	7.146441419	7.45165647	7.11992994	7.620663879	7.660585874	7.74798596	7.159526905	7.478045445	7.34969785	8.09634497	8.08315991	7.614353804	7.776700025	6.829561651	7.42271729	7.728666183	8.29574526	7.105697219	6.769360828	6.783083603	7.450971331	7.981864055	7.201817738	7.24430357	7.464269596	7.25110038	8.24467404	6.905236482	7.631532069	7.37535384	7.035348964	7.09451572	7.414985515	7.77498458	7.12205758	7.017006864	7.61899434	6.730578328	7.48267	7.3399458	7.836675891	7.826712611	8.14137648	7.23502819	8.31971986	6.71596508	7.484631441	6.76852056	6.524593607	7.13210001	6.4741324	7.25339305	7.355072442	7.340141313	7.459221449	7.14783062	7.66481122	8.0557404	7.5202104	7.91642498	7.5431787	7.48389429	7.45957477	7.80649206	7.7263767	7.382949224	7.09562197	7.54547303	7.3451109	7.31581945	7.166599059	7.17925357	7.661269831	7.528821444	7.682951323	6.87584409	9.182959533	6.705015136	7.27475888	7.351983822	6.857893639	8.13786037	5.98663898	6.98901565	7.47773557	6.772236565	6.576924474	7.63885398	6.767115568	7.522017941	6.608373156	7.677048725	7.01395828	7.29599605	8.063898308	7.421371787	7.04186539	7.58558309	7.6092992	7.3904876	7.71114968	7.793150411	7.24060951	6.914184943	6.67466902	6.82683539	7.70352338	7.77995335	7.574047627	6.33337324	6.736452147	7.46718691	7.07687954	7.564049223	7.46724586	8.320489251	6.88326955	6.204887177	7.829982226	7.57030551	7.97130214	7.01031509	6.938055237	6.6677194804	6.60864897	6.80966238	7.12405329	7.28153892	7.94453092	8.4694728	4.609907319	7.36580088	7.95272907	7.477757703	7.72803521	7.40023321	6.81170065	7.426169218	7.9949003	7.46461428	7.73357033	7.32808925	7.05018925	7.859963087	7.38236481	6.851813558	7.40856621	7.30038856	7.97122036	7.877102383	7.27823097	7.688370141	7.374629757	6.899501476	5.770598378	7.445281496	7.11053815	7.135299261	6.9451399	7.47910286	7.60621198	7.693138959	8.33595339	7.31529178	7.508925744	7.54090186	7.180678026	7.57754016	6.857583886	7.787639992	8.124376887	4.553113914	8.1283416	7.627426989	7.337778095	8.14001802	7.39173198	7.510037503	7.98723249	8.531791554	6.1289412392	7.47710317	7.92276687	8.167945	7.32865345	7.57469007	7.427272124	7.54711358	7.69669531	8.05372002	8.723006575	7.3565203	7.43879951	7.367663791	7.44474016	6.63297158	7.22906521	7.609628679	7.640907106	7.535952231	7.112460714	7.141609278	6.643783968	6.88185481	8.32833756	7.405992287	8.692163938	7.167845086	7.429132032	7.771613008	7.89947861	7.60770927	7.704899632	7.328558264	7.80789191	6.820243364	7.55193781	6.21990591	7.649661712	7.213451271	7.17977845	7.395063994	7.29534944	8.005796162	7.33129053	7.10466663	7.60270255	8.09306471	7.299507228	6.715531761	6.937643501	7.594996646	7.48717411	7.21419614	7.01343857	7.600301785	7.537996686	7.70859928	6.7806153	7.56753528	7.562741743	8.462237654	7.437291459	6.96363945	7.10505712	7.16774092	7.212284565	7.56000535	8.11145054	7.4204919	7.73032658	7.187270681	6.857169375	7.45362557	8.354328402	7.557756745	7.369822101	7.36067105	7.595964485	7.612857615	7.378642869	7.051064402	7.759899	7.751985806	7.992892132	7.37846887	7.27473059	7.111310904	8.207934534	6.651926483	7.722022651	7.908566966	7.78066938	7.592100544	7.357655429	6.927600471	6.707062292	8.194685182	7.780662494	7.36920514	8.10944476	5.352418906	7.59562643	7.479669678	7.02836785	7.734686619	6.868154064	6.96830279	6.89168378	6.736398473	7.13716286	6.653128637	7.242268016	6.655017946	6.699989192	7.418698595	7.630242781	6.06533879	7.97941106	7.43385287	7.944388962	8.03511058	7.514055951	7.764360426	7.63025293	7.21632133	7.68722654	7.91528484	7.8312983	7.33210201	7.87066431	7.257387342	6.06298741	6.29054573	6.917824127	7.456375829	7.815170252	7.371174045	6.95853212	7.572787086	7.151229921	7.833434933	7.19117179	6.557775944	7.59959999	7.26914627	7.23704247	7.657983449	6.803544476	7.373314508	8.056229608	8.077511419	7.034999658	7.33760109	7.886738161	7.489122113	7.46407259	7.551623015	6.812586838	7.304257148	7.2872857384	7.1573497562	7.790448179	7.344861963	7.828259002	7.641009859	7.732362592	7.895889367	8.0780185809	8.413155255	7.507759261	8.438826967	7.664970988	6.6932595578	7.107092462	7.9105924023	7.874984009	7.479098154	7.79250798	7.248688582	7.312756672	7.830283089	7.428100902	7.6454960519	8.2928970392	7.262734906	7.884452	7.402008498	7.1021385385	7.155267909	6.373636835	8.0240145891	6.9119772696	8.0732323728	8.8145148442	7.628771994	7.4790043301	7.631638807	7.369361956	8.0386386231	7.117889179	8.320988	8.3441434575	7.540111807	7.076605549	7.086739	6.5563884252	7.809170337	7.038488126	7.438412993	7.107092462	6.882975084	7.8508059588	6.138518248	7.580629601	6.706054276	6.8499155374	7.4975319975	7.7846066145	7.1873972245	6.9578227647	7.3005900434	7.769357498	7.81329332	7.5325845063	7.7764839784	7.2769715653	8.063125012	8.3446325383	6.972298535	7.071581165	6.5169351833	6.8228764114	7.721288616	7.5918978208	7.5354247768	6.948088191	7.268660279	7.543778432	7.536485328	7.5020652445	8.3666857894	6.600512	6.676347558	7.767220952	7.485712444	8.0602010869	7.0123992	7.942076852	7.535246229	7.637956287	7.766186725	7.645496052	7.236257081	7.8396053802	8.600654472	6.885594	7.671670304	6.584926128	8.006824893	7.996125975	7.1820901696	7.008078994	6.89818498	7.795017001	7.00087106	7.305586769	7.407789019	6.488532442	6.583598533	6.269501405	6.774145121	7.665718776	7.4044095615	6.9424725155	6.3194359945	7.299343681	7.138422666	7.3347987538	7.1700081859	7.415522921	7.3657730685	6.581255273	7.210264522	8.5519072177	6.614461	7.533560822	7.7116874344	6.518751636	6.882722795	8.0012069315	6.817915375	7.930872929	7.600610151	6.617868373	7.042569438	7.229772296	7.675614986	6.858357639	6.994346857	6.902503416	8.3096917	6.65058268	8.1006306479	6.3542974436	7.112428141	7.354741242	8.365134296	7.076121091	7.3798516	6.708629837	7.147787806	8.069950463	5.935224988	7.6691367172	7.5372688473	6.710190152	6.997859593	6.752671	6.993962682	7.327158091	7.131694348	7.934946201	6.8560670866	6.984566672	7.803765714	7.423331208	7.5866572606	7.471813951	7.6856557753	6.845318831	7.417913458	6.305502001	7.622141364	7.182316278	6.9403667642	7.0595270207	7.130985763	7.7059068408	6.895370049	7.447498	7.630850886	7.1857779825	7.549347194	7.73947199	8.2959270758	7.829419873	6.9346364236	7.811290519	8.091409884	7.544657	7.200792931	7.4772848842	7.620420396	8.2933271086	6.565183252	7.408686007	7.440093633	7.353876376	8.135183679	7.545340199	7.600099033	7.9257161218	7.627859609	7.513476813	8.129309656	8.098229658	7.325144729	7.286586996	6.4096937074	7.2327691179	6.797920771	7.125543375	7.065678765	6.999684415	6.924949444	7.5028628068	7.3423791294	6.991255221	7.186351886	7.363951712	6.751807642	7.1923110782	7.3345140531	7.127269899	8.131142072	6.881854233	7.115062939	8.1287080012	6.009037271	7.090339855	7.7639608828	6.8868489458	7.1046147546	6.8580871169	7.135439825	7.0365809422	7.5178406237	7.97630641	7.1757703312	6.175270437	7.6353397	6.404447083	6.9728870212	6.677978364	7.695658	7.608976692	7.107249286	7.5375596625	7.681355091	7.8090147564	7.25495	6.548812205	6.937292251	7.3971313856	6.846148409	8.004530941	7.074519712	7.220577728	8.018219278	7.666804089	7.160835098	7.1449137494	8.229411835	6.9202887888	7.792808092	7.693213952	7.4409100079	7.291370351	7.204214828	6.891079866	8.8757513395	7.742526366	7.7141381806	6.5934892485	6.9319337938	7.007975553	7.144094801	7.391789087	7.89179195	7.609653025	7.8126009668	7.645256986	7.40449393	7.164809	7.23543	7.192649515	7.8287587138	8.118592989	7.2748746519	7.325426331	7.298280243	7.6322196535	6.5052254411	7.655495686	7.6882592928	6.360544179	7.177866705	7.745497432	5.899608277	5.708486742	7.4895071443	7.8331930803	6.37966777	8.603649938	7.633596523	6.8670973475	7.37977782	6.5665074	7.188394	6.8363532	7.4566651	6.9531988	7.31540574	6.51169535	6.6402748	6.71624121	7.0450393	5.61517219	6.4419357	7.6480265	7.3547077	6.5512329	6.719392	6.6791257	7.7085899	7.8157193	7.615772439	7.2533208	8.10247428	6.9115124	7.5744146	7.49726404	7.497264	7.36312315	7.8100519	7.3075464	6.6640929	6.96777797	8.163265	6.9268372	6.9618242	7.1829633	6.69890654	7.8232759	7.7315553	7.5493123	8.52076335	7.9372713	8.1787558	8.2456361	8.0710332	7.69916127	7.6020078	7.72617156	7.6157724	7.2670668	7.7065465	7.503688154	8.0073912	7.0857304	7.4858487	6.6512008	6.90369264	7.8157193	7.5195897	6.8941163	7.8779	8.0180518	8.0681328	7.3057861	7.2119827	7.1655076	6.94007122	7.41325152	6.93185333	7.2084224	7.6945415	6.9451	7.4239668	8.22198162	6.65411128	6.87880581	6.84976059	7.43034598	7.2516967	6.8629299	6.74561763	7.3057861	7.23702595	7.6756488	7.0111593	8.058864452	8.110657738	7.5056275	8.142368	8.2257687	7.28676782	8.1165552	7.48584874	7.7138064	5.63490783	4.575062782	6.8916681	7.4043739	6.9399294	7.8682613	7.6893479	7.1078716	6.92982432	7.3404864	7.9845535	7.4839839	7.0984199	7.15543394	7.4948589	6.9464939	7.1052731	8.00192211	7.80583761	7.4924428	6.9304777	6.5256204	6.9499281	8.24155731	7.64291	7.133537	6.84346751	6.9893456	7.47098655	7.5008612	6.9226672	7.92971244	7.1121264	6.8281655	7.1526886	7.70110928	7.2629887	7.0406005	7.4605319	7.415097	7.5423453	7.1631837	7.87813845	7.3253516	6.5921925	7.536115	7.41409408	7.1585794	7.5419198	8.1750663	7.877317887	8.1507178	7.5632494	7.41900227	7.4312955	6.90174278	7.36016476	7.22960891	7.70639736	7.405670632	8.2061819	7.433119	6.8500624	5.6727348	7.23531235	6.90715243	7.60172981	7.9836266	7.53742187	6.9602004	7.84820305	6.8331345	7.573526707	8.2077116	7.82928448	7.0556594	8.00360377	7.2226797	7.7110574	7.91522087	6.1646176	6.9113262	8.22930963	7.3098824	7.2711031	7.0957911	7.422634	6.26618525	8.28753931	7.52415608	7.02514655	7.7143903	7.6435786	7.66114475	7.63765736	7.55957711	7.49183496	7.69697606	7.1940309	7.4421908147	7.70761301	7.74520702	6.8342286	7.90284656	7.30482225	7.9685018	7.07655339	7.365452847	7.1912349	7.1631837	7.6940585	7.30000524	7.4512322	6.5616644	6.9852124	6.78967496	7.2725923	7.6341573	8.0890387	6.98306983	8.97523307	7.1836067	7.2127468	7.6356160813	7.581306874	7.1371029	7.63330634	8.88064023	7.58808413	7.7341851	7.3286946	7.3927898	7.0562064	6.7709235	8.2199947	7.134388	6.8590278	7.2260734	7.2820136	7.6274408	8.2199947	7.2529899353	6.8720505	7.0388328	7.188682	7.4619806	7.26298866	7.919815	6.7996737	6.9899231	7.54404717	7.44027616	7.36482983	7.5953578	7.1176272	7.96314791	8.070576	6.8093229	6.9641817	6.5852025	7.0688796	7.25965576	8.1272557	7.4732456	7.19621903
CASP1	2.232673849	3.803403802	4.916397507	4.64025193	5.60099647	3.941326314	3.69056567	2.59284253	2.829738251	4.02322575	3.107450684	3.696474794	1.541572218	4.516102638	3.506163901	1.318415333	4.641812246	4.89681316	1.87127028	6.32347808	5.08226227	4.071110636	4.4010586	4.105849267	4.324189811	3.765319766	1.410152999	1.04121272	2.96936135	4.79487935	5.39919061	2.818021343	2.838511983	3.17164284	3.612584798	4.161179477	3.84133706	4.967745391	3.842932841	4.072483335	3.50889716	7.00541307	1.932485092	4.258698869	4.84043985	2.74418577	3.88013501	4.882819927	3.19700615	3.936539886	3.1950651	3.946903792	4.08046572	3.194362617	1.190329461	3.924684407	2.40241985	2.057860633	5.001279161	3.85806849	4.072848348	5.153895254	2.270196258	2.130913762	4.28030702	1.42724149	4.74023593	4.55911686	3.933310517	1.615177202	2.68128881	3.437218008	2.74153214	2.50027349	1.67471705	3.27275439	5.282268666	4.431330162	2.72825814	1.79982164	1.963582225	5.1033377	5.170816892	1.484098232	5.377559341	5.564924295	4.116303979	3.945772665	3.63452183	2.421838051	3.18619008	3.416281173	3.344738506	2.407804241	2.96855095	4.537279335	3.359286536	4.994989288	3.97219934	3.0275707	2.057918352	4.351704054	4.105783859	4.86808719	2.20902201	3.489835104	4.411101369	2.39635518	2.39066922	4.23385744	1.894297709	2.449995053	0.967555784	3.470741419	1.84744726	1.971882632	3.89574605	5.247667308	5.129785535	1.499647633	4.66079136	5.68142992	3.49361019	1.73588827	3.92406233	4.86912266	2.78026064	1.78211214	2.66707085	3.50257131	4.626751826	3.86462915	2.16023124	3.13420092	2.7493099	3.423387246	4.0497746	2.504168635	3.161031711	3.329604386	2.18598721	3.100527486	3.732425903	4.80339418	4.715110861	4.941951007	4.57674186	1.58838416	2.480333765	3.80013193	3.713035773	2.249879751	4.35269162	4.293315348	3.639848897	2.535257971	4.190140019	4.29139785	3.61436206	2.752392133	3.443319548	1.92093771	1.95091558	0.88050577	3.52998861	3.910560709	5.113187082	3.92000888	0.714090876	2.53108931	3.66414128	4.42169857	5.1160581	4.043971936	1.49548391	3.862985767	4.26357231	5.38724065	5.252671412	2.21199719	4.408570591	2.2527969	4.258743911	2.996533728	3.06338224	4.5091678	5.65504158	1.492912137	3.6233309014	1.83171569	6.01279483	3.76970483	5.98506911	4.65029923	4.20822179	0.818975652	2.20953485	4.873786206	5.009013964	6.076060394	3.26547253	1.66955759	5.243832755	2.86505062	4.37210284	2.86331356	3.4157725	3.12946338	5.222543831	3.74934413	2.787477286	4.66461395	3.57843883	6.5631621	5.335005266	4.09282606	4.771186475	5.187109327	5.245582362	2.067651593	4.46043139	5.18673284	2.356718181	2.56822509	4.38899894	4.74501683	4.31445595	4.84386378	2.0575488	4.365633697	1.83001565	2.993049091	5.06879567	3.746689332	5.319928773	5.455029616	5.084319659	5.45439803	4.189780927	1.094735168	4.594104508	2.75656067	5.289260309	4.08559927	3.658984738	1.6672821926	3.42655402	1.04058677	2.56710987	4.00872283	5.28104693	3.53405953	5.7123572	2.82047573	5.12797905	3.637703902	4.901523083	3.29093226	4.87282035	4.95623424	5.1956139	5.27294906	5.79933859	2.957635273	4.140187004	4.049122175	5.443990294	1.84380682	1.71906994	4.13025969	1.174206813	2.103668148	1.58095079	5.495830368	3.382222605	6.53836167	1.76097474	4.257828802	4.577893613	3.70727908	2.333456143	4.53060067	1.073019141	4.564489689	4.791309251	1.92557738	3.72398481	5.09875058	5.217339433	4.78916259	1.64119183	4.242178855	2.94908519	4.443353172	2.230400626	3.908790759	2.372822285	1.51001703	1.70000674	3.51181399	2.384694735	3.281725418	4.41556615	3.84708461	4.19843507	1.294221274	6.157162544	1.631020379	2.488802301	3.96273332	4.25358894	1.783838991	2.09336396	3.87357417	4.87785547	5.02905299	3.742380776	6.793647597	2.72413655	5.398230764	3.582591128	3.805771574	3.41035106	4.640778582	2.632034212	1.374734107	4.054670304	2.28187337	1.970084024	5.721394963	5.35909683	3.80952652	4.559099127	5.455526051	3.446988195	5.947741812	4.744653048	2.0454297	3.813546219	2.660946855	1.998079636	1.531553246	4.804404131	4.850483575	3.48870323	4.69368587	1.375652592	5.09661132	3.887132531	2.77414515	4.864996501	5.573820141	4.36461831	2.49703191	3.324923042	4.08505447	1.138854139	3.944368514	3.791051754	1.863103777	5.388414009	3.860222122	3.72086119	4.71140956	4.68462679	4.543776104	3.23719262	3.465353938	4.2073624	4.40224158	2.66342826	3.89829198	5.33412903	5.58702547	4.280974657	4.03830148	4.230887328	2.178862587	1.92668726	2.664313712	6.417625058	5.770281894	2.000142349	2.57715063	4.645049295	6.021567573	5.121078999	4.8064802	4.565077224	3.82158368	4.93388025	2.68176893	4.327866453	5.315723055	1.756126879	2.382793681	5.540188807	4.13045449	2.926173705	2.651329787	3.417821654	2.1934381	4.112927702	4.310954817	2.773716923	3.2939554135	3.7149344139	2.816085317	2.146696959	2.162888257	4.866738962	3.832618152	5.081432962	5.1307969064	3.082458021	4.527478755	3.917187157	4.90922637	2.6791882226	2.744085522	1.9264794106	4.815653598	3.148058129	4.804358316	2.757400921	2.766360598	6.4031868848	5.675217922	5.099383617	3.7808236575	5.5845712982	2.863875	3.298615158	4.5601514184	4.399677818	2.577931953	4.5944332457	4.3534151719	2.3836647379	5.6323875778	3.283760906	1.8482582585	5.446606989	3.878939321	3.706258808	3.849759886	4.545381	3.9065304252	5.117906015	3.524825747	4.355388	4.3976371014	6.186912781	3.765694984	4.3419744573	5.908390506	5.56998877	4.2671462096	3.496645424	3.369509286	1.864659155	3.2443844783	5.1589454807	3.0801624688	6.4774133489	1.4578271858	3.0533453797	3.174767806	5.19771302	3.0714949972	3.8964125021	5.2963500458	3.550186501	4.9757198482	1.582992004	3.491528925	3.6191665217	1.8859842968	4.290457375	3.7327002807	4.904189635	4.041678156	1.384749117	1.154296093	1.613830191	5.3488331161	5.5922068259	5.430089	4.844476244	4.382549031	2.787882583	4.5274787547	5.1778401075	1.672961444	3.976713312	1.525635037	3.083938582	5.114926458	3.191625836	4.2973661028	1.5662007789	1.864659	2.039193845	6.452491537	3.641029988	3.981877787	3.4680345898	3.829233739	4.966709377	4.205869294	6.5681080917	4.113333192	2.608225736	5.664587523	2.078784728	5.426335792	3.779536181	3.573062155	1.730575496	3.6111048028	4.4268400036	6.003073981	1.376856011	3.2916677665	2.6951139985	4.0406679011	5.0505259788	5.587259718	3.370492271	5.2012977298	2.076797	1.437851795	5.5359255888	5.272662323	2.877637581	2.7285290084	2.3624968573	2.142858121	3.747560318	3.967223715	4.464478842	5.048732142	4.79333861	3.264223811	4.757353833	2.962652203	3.056447647	3.311224917	1.2425277004	3.5143239397	3.7164835027	3.53816482	2.791397055	5.33737482	3.185521901	1.781894798	2.690820126	4.391891612	5.454543929	5.964125837	2.5994325523	4.263049533	3.248607846	3.777076	4.479518775	3.772528216	4.236659056	4.061827191	3.5697689998	4.037228698	3.417231632	5.452713887	3.8843791061	4.90922637	2.1677754107	2.82949871	4.11089286	1.841523628	3.246292819	4.787533949	1.9782820575	3.9067122043	2.515109798	3.6836956207	1.766306791	1.844883	2.794072458	5.1473351869	2.2120593712	2.9978513698	2.6192074748	4.669420487	4.1940906333	2.759295111	5.739419459	4.213695	4.133132475	2.5580436998	1.318322322	6.0956605838	4.728669948	2.409381928	2.948660374	5.384184147	5.213740978	3.670074066	4.260267696	5.3050858076	2.490628517	1.975792885	1.489859296	3.180369396	3.034364275	3.621509101	4.7385085494	2.3229981615	3.416964106	4.741102983	2.249891627	4.944885225	4.308569181	5.2343723395	3.9469808435	5.102407196	2.462149891	3.5207042161	4.763679147	3.5489189147	2.9757859678	3.908665684	5.335798768	1.501825708	5.311237739	1.6434974234	3.356482382	3.42051865	5.0014467501	2.1556189475	4.9230106782	5.102407196	5.233002329	3.6129004692	5.9359066007	0.088979145	2.8156510768	1.423119627	3.225648273	3.945603291	2.7883507561	4.615273223	2.996613	3.8699679	1.628866276	0.8474066205	4.390653638	4.3504643511	2.315539	2.9674260414	5.484236101	4.5222276578	1.667944348	5.095312822	1.519739826	1.189133889	2.505024547	4.313080053	4.579205308	2.6831019768	3.981558106	3.6430648682	4.871364191	4.486125494	3.3418624266	5.389239794	2.699450484	2.7160163669	1.1200609513	2.213843681	2.9315252504	4.8301071494	4.1647068965	4.365537527	1.980794707	0.88316703	4.478384298	2.203723963	4.1062964584	4.705786509	4.228681561	2.867835	4.218794	2.377133824	0.5000596526	2.895446719	1.935112563	3.089119844	2.520708455	3.4233525441	3.4963384324	4.739009757	2.5808764517	4.814370137	5.435403945	1.23237802	3.965458835	3.533912387	5.2150101952	5.5611687002	4.738026272	3.267752597	1.166201971	5.02016704	4.161687008	3.1710588	5.47874147	3.9483797	4.6194361	2.5573817	2.78306836	5.36993172	4.1193912	3.81663714	4.6711367	3.78733703	3.4507063	5.1408462	3.3342578	6.1748652	4.9351963	4.8205453	3.8308753	5.3021787	4.767150383	5.2381246	3.79616204	3.9786086	5.1323318	3.18551657	3.9090845	1.61420618	4.7943388	4.2251852	4.9756201	1.75966058	5.7671945	2.8726902	4.5432678	4.0391552	5.1176089	1.898264	4.508693	2.7864359	5.43383079	2.8213127	4.3454247	2.1190283	3.6818218	1.5931495	4.3124224	5.10595079	4.6778674	4.4964412	1.8492985	4.632958662	2.4221766	4.9675142	2.5137075	3.8353525	1.63452859	2.268549	1.8434358	3.2377917	1.346384	4.5133121	2.6295954	5.1357925	4.1714057	3.8700527	3.42983277	4.9554883	4.15372471	2.5389134	5.300962	4.7428859	3.3331265	1.31186511	2.35053964	1.63666945	5.70394812	2.4105116	2.6442399	3.7808144	1.20045715	2.0434142	1.60818032	4.2357834	4.3932038	2.739643792	1.565557368	5.7464561	1.7707008	2.1849664	1.38551188	5.2714254	5.38200407	3.1727961	2.46237047	1.367606553	5.0774588	4.7838072	3.8250716	5.5239901	2.4756651	2.8038107	1.63739025	1.8056352	5.1295999	4.8366956	3.9494627	3.90378434	2.568543	1.8193651	4.7458577	3.60444379	2.30489223	4.6573674	3.478725	2.8915712	3.0893818	5.28824754	4.781653	1.7800703	5.10869069	4.3494715	2.8351481	3.039861	3.9057363	4.05206535	6.6900149	4.1803077	4.0132541	3.91850341	1.6367132	4.3522148	4.4058506	5.5700114	5.1742934	3.5561452	5.40361024	4.3663448	4.2680682	4.9994319	3.1046812	1.8349722	2.6402391	3.458361	2.452768777	3.732097	4.9849766	5.76003159	3.8798856	2.959864529	3.98687587	2.19689961	3.53459415	3.68687587	3.3925208	2.4248078	3.6402127	2.5917559	3.11341241	4.86379489	1.58808927	4.8655095	2.59511469	4.06055036	2.60473396	3.1822861	2.633037835	3.2448817	2.81040528	5.203415	4.41388721	4.1566991	1.5090072	4.86334646	3.2660634	3.9518719	4.55311169	2.009526	3.5395709	4.1433517	4.529213	4.33494586	4.83942137	3.24802069	4.19186136	8.8760344	2.80333591	2.17513755	4.35403493	2.5948597	1.56200117	5.14710624	5.5472557	1.4589412931	3.99188774	2.97162923	4.7278677	3.20908637	2.70462844	2.3160502	4.60301937	3.073924144	2.3317805	3.3865593	3.9886608	4.01721087	4.7128848	2.567778	4.0384454	3.51386083	1.9579125	4.094253	1.72530461	4.98364013	3.35836097	4.8151534	5.1750232	3.9552043684	1.161403267	3.6073454	7.10283471	5.85593416	5.18639226	1.9092183	3.592415306	1.7655798	4.260524	4.3317981	3.7053055	4.5249133	3.895018	1.94299563	3.4873067	2.7810287	5.1932594	3.2190573534	2.5767115	5.0927582	4.6613945	2.97630698	3.86564137	2.2940771	3.601806	3.2309803	1.59967812	4.41541715	2.80146305	3.454879	4.6264696	1.80032879	2.64965614	4.447203	4.2375221	2.5062199	3.7325718	6.73370608	3.5095876	1.5803868	4.78230364
CD4	3.215738565	2.926384024	3.714017882	3.91343421	4.81757499	4.838731838	4.39145685	3.48622076	4.056757651	3.86108441	3.341544588	2.071590614	1.728220425	3.29157542	2.792488809	2.398023884	5.621312006	2.65870731	2.19344458	4.00336378	5.40469779	2.294948587	3.57893652	4.045187662	3.856025124	2.848302544	2.377103035	2.27769223	4.3920296	4.19130736	3.99248723	3.73441612	3.402636794	4.14960385	3.517228977	4.320048534	4.8133823	3.610017868	2.725134789	3.861301796	4.49364358	3.9630273	1.829249737	3.005840978	3.28637235	2.86324083	2.34908027	5.760366975	4.23852436	3.821063494	4.07290173	2.411249894	4.2104832	3.085773551	2.080153059	3.394447955	3.469929745	2.944043636	4.461074001	3.36275014	3.742702656	2.767031155	2.140195814	3.322300692	3.20484115	2.275551554	3.09288288	5.4292217	3.636178642	2.269649645	2.34720418	2.325179481	3.125033797	3.42184951	2.56549263	3.3893157	3.679014133	2.811103417	3.045904047	2.93215549	2.63647653	2.42500082	3.918785007	2.420827493	3.788678872	3.787399396	3.336674626	3.543690768	3.05804925	3.545510899	1.77080587	4.01618241	3.967022977	2.562836273	3.07440914	4.826139172	3.839292305	2.720797271	4.57553229	3.37029065	3.445778769	4.613297581	5.192153146	1.71111924	2.43460169	4.401937525	2.670984294	1.91445944	3.20713889	6.00416752	2.055771167	3.343885368	1.755460543	3.874326351	2.41705135	2.834594551	2.36683576	4.313181553	4.345717754	2.792131307	4.74955567	4.07389713	3.75863999	1.88213053	4.46949763	4.24697157	3.39043397	2.67088464	3.39671703	3.96076294	4.194464745	4.60506678	2.78154205	4.23576831	2.99647217	3.86352619	3.42894641	3.376290261	1.595445445	3.817904486	1.21655624	3.866807236	2.431789759	3.05797132	2.950799985	3.083570492	4.50355172	2.36806961	3.336802748	4.88894572	4.979773527	3.518897879	3.8327906	4.224388764	3.481990925	3.044459123	4.010833211	3.75345095	2.85805139	3.623435086	3.173629954	2.43499506	2.38781347	2.05857376	3.5860868	3.571712029	4.516172473	3.70232301	1.496034676	2.92972958	4.27955585	3.8863062	4.2945015	3.116859994	2.18114421	4.124461506	4.57622608	4.17188993	6.246052007	3.53471804	4.1502187	3.03100271	3.145698088	3.403253585	3.53636428	2.50859857	3.00691807	2.534626907	2.9326466231	2.39975021	3.88827248	3.98435408	3.74133347	4.80041193	4.74540374	1.701494953	3.50515574	5.346192633	4.159282959	3.700811827	2.76714535	2.22652383	3.098837166	3.86873234	2.68445022	3.30886033	3.60458532	2.81967224	4.345778193	3.32291267	4.03465508	4.56475057	2.23264092	4.32178825	4.812461449	2.7016495	3.810909673	3.063452833	2.57251733	2.4489907	3.070526782	3.84136498	2.778310649	3.42385515	4.37600419	3.30272208	5.054153273	5.14282175	3.38123162	5.180041883	3.34617372	3.900436461	2.97284421	3.635900177	4.325865646	5.385009288	4.040983628	4.5937901	3.293367324	1.59298639	3.377020849	2.19984048	5.73964893	4.81578828	2.173259684	2.5939217286	4.03970309	1.69143801	3.2262123	2.67694126	4.24107207	3.86840268	4.19272876	2.45254152	3.56559552	3.083635529	3.180800399	2.75611062	4.507286503	2.76545684	3.74030695	1.48504568	2.541334827	3.730474283	3.77564512	2.662328832	2.828653262	1.783055735	1.93601908	2.87302655	1.81052062	2.604345994	2.219052955	3.999663066	4.780016534	5.73404732	3.19488697	4.135351535	5.122682488	3.18334943	3.482852496	3.77880315	2.498239595	4.527867993	3.580944949	2.92447244	1.417888013	2.61079673	3.869430306	3.35467056	2.73456626	4.670185781	3.6904267	3.263303133	3.326784314	5.025080569	1.822857085	2.71431069	2.14019581	3.56999614	1.928080484	3.431681066	4.60975715	3.67989027	2.62758075	2.250672034	4.169944399	1.961180558	2.858315322	2.16210047	4.17142847	2.212865323	3.32498025	2.30258873	4.36708239	4.0877227	4.881391923	4.098256872	3.7502697	4.921127353	3.888508927	2.56534728	2.77315976	3.506577271	1.959424749	2.04305883	4.013878302	2.3167497	2.535099293	4.517537951	3.73611264	3.69614432	5.047142131	3.541772723	3.486953251	2.391443898	4.58432067	2.48998273	4.341546082	3.277442289	2.399812102	1.892439166	5.664721174	4.069387864	2.34095296	3.94182474	2.033049964	3.28490234	2.853097638	2.32885179	4.691986874	2.782701308	3.42532682	2.68511605	3.136993207	3.96929683	1.811915461	2.350028407	2.981139812	2.155726075	6.109107825	3.809194928	3.30414437	5.40263452	2.87804394	4.521696826	4.23596951	4.85794474	5.011911836	5.25186569	3.23030502	4.02417406	6.05187588	5.45943201	2.341279549	3.95087541	3.351984031	2.380453246	2.39093499	1.944553589	4.513598521	4.514452666	3.378864072	2.32635391	3.931233936	5.287180546	5.651131683	3.59161868	3.783883299	3.12082183	2.17732048	3.05750187	4.245107347	4.807730816	1.970095178	1.78800398	4.757202001	4.050283085	2.740598878	2.833188454	2.575458646	3.04716407	3.066917342	3.210149515	3.926489871	2.5734910872	4.2949464022	3.267522543	3.594382531	2.750668557	5.110741958	2.65566371	3.520742684	4.087167225	2.722452716	5.629899601	3.924075943	4.067793215	2.8290435506	3.384250995	3.091334199	5.568478941	2.146129279	5.088195643	3.379469001	2.792284081	3.6725663567	3.87411511	5.2857631107	4.5401987664	4.7360361601	2.281696	3.461386195	3.2482859487	4.421731675	2.921116625	4.4523385635	3.1209736642	2.6633748171	2.6536374373	4.560347169	2.6465138589	3.624663404	4.322183947	2.157516411	3.502348069	3.725477	2.811929033	3.637186705	2.777197835	4.813583	3.980037907	2.96291866	2.925385175	3.1895441957	3.252971016	2.628140264	4.5476882266	3.692830886	3.399656113	3.702777557	3.3618977219	5.3687285103	2.8470404236	3.1872930853	2.4064270852	4.3017850273	3.28200544	4.042239662	3.8706883579	3.2811372562	2.9262738092	3.432228137	2.7216503023	2.874774131	3.555452868	3.0051167684	2.4927222891	2.835230032	3.3116761839	4.087167225	2.174612462	2.83160994	3.245319079	2.666979272	3.9120123409	4.3336561933	3.586788	4.522482342	3.081851945	3.788684023	3.6682044111	1.8169633139	3.082104738	4.484783345	2.496296093	2.699390476	4.161708123	3.559333258	5.25571652	3.0500929817	2.206656	3.436331267	2.37179134	4.622571794	4.173822416	3.3573189041	3.00830949	2.804447222	4.884911958	3.1580313047	4.084021237	2.518875326	2.742607924	2.935174515	2.229716174	2.413142272	3.33794565	2.5006043828	1.9157740248	2.41142794	4.028793869	2.202126224	3.0596749076	3.2666576955	2.645857655	5.5949287626	2.851088453	4.694870156	3.2942616396	2.706734	2.933230173	3.8260727744	3.54283647	3.698260389	3.3906492593	2.2648638149	2.537829	2.592535666	2.343217022	2.231919106	3.418107706	5.251732509	3.023702006	2.94284839	2.882027817	2.975233316	3.626723549	3.0881803068	2.5879526679	5.9068243441	3.000623054	2.654989957	4.052419607	2.318614968	2.978508497	2.348257852	4.433388464	3.380656944	3.2497106512	3.1854625918	3.262016957	2.924124745	2.873308	2.150631605	2.796116951	2.377053049	4.973254144	3.5141134528	3.178663269	5.542114701	4.550205308	4.1478767216	3.599021064	1.8811309055	2.969744108	3.489076851	2.304602511	3.37305597	3.873273631	2.6857804072	3.1046833859	3.256874111	2.4458117604	2.248565299	5.218907	5.025552802	3.0684430894	4.1163087214	3.8456018518	4.0457195861	6.115200389	3.4097424847	3.204105231	5.557288375	2.798763	2.214211458	3.3489738817	3.050698011	5.0792358656	3.285633174	2.848739658	3.266110803	4.340819325	5.297930403	3.113321403	2.623635983	3.1044354911	3.35006283	2.542388833	2.014829597	3.76177017	4.155773534	2.457751281	2.4626389168	3.5872845104	3.941108512	4.483343765	2.898137184	5.553065456	2.944338399	3.9145481801	3.357004021	5.028482637	3.38000446	3.8800339625	5.754246791	3.2465691043	2.8539169819	6.197272933	3.602414341	3.130619147	3.588651864	2.8350605095	3.264107348	4.555805489	4.5193950494	2.4067972732	5.3031544268	2.4235058379	5.328458776	2.3057912408	2.8288795587	2.266892961	3.0083094898	2.440665037	3.957824917	4.154777141	3.1054096934	4.752606412	4.173304	4.688094367	2.933844739	2.6357252414	3.394335144	3.8477251998	3.57335	1.7786515924	2.74752176	2.4105087249	2.097825424	5.060464459	2.011823058	2.790484906	3.605643848	4.969078718	5.005229741	2.9104596713	5.953347906	3.7747045794	5.355213545	4.711887791	3.0425176509	3.426722652	2.143643876	3.5345421559	2.7391212626	2.297099925	2.7263018553	4.5253456572	4.7179483212	2.638752795	2.576077347	1.817753105	3.010496017	3.873777107	2.1941950679	5.402629107	4.075150772	3.563162	2.056691	4.061376991	2.72206408	4.909757322	2.7689702907	1.981928203	2.554613266	2.3340444308	4.1998908466	4.608174584	3.0942787584	1.872990007	4.130407001	3.299297102	3.998872001	2.014829597	4.1831192318	3.9349705429	2.761641282	3.221436513	2.419603595	2.5618813193	3.78281264	3.2080746	5.63034261	2.6309579	5.5377545	2.5246385	2.48235113	5.17835204	2.6255271	2.72044742	3.6413873	2.90155571	2.8416649	2.9674428	3.1411059	3.2433392	3.0108782	3.0779833	3.0362892	4.7805945	2.550372097	5.908399	2.98284409	2.6396192	3.8013698	3.0299829	3.5953497	2.78828949	6.2853611	4.2606105	3.5075537	2.57347492	3.623485	2.9029685	5.0577534	3.0773129	2.63236665	2.7735304	2.7532981	3.1298205	5.3344444	2.636316	3.5698136	4.6369841	3.2402731	2.95909259	3.546289	5.25387098	3.0058174	3.1452522	2.9044035	2.586825062	2.7631874	4.8364295	3.8240808	4.6907886	2.19434918	2.9177127	3.1015626	3.3033618	2.34028	3.3591471	2.3437755	2.9855334	2.669482	2.7576404	3.41014468	4.03273372	3.02007442	3.237317	4.3132073	4.6062671	3.2023873	2.54973036	2.65579705	2.75467688	3.58623604	2.64035732	2.7742347	3.6189471	2.25389263	3.6782515	3.0271727	4.4947764	2.7896259	3.382085003	3.225829502	6.0955282	4.3549024	3.4221853	2.50883984	3.0362892	4.82346094	3.6406346	1.80352773	1.837015511	4.6151337	2.9403057	2.9300875	2.8699709	2.3761531	3.1807021	2.23632539	3.0260206	5.1150824	4.6132743	3.6800631	2.4286916	2.9500416	2.7553774	3.1063764	3.74982787	5.45623159	3.9173458	3.0245427	3.2018315	3.2410117	3.05829362	4.0861354	4.0493936	4.46438607	3.1244447	3.45857708	2.7603242	4.1565843	3.65649535	4.3055866	3.3402647	4.801483	3.68101914	2.1066545	2.936464	3.1059729	3.0639246	2.8571301	2.2971525	5.76529635	3.1616777	5.5301451	4.300666	4.59587257	3.2583082	2.6788063	4.0679443	2.844359443	2.8738915	6.4230534	7.18692229	2.9744338	3.315582986	3.57395996	2.39894027	3.30974148	7.070592129	3.5223161	2.5705016	4.3361624	4.7789064	2.63859987	3.66733634	2.14565049	2.759298	2.56094995	3.93872952	4.65347192	2.9198342	2.780971216	2.6395471	2.96049664	2.1870498	3.16133567	2.5928414	3.1788426	2.95519894	2.7626047	3.8392661	4.06524285	2.5620551	3.6681784	3.3152672	3.2421168	5.66960441	3.65649535	4.49783	3.12991784	3.7428374	3.99246085	2.29614381	3.3037421	2.60791881	2.07855212	3.30605765	3.4732861	2.0380187972	3.72043615	3.64439133	2.9995102	2.80789828	2.93725341	2.7857251	3.03119114	2.696804422	3.675625	2.9071776	3.8576326	2.83980728	4.8922895	3.4630591	3.484934	4.32463726	2.9753285	3.1129985	3.18322816	4.45463269	2.9108877	3.3111624	3.3062682	2.5312951016	2.430621229	3.433413	2.67436813	4.54461467	3.18596472	2.5324529	2.520296231	2.2833206	4.2889743	3.8663685	5.2707506	4.5378522	4.4193644	2.44535656	3.6406022	2.8767421	3.9427817	4.4774899878	3.1117969	4.5166175	4.4056816	2.50825361	3.05985486	3.0571358	2.4818002	3.6683889	3.68657121	2.96714508	2.5501265	3.0046675	4.143919	3.35471055	3.24495866	3.579819	3.5912389	2.8193971	2.690884	5.7657349	2.6122078	3.1090516	3.35847332
CD8A	3.072224735	1.705668594	2.605222053	2.3277484	4.97540658	4.4179391	2.71998261	1.76453498	3.278598337	1.9588343	1.643709245	1.74769429	1.897096804	1.865999703	1.708428541	1.361933473	5.902160045	2.54147473	1.72950348	6.09082314	5.78784857	2.86209099	4.08005637	3.695397215	2.319986823	1.719092675	1.782833948	1.26134177	2.5244238	2.67648343	3.22972773	2.591082309	1.666908861	3.00253914	2.470910722	3.351282675	3.24104389	1.586807316	1.668208035	4.304568611	3.64379357	5.46579488	1.677622397	3.104461997	2.95537928	2.8850797	1.79960347	3.682290632	2.98941483	1.858012253	2.6413556	1.909433464	3.46926028	3.645420217	1.631231094	1.687855346	2.866105485	1.180088448	4.901709799	3.73613887	1.985522598	3.35488539	1.102148004	2.782544398	3.1586016	1.881828274	1.83322105	4.64881236	2.406438902	1.195017594	2.11375002	1.439426283	2.595069977	3.5869897	2.77412633	2.33858783	2.732323517	2.098837876	1.502485913	2.44151096	1.372502626	3.44508486	4.787264133	1.733418937	3.341200359	4.451550615	2.30630985	3.186787489	2.87810895	2.463642791	2.50952851	3.140543736	3.641298893	2.973872133	1.28639057	3.9099619	3.692963311	1.455414193	4.81199703	2.74863556	2.58728571	3.562290689	4.800211342	2.89775312	1.79684377	3.614133739	1.702310396	1.2702462	2.5286349	2.25823949	1.58274585	2.618889814	1.184826031	1.528237288	1.7533431	1.667012366	1.79357647	2.862497269	4.092401473	2.349601673	4.60376219	4.10068547	3.05636626	1.92685292	3.38205617	3.9766795	3.12079525	2.21909688	2.75253484	3.83465928	4.933617627	4.39798611	1.48314506	4.78510036	1.86218442	3.811064493	2.00207186	2.342034409	1.473068536	4.22713205	1.13134667	4.613929051	1.403956652	3.35542808	3.084629427	1.462572873	3.810707309	2.05782813	2.084464204	3.72450032	2.881374862	2.822751229	3.94163999	4.217413675	1.685301955	3.15201958	3.467487429	3.68235438	4.75652864	4.029953267	1.51545896	1.73633257	1.28114939	1.75350437	1.48855136	3.745370696	4.282709189	2.89166068	1.351135189	3.72461665	3.99316592	2.55159851	2.55139676	2.256073088	1.41735137	1.640076549	4.40384079	4.31806919	3.733440227	1.62473358	2.141606113	2.4093583	2.006109901	2.066188763	4.22972757	1.49675855	2.68293934	1.375155256	2.5719417766	1.85352051	4.15957987	3.3983865	4.75407532	2.69720479	4.279289	1.230717376	2.06322938	6.273797231	3.738340417	6.119538159	1.1294984	1.47371818	3.190030675	2.02702708	2.2519949	2.8112639	2.92700319	1.60074488	4.078512867	2.3928356	3.965154607	2.9166837	1.79171038	5.21710031	5.179431902	1.21989672	3.154820836	1.990238136	1.952401702	1.069636946	2.035876001	2.13362754	2.331213543	3.34715595	4.76328054	5.31608349	3.085550821	4.50661417	2.13464329	4.998004081	2.72022966	3.016481682	2.05487146	1.936004383	2.975920144	5.122899781	5.620667112	4.38106626	3.150619209	1.388917283	2.909263443	1.78672548	6.128556208	5.92989908	1.16222047	2.4510253776	4.72500094	1.20686047	2.37669658	2.96237493	2.8495523	3.732889988	5.58993363	1.1858134	4.10227068	2.643229666	1.939328304	3.0414544	2.906621069	3.06054646	2.23542248	1.93898508	3.07684998	4.722082125	4.999334986	2.087315628	1.691308362	1.387244117	1.70060971	3.72913151	1.865765147	2.917114461	2.068445498	4.941591122	4.003009324	3.10701903	1.67699888	3.893206949	3.736252159	4.24326083	3.140933077	2.93752019	1.539219212	5.019765212	2.689664005	2.11615493	1.805105255	2.70177334	3.652498583	2.73354589	1.32775431	5.287764159	2.35687853	3.116862116	2.482657253	4.523348459	2.311730871	1.60768504	1.84962936	2.68043509	1.110516991	3.318375752	4.47281104	3.20298341	2.89270504	4.049239849	3.974653186	1.841588425	2.881170342	1.83071073	2.31010335	1.900411845	1.75120139	1.8740991	4.48343667	4.26630692	3.338205243	4.272280279	2.31483145	5.532393302	2.798366564	2.127989364	2.93776878	3.091559824	1.685133492	1.279973614	2.260339466	1.60250667	2.012701673	4.829088479	4.05329442	2.49522972	5.561586403	3.561430531	1.993991381	3.118218615	5.002578084	2.82450195	2.532331507	3.438414021	1.92292795	1.339044064	6.760974058	1.303224591	2.72089989	5.29566457	1.982565692	2.03365346	2.177531253	1.57797595	5.357798299	3.835950612	2.11462615	2.21276753	3.250497709	2.25129575	1.716298538	3.058729617	1.371055463	2.922582882	7.080157099	3.441819741	1.6168809	4.37570126	1.9864456	2.97934853	3.73593656	5.951608282	4.181121195	6.0352627	2.57911748	4.14122976	6.39127827	5.63673905	1.705037414	3.49502399	1.923348606	1.883231532	2.29584733	1.09209259	4.914526149	4.864693518	2.930458604	1.3160266	2.143767873	4.952338009	2.58573129	3.72892968	2.483769518	2.14792869	2.03478976	1.2636002	3.447485655	4.746271594	1.043287416	1.440929259	5.011265123	2.738366486	1.393016721	1.889639409	1.468690347	2.77327099	3.258012803	1.663164317	3.713114096	1.4231773365	4.4944306843	2.921998311	4.023029229	2.089211705	5.176888495	1.680657295	4.103078667	2.461686042	2.262857331	4.764160404	1.959541457	4.043867684	2.3241183764	1.996168433	2.8528545545	4.135168384	1.989326236	5.340931085	2.197620815	1.680657295	2.0488241692	3.070502396	5.6264778178	3.1665159037	5.0308725693	1.15222	3.32586344	2.417901707	5.042031508	2.112905097	3.5343378433	3.1994219854	3.0354052444	3.7836408566	2.341336033	1.9574205627	1.432617411	3.362121813	2.7137451254	3.139140689	2.87252	4.4973661775	1.85631662	2.283290735	4.007662	4.1088726497	2.232158506	3.579421564	4.0438676844	1.932498678	1.640651571	4.0636238795	5.844457668	2.62517396	3.119899892	0.960373819	5.6378100288	2.247554099	1.6349387883	1.8717194373	2.9006504979	2.349525707	2.456060463	2.7939244698	2.2002503825	1.8710854481	2.854444521	4.3969628573	2.329718781	1.89230051	1.9927631264	2.4587858263	2.617459165	3.1979456055	3.8689596626	3.449256219	2.490610726	1.706073341	1.953263924	5.8731364497	2.2636715988	2.262266	3.905132598	2.980750853	2.256722768	4.1347281433	1.3864769695	1.845561375	4.997071992	1.812153038	1.822351616	4.74805213	3.240340367	3.7891598625	2.6296537853	2.475396	2.96277081	2.195358144	2.574957152	2.153451516	1.4951224678	1.708562616	3.085791814	3.876142126	3.0338327391	4.58389913	1.893444941	2.090776948	2.284427253	0.911192212	1.74421476	3.219516524	2.4920754246	2.7179640863	2.3368959023	6.445933103	2.025569403	2.718525158	1.8366392517	2.558329483	4.4722787882	2.308620624	3.849756701	4.3364962089	2.522525	2.069588553	4.3112047323	3.125737408	2.158757237	2.2656583461	1.1701269668	3.534337843	1.987836019	3.624145818	1.660331126	2.001499626	4.71092204	2.187417912	2.297965536	2.605241609	2.986288997	2.055729908	2.1662779648	2.6212229961	3.966609126	2.37440467	3.250770072	3.356949309	1.458073469	2.456852773	2.396780215	3.636624478	1.853138221	3.632539428	1.9163686303	1.5793643	2.512480403	1.670145	2.301104478	0.951026231	2.215648276	3.733436764	2.9172382926	3.252717821	3.53584802	4.300707118	3.9003383185	3.890658289	2.0171950509	2.681557941	5.24336756	2.776174022	2.092041896	2.939753101	1.9888048528	1.7912431503	2.290156703	2.6385599115	1.3775287	2.791231	1.926884067	3.1067657851	2.1249326881	3.94093037	2.4603510823	4.708822827	3.7054648248	3.716351147	4.173780498	2.286851	3.369213738	4.9461901217	2.003884149	5.6125199672	3.660884055	1.667446955	1.420298996	3.347680655	4.291022328	1.807250581	2.035148694	3.2511745483	4.111501063	1.452741762	2.275097865	2.951836163	3.008993025	2.37440467	0.7169532926	3.7756085762	2.668164052	4.673057435	2.795318103	4.006647055	1.056846952	3.4292603848	2.5822003217	5.025656624	2.454711671	4.4080821179	3.271963471	2.2832907351	3.7602569319	5.230510164	4.981296383	2.720053136	1.697996476	2.1313416644	1.908201563	3.658441156	5.4513066983	2.4232731915	8.0038725124	2.4444650318	5.343688328	1.0984329212	2.1979238978	1.331353024	1.5707196848	1.688536876	6.56350281	3.915024818	2.6239318367	1.642464896	2.393275	4.320659655	2.80119441	2.0993465907	3.997447464	2.130235502	3.246479	1.4352815522	2.417262946	1.6557488006	2.028278305	3.298929073	1.523678895	2.098103744	2.336632785	5.000181246	4.72258337	2.6834538269	4.815344157	3.9925826085	7.300515802	2.282463424	1.3132433891	4.513399366	0.945582064	3.2769893265	1.6911469616	1.199276633	2.3884692971	4.2824667616	3.8806774494	1.96386304	1.678982739	1.467384367	4.669048885	3.258108701	1.4749432708	6.719149734	3.496720534	2.970234	1.493844	1.376195158	1.7450413228	2.450011627	1.8789573157	3.240810465	2.723996058	2.868671618	1.4299149067	6.303943415	4.2555384482	1.568621247	5.020703614	1.428566566	1.751986708	1.50719763	3.3883582305	5.3818189123	2.364918153	3.396677818	1.69887996	1.2528517593	2.978233354	3.1326034	6.32506647	2.7113215	1.7276482	2.6135899	1.80323915	6.3794464	2.9142739	2.16810193	4.6522148	2.55140406	3.6918233	3.4694691	2.263213	2.0663974	2.1769955	1.7400987	2.2178666	4.3944617	2.147925973	5.5003434	3.0361068	3.112901	3.1025216	1.72441365	2.5412661	1.69363615	4.7959299	2.8180707	2.9787777	1.9758457	3.4926453	3.310337	4.5374108	1.8677969	2.58284442	2.7428485	2.431856	2.5997313	4.94471276	2.8588533	3.7290671	3.3506815	1.8976346	2.76904463	2.5678929	6.60202163	2.494576	1.8773803	1.8480367	2.319062617	2.718319	3.1983418	2.5229767	4.3861818	2.45682213	2.0067268	2.7515211	3.602026	2.534374	3.7939331	1.6093166	2.8133187	2.6071894	1.7276482	3.12145065	3.0137489	1.68884148	3.2599761	3.7585701	3.9864041	2.4552761	2.96090036	1.65073407	1.84410596	2.80152033	1.20615977	2.7007212	4.3545588	1.76389497	1.8143577	1.84161268	6.5002983	0.8345274	1.631418578	0.511505468	6.8414547	1.7258083	1.781591	1.70032454	2.4963579	4.89276007	4.1865563	1.93566443	1.716130535	6.0813349	2.0582553	2.154327	2.8258756	2.0578248	1.8558404	2.64243523	2.5049703	2.7287583	2.5666604	2.8643473	2.60030391	2.7371948	1.5681379	1.9121488	1.94037054	1.96995379	2.4410045	1.8645127	2.1412878	2.1496526	4.51135386	3.5742447	2.0636678	3.89634937	2.5072255	2.11877677	2.4732026	3.1648431	6.21621661	3.9718167	2.1241278	2.0116136	2.45373613	2.5343084	2.2137414	2.1316827	3.3705792	3.124926	2.5161438	1.87915106	2.0944821	2.9225624	2.3560755	2.29495949	2.3285723	2.0643033	3.3095862	2.13968867	2.86936	5.3845382	2.77372913	4.9081161	2.481885178	2.02156722	2.33300069	3.75137048	1.851873337	2.5837897	2.0591369	1.958524	1.800793	1.6886683	3.23928532	2.16613607	2.3033396	2.36597793	1.85002817	2.91109158	2.4216917	3.379456525	2.104282	3.46634852	2.5742153	2.17583344	2.0399369	2.1429895	2.86514692	2.5203672	2.0836571	4.66353915	2.1254194	4.7797539	2.0648671	2.5495926	2.50089553	4.33832842	5.84287778	4.43926932	5.4216876	3.71177114	2.06096154	5.92074383	2.83824848	1.94055413	2.23200854	5.3077075	1.9344753225	3.1352794	3.07955535	3.7665419	3.56185131	1.70454699	1.8827491	1.80282264	2.022407794	1.9067466	2.1851413	3.175258	1.65486073	2.5629854	3.2165898	2.9621105	2.77106389	1.9976108	2.3309505	3.33508025	2.44297266	2.41784763	2.858166	3.4854101	2.3504682723	2.195884259	3.464488	2.54687607	5.78595437	3.5855002	2.695453	1.916843723	2.0013403	2.1590629	4.7838133	3.175258	5.3031664	5.0356171	2.23366919	1.7359661	6.1278741	6.4509219	1.9223894772	1.8213973	3.5522564	6.3799444	2.65744259	3.55592627	3.373183	2.1643832	2.1705645	1.82093603	3.51550686	2.22971232	4.018684	3.779581	2.00105511	2.39948821	4.9786425	5.2811166	2.5374452	2.143789	7.32406526	1.9881389	2.1310164	4.20557889
CXCR3	1.419448445	1.586068521	2.298045244	1.34529989	3.75784565	4.019859713	2.22977117	1.90664322	2.877540541	1.56297226	1.860574813	1.144178882	1.319693461	1.575449909	1.486381765	1.274503748	4.1858618	1.34757506	1.07597737	3.95169951	3.96068706	1.396946001	2.72131032	2.445943051	1.933777921	1.645752062	1.495473383	1.45790324	2.35050654	1.98393164	2.45465105	2.553387032	1.519040164	2.67841828	1.885797039	2.480912037	2.81856627	1.283977806	1.195594607	2.520237058	2.87786495	2.93660293	1.586337971	2.104197261	1.9599657	2.29903517	1.78376625	3.016358191	2.38460008	1.700032836	2.1652269	1.617001855	2.8602436	2.260379352	1.245708229	1.562142759	1.74445599	1.306740179	3.490278508	2.17875897	1.25267761	1.870555659	1.130488626	1.880528864	1.64435028	1.608572525	1.40308797	3.90963419	1.972112546	1.30648568	1.68327091	1.260394864	1.644281822	2.72266123	1.99909582	1.84616839	2.029805445	1.43720933	1.525689493	1.6860509	1.107247655	2.12763585	2.917212568	1.539462191	1.935842521	2.293168442	1.900187835	2.278464881	2.53042057	2.340658957	1.71372404	2.335466763	3.051575728	1.547957994	1.20227519	2.938727165	2.805279874	1.234906934	3.57507166	2.07616109	1.514376446	2.921299953	3.97631169	1.43870232	1.59231275	3.043047097	1.347187345	1.2949289	1.97124016	2.77212995	1.211713891	2.334862281	1.169227635	1.336674293	1.50848056	2.259354752	1.29916802	2.597529938	2.808162755	1.57057271	4.09720254	3.00365958	1.69313641	1.50460911	2.04506531	3.60540351	1.82872787	1.27459641	2.56541588	3.10328889	3.27489487	3.98543457	1.51071242	2.74989849	1.6161308	2.639860184	1.7356255	1.894935714	1.585036894	2.913563412	1.26887391	3.381695995	1.147612743	2.12210697	1.970350155	1.444446114	2.433653372	1.47542956	2.08626815	3.26153162	3.13273168	1.587199663	3.25738351	3.265200924	1.8796798	2.042830984	3.034091999	2.00936165	3.04168389	2.45729067	1.722218576	1.31071922	1.16307015	1.10240423	1.29261048	2.320703827	2.856166628	2.22850702	1.119644366	2.38557229	3.27954861	2.27082108	2.08763379	1.328505478	1.11249559	2.305606956	3.0786465	3.17389461	2.780265017	1.68747625	1.856043977	1.64725637	1.88440327	1.284557219	3.22262006	1.23845379	1.74710185	1.533220898	3.1217551562	1.88653518	2.04409843	2.72185149	2.94551563	3.33347757	3.62468643	1.077093974	1.96757636	4.834766998	2.906469769	3.651354057	1.5482808	1.16959686	2.012953776	1.84788196	1.95382409	1.91599128	2.4325856	1.31362195	2.441280027	1.64193361	2.771114644	1.8419903	1.52133084	3.99051697	3.003289736	1.17953113	1.701356308	1.506738177	1.275124801	1.239900963	1.626023968	1.66525989	1.698596788	2.37080547	3.09264236	3.22403378	3.202971291	3.23726912	2.44703822	4.177579243	1.77759987	1.867278827	1.21000851	1.765803002	2.266002503	3.637354096	4.277532579	2.85958719	1.911659759	1.248713694	1.46974694	1.27192203	4.857311476	3.9570704	1.221844013	1.3192893296	2.75358699	1.16950132	1.70731903	1.53308328	2.45795439	2.514197211	4.08026446	1.2430851	2.4873695	1.979913809	1.458771666	2.02544792	2.140711102	1.90483832	1.86646402	1.32075197	1.843326484	2.735684475	3.314051481	1.836786189	1.519573267	1.617589327	1.29780722	2.92474121	1.183327129	1.143547422	1.308994598	3.314563896	3.230396775	2.2035465	2.12071529	2.892948104	3.44234475	2.96612394	2.25528189	2.46838476	1.348729899	3.891278136	2.161868704	1.65008668	1.176493554	1.91806181	2.630859814	2.1066713	1.47227644	4.55990527	1.95220883	1.471433363	1.885430537	3.502786152	1.048602669	1.24963052	1.27337231	2.15449448	1.297998266	2.265362889	3.32451746	3.07464803	2.02872127	1.099036705	2.195148808	1.259644399	2.130823559	1.23986186	1.89937059	1.34552554	1.6139897	1.6113436	3.47270311	2.87318502	3.966503625	2.889608439	1.99897709	4.22969491	2.189515826	1.599879308	1.94023915	1.857544852	1.457057778	1.429198081	1.231782088	1.9311525	1.405095546	3.380639888	3.02175568	1.80707596	4.444974031	2.012994679	2.232260972	2.3822634	3.599953164	1.18072152	2.096673769	2.642890312	1.567339961	1.048602669	4.79904573	1.265400543	2.15241974	3.11462255	1.413341268	1.82650321	1.444525851	1.26368708	3.369884462	2.085111058	1.7687066	1.71530429	2.162781921	2.56170982	1.293990888	1.1784716	1.361606483	1.344872503	4.866430249	2.782448469	1.21494897	3.45315491	1.62420798	2.684431741	3.23191907	4.012653859	3.921512923	4.70018188	1.92158363	2.69283278	4.73120885	4.01492481	1.313900553	2.68529127	1.738986215	1.409804404	1.77701454	1.203294251	3.113931109	3.467142749	2.009419274	1.73373059	2.304208172	3.799616994	2.236193764	2.5153709	2.20326776	1.58506058	1.58399986	1.26539305	2.927657473	3.471589389	1.107934058	1.280732724	3.405111588	1.932738108	1.36937634	1.308620661	1.145405238	2.01522451	2.041380328	1.414121182	2.862775035	1.3729911524	2.8491950184	2.382270397	3.069152964	2.014153904	3.881302854	1.957003165	3.028868211	2.0579758887	2.153680727	3.46533082	1.26877523	3.160314813	2.3200869505	1.347820972	1.3571544157	3.501839071	1.128243184	4.262414602	1.752382023	1.845202097	1.9834218897	1.604588872	5.3506060727	3.0534445937	3.8132904082	1.532512	1.691969391	2.0360501933	3.218552445	2.386713531	2.5837004084	1.5481065104	1.7683398497	2.127333883	1.897589361	1.4662814441	1.795034347	2.960851434	1.5267490578	3.693901122	1.755861	3.0592986767	1.586664579	2.180298641	2.335045	2.4028477247	0.293815875	1.667153352	2.6896627536	1.481369449	1.313136768	2.781997655	3.625379926	1.233655684	1.610715323	2.1378274892	5.7602957058	2.066992962	2.1910887956	1.9249560423	2.5791895136	1.573043286	2.698185461	2.0197113647	1.5565701248	1.5071870417	2.319013343	2.7377870606	1.624246576	1.678789379	1.9840677069	1.4915319573	2.071979095	2.744783828	2.9133870635	1.463455199	1.357633805	1.151733844	1.210054173	4.3800213939	1.6803483726	1.408075	3.253728217	1.780200313	1.095843698	2.8156533071	1.3257676055	2.585418502	2.898708531	1.669752541	1.013511065	3.198231109	2.406484586	2.5010643394	1.7875752203	1.71706	1.825847947	1.081439818	1.783117286	2.89270348	1.02683349	1.472538814	1.883893487	3.002724815	1.865596472	2.90690422	1.529511083	1.607459827	1.839515342	1.492565787	1.264438929	1.91818054	1.623720346	1.4107957043	2.0655316968	4.82565207	1.915171226	1.4824368044	1.5961737314	2.0743999876	4.0860292009	1.501543213	2.552826117	1.9434599826	1.904165	1.872255859	2.3528700609	2.360011988	2.593215212	2.2811380912	0.9323012272	2.236289556	1.555641463	2.270433027	1.866079652	1.350468094	3.569107336	1.964123167	1.66214742	2.282375038	2.693021994	1.60108709	1.9037041876	1.7825957032	3.7811657265	2.048949575	1.573779584	2.450913823	1.533726575	1.665228127	1.67817673	2.99720645	0.92352043	2.2791774996	1.3504680944	2.628486354	2.109554849	1.187742	1.342594423	1.830009369	1.294349988	2.597083181	2.1654557675	2.264404248	3.70818083	2.211977101	2.1612814551	2.384023252	1.6038923965	2.884581726	2.929256314	1.29346799	1.634620902	2.518325896	1.749659454	1.6619784996	1.438615239	1.9325711506	2.301965315	2.961607	1.779535172	1.2122952588	1.2313628111	3.0677064208	1.4944497912	2.733702894	2.9845061705	2.519325939	2.902240506	1.900502	1.82370008	2.8366560242	1.349147082	3.3151080133	1.978007953	1.424997848	2.160463665	2.073567975	2.860439947	1.502430308	1.720712248	1.9194900573	2.768701209	1.602335789	1.935647608	2.416727323	1.987136453	2.008509228	1.3071520632	2.4807359193	1.910724301	2.969428418	2.205462463	2.760880853	1.003526762	2.5537087068	1.6014587195	2.61065592	2.232323854	2.6665473867	2.332134952	1.7467398994	1.9871364532	2.70696594	2.565339629	2.108917264	2.478564273	2.7802244298	1.467125966	2.009780568	3.8002064468	2.3725550993	4.5168265926	1.9455784471	4.137560518	1.3846575292	1.7803357697	2.708015091	1.6674780543	1.652655578	4.030733995	3.026947234	2.1985997814	1.514594254	1.723481	2.611281206	1.515808526	1.6592617199	2.264730121	1.7305576109	2.425393	1.4636568164	1.89725615	1.1641345354	1.618391364	2.649006833	1.713875323	2.375672333	1.889738617	3.68725511	3.458605141	2.5669893615	4.128468249	3.2033724115	6.746695639	1.573955958	2.2386280871	2.84206158	1.861402918	2.139139934	1.6657791502	1.156723313	2.3258667529	2.9804733329	2.2835847033	1.568497171	1.957003165	1.973544405	2.472882879	1.983744166	1.356911267	5.048608363	1.820654049	1.707737	1.850542	1.672701776	1.9361061765	2.715814962	2.2729026887	2.274437303	1.514594254	1.9523619558	1.02683349	3.384436749	1.9054255419	1.370964457	3.738662861	0.712856204	1.072054784	1.786277348	3.07957369	3.931056103	1.638060752	2.545344886	1.515988629	2.1851675779	1.969644181	2.0228318	4.63461079	2.0499721	2.0542124	2.0130586	2.06336818	4.55494382	2.0191753	2.03030952	2.9837801	2.05158514	2.021093	2.0281868	2.0915216	2.0160757	2.047815	2.0881241	2.0654184	3.037832	2.026565413	4.2769147	2.07079954	2.0530417	2.0873476	1.93601327	2.0524177	1.93601327	2.8199044	2.0061314	2.0281868	1.93601327	2.7218623	1.9656837	2.012536	2.0090821	2.01625455	2.004258	2.0299727	2.0418808	2.02750424	1.9527356	2.0182873	1.9867121	2.0618154	1.97380551	2.0140956	3.05813278	2.0594733	1.9645775	2.0692669	2.016254546	1.9944958	2.0472355	2.034963	1.9681253	1.99433954	2.0740081	2.0824107	2.3475019	1.963474	2.0347817	1.9360133	2.0670959	2.0260019	1.9360133	1.96441826	2.08544424	2.12581644	2.0575251	2.0779009	2.9327794	2.0635863	2.01589201	1.93601327	2.06686778	1.99027971	2.09913607	2.0588453	2.0698931	1.97552463	2.047815	2.05401231	3.6884599	1.9360133	1.936013271	2.093230192	2.2798723	2.0534499	2.0689087	2.04020433	2.0420475	2.36462587	2.0356569	3.31810159	6.040818925	6.2866043	1.532522	1.1421346	2.1631839	1.5574317	1.6899715	2.27496561	1.7414227	1.9474198	1.9130069	1.8695589	1.73194361	2.0277164	2.0962541	1.5959481	1.65627858	1.91435081	2.0527821	1.4737034	1.6742649	1.9969752	2.66735349	2.2293818	1.9520993	2.45475707	2.0654889	1.62640133	1.5019728	2.5027406	3.99083166	2.3185096	1.6764367	1.6229216	1.44912964	1.7158171	1.7260042	1.2880145	2.455801	2.1269172	2.0481385	1.63532851	1.8076086	2.1380582	2.6648337	1.6809723	1.9693058	1.8488608	2.8109323	1.700338521	2.1173241	4.4809865	2.2969476	2.7427546	2.123779533	1.72822396	1.69709882	2.04592471	1.528922302	1.8976364	1.5284543	1.6780206	1.934509	1.80520886	2.57613789	2.54933236	1.9147888	1.9645182	1.62640133	2.30918647	2.4004741	2.241656686	1.9004441	2.62890903	1.7874265	1.95502708	1.7660685	1.6569265	2.0916225	1.94454	1.6797364	2.52678644	2.1862938	3.4501374	1.8119282	2.6327967	2.09997373	2.6379802	3.58526899	2.43479091	2.1826281	3.03810736	1.65330285	3.73645507	1.78866239	1.37183276	2.34237541	3.4022618	1.5559078152	2.38625537	1.93248715	2.2137953	2.19998452	1.34908286	1.4686638	1.81204824	1.899628176	1.7934979	2.2323695	2.097334	2.29629966	1.8649874	2.2935639	2.1382022	2.05606977	1.5334579	2.1660156	2.24288057	1.74547837	1.9612485	1.7660685	2.6016235	1.8481889118	1.311814287	2.3942826	1.99198367	2.72989173	2.19284518	2.0385154	1.75476551	1.9409404	1.6110667	1.8718987	2.7174609	2.7331554	2.6177261	2.5771458	1.4221921	3.4830384	4.0655728	1.5884608207	2.0261085	2.5690465	4.0926063	2.05598578	2.68441592	2.2416567	1.8984283	1.2422447	1.32736486	2.04965036	0.95131948	2.1318668	2.1660156	1.75951707	1.83179842	2.7638246	4.3549501	2.1421618	1.7748997	5.3741243	1.8400777	1.4355829	3.57360606
EIF2AK3	4.845518949	3.567643173	2.482392735	4.51229143	3.84063402	2.438341883	3.81306752	4.0287612	4.749152491	3.8020906	4.192891687	3.314663881	3.585578139	2.885936882	4.487830604	4.07662101	3.893523366	3.7417094	3.70119935	3.11251765	3.31982326	3.893144134	4.08555332	3.791093828	3.422764684	3.248071232	2.714189092	4.39580709	4.44026443	5.03791238	3.71171944	4.498244374	3.633707477	3.75458475	3.975846183	4.705374112	3.86098123	3.917385104	3.760742332	3.453621931	3.80898606	2.89598745	2.650590701	4.824950334	3.51185283	3.86487013	4.3788277	4.300274472	4.32648069	3.758104917	3.48541968	3.245470823	4.27937863	3.777644289	4.384883742	2.901042556	3.69447213	4.91473091	3.607610735	3.91608737	3.153807014	3.212710712	3.072914455	3.810593673	3.94563834	3.634852342	3.48399478	4.18344324	3.752276471	4.043602743	4.28750256	3.320762992	4.52568359	4.25638742	4.07887412	3.9142263	4.200328434	3.865523005	4.310962981	2.58461526	4.293417221	3.40109892	3.64906812	4.790675488	3.905067983	4.262541655	4.352229001	3.33428049	4.35860053	4.007638859	3.79730307	5.186248498	3.886196061	5.013674022	3.31130453	3.422018136	3.578203442	3.647475095	3.90682601	4.03405688	4.493170674	4.713959144	4.572032465	3.56219496	4.30492881	4.96172796	3.012645397	3.62821351	4.79514674	2.48017871	4.923226657	3.956047401	3.179431187	3.662557868	4.18775085	3.393073956	3.02971324	3.240416121	2.675747851	4.821511901	3.16150479	3.94295364	5.66027052	3.82134528	4.64733539	3.90986672	2.79831838	3.65328274	3.0484447	2.4622233	4.330696306	3.90895167	3.57324749	5.25645084	5.10953395	4.353704533	3.47477551	3.437381219	4.228357241	3.52008215	3.67324751	4.161151502	3.725210643	2.8728914	3.643949497	3.273357463	2.694447659	2.31066803	3.531802776	3.18355668	4.044824828	3.612013188	2.9950166	2.605181637	3.667352556	3.847608957	3.732712034	4.49113564	3.45384311	3.741994113	4.1494595	3.63201377	3.80604917	4.68467846	4.71314045	4.048845288	3.426478026	3.85157638	4.24905093	4.3672524	4.74598045	4.12422654	4.130958	3.340523527	2.88894868	1.999222471	4.36067562	3.08681855	3.393819983	4.20114865	3.411690746	4.12500996	2.844114396	5.242396472	4.29697647	3.93437397	3.77749267	5.048586437	4.7700355878	3.39581786	3.94271982	3.98484964	2.89250165	3.19054771	5.1425893	1.43394521	5.07979925	3.72608772	3.707592573	3.689877488	3.34792345	3.91266471	3.66941911	3.89158263	4.27703696	3.51186822	3.67157042	3.31771598	3.179874678	5.04148645	3.730926951	3.84575911	3.20154901	2.75565824	3.562563748	4.48210008	3.388506248	3.201191168	2.519817517	2.690677951	5.023945331	4.15938184	3.591510175	3.08746612	4.46105683	3.57301999	3.74054924	2.63328612	4.24837504	3.815001583	3.15803224	4.26297553	3.29791943	2.911961523	4.245025694	3.42338645	4.11805214	3.48927352	3.982992582	4.544601916	3.316285212	4.27740639	2.53500671	3.50235783	3.318861304	3.819710513	3.21600112	3.98835971	4.4027915	3.29438445	3.53285039	3.34843481	2.50965428	4.32282792	4.71091455	4.646301805	3.630473527	4.06671764	3.0581618	3.00615066	3.63361542	2.7786623	3.261186503	4.783443187	3.718750591	3.770075145	3.964624966	3.444917905	3.37909434	4.50306546	3.587451042	2.770450255	3.40262113	3.812462992	3.46393928	3.27137677	5.01804488	3.855780057	3.951803184	4.8576769	4.204717002	4.58970018	3.736028764	3.704300403	4.381305288	4.04128929	4.156100744	2.39264165	3.473118233	4.04106535	4.0620911	4.708277444	3.92493525	4.27009928	3.655956954	4.085635345	4.673096424	4.63531165	3.5303035	4.05170134	4.367189986	3.845206583	4.00248233	3.4851669	3.91658403	3.724109967	3.662894328	4.169838222	4.274039836	3.50002662	3.64405883	3.938585804	4.72335146	3.62906294	4.30916801	3.68209984	3.0735328	2.864401143	4.58316735	3.26229031	4.440108176	3.355395625	3.26733098	3.107872773	4.198312202	3.672881193	4.052414741	4.02669789	3.448305289	3.532310626	3.14939845	4.02183655	3.084925344	3.799349018	4.256159256	3.200970315	2.973853748	5.70498163	3.658768894	4.258581852	3.124947544	4.041470632	4.008309367	3.971575225	4.2754471	3.73282711	2.725537816	3.64003083	3.49307097	4.13860085	3.687594673	2.672762438	4.33376392	3.984946	4.138151653	4.22020873	5.031782649	4.954250615	3.250608614	4.134134355	3.352996966	3.469579515	2.73342178	3.89721788	3.68238498	4.039516959	3.2008683	3.541752863	2.954109772	3.29639115	4.07851185	4.25271604	3.01178436	3.91557199	3.517544169	2.9409114	3.536253516	2.081029212	2.98976851	4.738847822	3.049092745	3.452595275	4.266852381	3.91960681	3.598001758	3.410493264	2.897174137	3.46524232	3.922353415	4.0923797	4.05444502	4.40815612	3.390645348	3.7805268	4.661347199	1.872129409	3.440504152	3.314731523	4.245194139	4.163724819	2.821697364	4.62519274	3.971209569	3.521090486	4.293062209	4.2437019389	5.0867497648	4.313419081	5.019398419	3.723971751	4.211222713	4.254336209	4.520089265	2.8034803786	3.390181364	4.029479589	4.261043384	2.800185583	3.6140967796	2.968881829	3.6408583701	3.595430867	3.891006272	3.823880322	4.17045504	3.426661584	2.7834802772	4.100810252	2.5376149846	3.8106622901	4.4476660817	4.572265	3.920225014	3.3129824412	3.024450751	4.341356333	3.9642080104	3.7245215743	4.4758372689	3.089409098	3.487336208	4.4878968057	3.47499837	3.6541936	3.9944599618	3.989863902	5.020218	2.8707693716	5.161612676	3.751274024	3.453132	5.3738212501	3.744762582	4.686567143	4.2710523225	3.172486464	3.447399832	3.3979861768	5.44389872	3.562243042	3.69995812	4.4095949492	4.104891671	4.2237102577	3.328643395	5.1225190889	4.333660104	3.361040411	3.464201819	2.3802980295	3.938188113	3.1005538325	4.48617879	2.6597504599	3.274173937	3.248370616	4.8216899137	3.9403386949	3.421780496	3.8028939587	3.1956350489	3.841460979	3.140507854	4.006577302	4.57536054	4.4908403641	4.4465920861	3.670206	4.033458248	3.547060492	4.416679858	3.9850843891	3.4640383289	4.568447225	3.664526558	4.219063491	4.268616289	3.222550417	3.809228119	3.2499032838	4.8438779476	4.370685	4.7305441	3.66973949	3.931102688	3.33031703	4.2999952791	4.440014159	3.671678956	4.136525521	4.092828295	3.010979318	2.935000342	4.19201018	3.494195972	3.948516654	3.67007695	3.943561634	4.8469703594	4.0456202103	3.5032972355	3.495094046	5.241641567	3.9162038153	4.2557568777	3.5732635259	3.1961156898	3.984668737	3.019799614	3.8053625827	3.704342	4.723905999	3.8725628289	3.346760037	3.702807273	4.0044424657	3.5213907511	4.536026658	3.196758687	4.322433767	4.23202419	4.676896328	4.458414385	3.780549911	3.042184923	5.673817877	4.489049344	4.380929921	4.4118432185	4.6550517664	3.8686921291	3.868362903	3.427637312	3.143011035	3.697110828	4.646048453	4.031649879	3.796521913	3.307460124	3.3275246195	3.7743131469	2.97544921	3.562104283	3.871283	2.773812553	3.529255562	3.822976764	3.711449363	3.1433534768	3.842861166	1.990572802	2.633744275	2.9098882551	2.058160423	3.4027263262	4.619474896	3.286376553	4.365643012	3.306718944	3.462799354	3.3481098147	4.3345361219	4.471810306	4.6520987878	4.446099408	3.292784	4.256115287	3.6868301202	4.1008102524	4.2421520855	3.1299473645	3.161746989	3.6035212372	4.316043807	3.48961579	3.614556	2.965788106	3.048951081	6.024543146	3.6344008134	3.817492461	3.571238929	3.891006272	3.405704973	2.842322624	3.768887152	4.508491354	3.1579161138	2.959278226	4.397017115	3.902116401	4.843877948	3.576221921	4.206323117	4.0352787032	2.6561810074	3.522784663	3.379866406	3.778628814	2.988648935	3.982788194	2.9472475309	3.8858662409	2.741562539	3.465438459	3.2301903424	3.517252874	3.0033308723	3.4814100509	4.157848759	2.865200586	3.830159657	2.685770312	4.0738488712	3.217564859	2.142092296	4.3025335774	4.2002131447	4.0964815953	3.2846322301	2.979771727	3.8219989625	2.7497805173	4.628062751	3.7161548388	3.292290786	3.929164513	2.73922573	4.0722317115	3.764669496	3.534739	4.112051549	4.17331052	4.4171931631	3.886807947	3.6449004454	4.320409	3.6635415266	3.960721055	4.4417832132	3.402345048	3.36771247	3.941955453	4.185893053	3.404846403	4.099622924	3.227287437	3.7419724354	3.977718031	4.3047319062	3.510113714	3.128027563	3.8734713515	3.389691902	4.719531114	2.7249335051	5.0159504635	4.622994907	3.4847840521	3.6147552541	5.1083374334	3.163473857	2.795916464	4.558608155	3.541844739	5.033877913	3.7383688905	4.10054019	3.792394295	3.077238	4.086677	3.559068721	2.6875092691	4.571928366	4.6737806289	4.318938792	3.845533423	2.9558193038	3.3879505525	2.821871825	3.072298839	3.365849979	2.891004382	4.0860428	3.593338761	3.141223491	3.4162421042	2.8700959702	3.998156525	3.600008904	4.774370847	3.0644301856	3.279661647	4.0039236	3.51549449	3.4577537	2.7107229	3.578001	3.54924376	4.20512868	4.2040963	3.77151648	3.7572964	4.14587801	4.535027	3.7282296	3.2445432	2.8984422	3.1007381	3.8633512	4.5128113	2.8481198	3.445806279	3.3862083	3.59326576	3.5295387	3.8820486	3.17108282	3.4092796	4.33236726	3.4208794	3.5609013	2.7981352	3.41183902	2.8436928	3.5086806	4.1025333	3.3095538	4.03563887	4.5049945	3.7433371	3.6385899	4.80905915	4.7092711	3.8075813	4.281409	4.1885412	4.62231534	3.4000368	3.563544	3.1445438	3.1426899	4.4057173	3.226612698	4.6434077	3.484737	3.6023659	4.3612558	3.66447962	4.5591773	4.1526305	4.0146238	2.634521	3.2904588	4.0462342	2.6627325	4.373283	3.8134126	3.16625813	2.65279312	4.00510821	4.3953063	3.278905	3.3285793	3.6564399	4.29019944	4.82908303	5.37334316	4.46502195	4.22411933	4.1508817	3.5866366	2.82406319	3.6655512	5.35692402	3.5078869	3.685961	3.604952626	4.840143107	3.511377	4.9899386	4.3099741	2.98923253	3.5382264	3.3337846	4.2286777	2.05628498	1.880575373	3.6977528	3.6011936	4.4072081	3.2824171	4.5351818	3.4643795	2.31976687	3.6405746	3.125461	3.5219655	3.5317525	4.1976722	3.0429852	3.5355391	4.0104998	3.33584748	3.76596076	3.2620178	3.8992309	3.5390345	3.7198026	3.26811525	3.705695	3.0523353	3.30969542	3.894687	3.13243717	4.8709108	3.670489	3.24551194	4.4565655	3.4971776	3.7221038	4.65023732	4.7476801	4.2264836	3.6299137	4.0193401	3.9015903	4.9803155	3.97205085	4.3122655	3.66411	3.4275472	4.08940743	3.931694	4.4871644	3.2124226	4.57730089	4.5196013	3.7617469	4.0262143	4.754297	2.785843485	3.45721401	4.76219067	3.89614336	3.324371062	3.9593511	3.5488215	3.5629728	3.7470082	4.21395862	4.04079285	2.98443797	3.269193	3.64305045	3.3346144	3.36586871	3.989848	4.288322321	3.5449669	4.6927059	4.5509498	4.16551881	3.8127791	4.0982041	3.40932764	2.439444	3.933534	2.75482705	3.3854427	3.9186884	2.357808	2.148742	4.55600835	3.19356221	4.60910863	3.68640743	3.5154117	4.163742	4.64218829	3.67943128	4.96494171	3.45593238	3.55594326	3.6749407	3.1816634393	3.07610368	3.27104261	4.4917229	4.71324112	4.68420053	4.320902	4.32878107	4.11017567	3.8467132	3.1297574	3.7877291	3.7670919	3.5288688	3.7843793	3.3424644	2.54571252	3.594931	3.4828175	3.91321235	4.62547369	4.37238564	4.1762233	3.5540936	3.0842158229	5.11286227	3.7683153	2.34289448	3.19160579	3.67662529	3.8623161	3.950962197	2.970175	4.4745763	3.7282789	2.9686797	4.6829286	3.537646	2.19853627	4.0060286	4.8627161	3.6495751	3.4564566877	5.3523087	3.7917487	4.0403074	3.4315814	3.51817885	4.0851256	4.4264763	3.8218379	4.65789798	2.99458907	4.73538711	4.3729391	3.4429996	3.66029421	3.95374392	4.7570904	4.829753	4.7997657	3.66411	3.55788027	3.479963	3.7606692	4.33052389
HSP90AA1	7.890862717	8.335774211	7.188327148	6.60014618	7.97082977	6.547870493	7.11008059	7.53870419	7.05997021	6.90055083	7.334597296	7.846822101	8.617943583	6.946120643	7.890513224	7.911121612	7.565897216	7.75311942	7.06087925	7.37051414	7.80662438	8.207206632	6.65115215	6.572976587	7.363455978	6.479952881	6.226492467	6.36253121	8.19122956	7.49954761	7.68593307	6.971587877	6.681999496	7.3214529	8.521163064	7.98305661	6.34865434	7.585280594	7.235033065	6.915264773	7.74205852	7.79785473	7.41570236	7.277548255	7.98368537	7.07006056	7.20115074	7.584872937	7.29613444	7.457247273	7.14759229	7.081146363	7.40168056	6.539334483	7.898649107	7.323293646	6.734382268	7.282805083	6.782782508	7.732928	7.327231816	7.028328676	6.478655853	6.915533115	8.08976064	8.116538221	6.72271353	7.14344149	8.158516723	7.166643255	7.23703055	6.346741629	7.384088898	7.21797856	8.61534091	6.21593628	7.347964776	7.744467669	6.75763729	7.94769546	7.031286619	7.28996205	7.425690899	7.865478443	7.589066916	7.542301819	7.144999841	8.343822794	8.22811099	7.544173883	7.16997983	7.33916989	7.593507886	7.500158096	7.27970983	7.106504015	6.610651848	7.052133153	7.51874046	6.60414248	7.027484429	7.565801282	6.839033068	8.20653578	6.50721952	7.567608004	6.915655973	7.62831755	6.44767316	7.16122062	8.350569114	7.677985967	6.245430177	7.057815601	8.96032489	7.277957498	9.20978373	6.741784876	7.201250406	8.311766857	6.51413287	7.41358105	7.65866702	7.2718413	7.1650506	8.27933826	7.39098802	7.44241037	6.7961933	6.80001486	8.097732944	6.95587494	6.60110428	8.32447109	7.86573603	7.599820309	8.19918875	7.266367122	6.978720401	6.892200323	6.68145048	7.929741488	7.568924489	8.53403555	7.556518996	7.228591532	7.444126409	6.67601528	7.772293397	6.26014551	7.104861524	7.189758435	7.48010198	6.705293063	6.555135329	6.501249911	7.504203949	7.07796695	7.24427672	8.298900508	7.521387933	7.89503477	7.24253755	7.93933441	7.42613149	7.770940635	7.392591884	6.95345392	7.127932741	6.9461616	7.19181305	6.91657289	7.71748702	7.633460079	6.65373513	6.402811543	7.64367286	7.76517082	7.346651291	6.88335859	7.528810117	6.31136963	6.098231929	7.918049503	7.10585417	7.76786739	7.19439877	7.858056689	7.6710897641	6.5397754	7.93954968	7.67834801	7.124947	7.83639862	8.00943873	6.262037622	6.73533714	7.144201429	7.12612603	7.736362443	6.35336604	6.57960533	7.304328656	6.74655727	7.15676716	7.01998291	6.98916092	6.99744922	8.479190372	7.56279471	7.544477823	7.34517619	7.81041101	7.29356878	6.984234809	8.04114826	8.281914405	6.74666814	7.677794699	5.797000974	7.922920609	7.87638818	6.701935167	7.0170431	7.99117911	7.18856133	7.61240114	7.33931007	7.17322444	7.161513	7.50982424	7.289397593	7.43227361	5.747699763	8.005702713	7.345868883	6.318413386	7.45798442	7.194487622	8.274316801	7.720832621	7.52122458	7.314254061	8.55273769	5.832460839	5.299592236	8.35871697	7.45645476	8.00846677	7.8902912	7.32375365	8.224046883	7.1067115	7.99421413	7.66833883	7.605877026	7.553170907	7.92958842	7.600842014	8.04016897	7.19540563	7.34610196	7.352680041	7.643292293	6.921173649	8.026203589	8.737704086	6.382944824	7.08809725	6.93219596	6.44632844	7.041464055	6.797815196	6.084192185	6.994391417	7.40768602	5.95343029	7.674495259	6.798491969	7.65705653	6.4623664	7.31876266	7.472978084	6.782022834	7.142865745	7.90224944	7.311937388	7.58363224	6.989717298	7.21374095	6.68259508	7.014483648	7.1190493	6.939686151	6.461214832	8.039967089	7.723239169	7.8603895	6.44765063	6.90279971	8.080286943	7.234052013	6.94795684	6.5526708	7.73152618	8.357162432	7.261546796	7.8829838	7.878534948	7.47714409	7.07530746	6.544237469	4.41580803	7.33460073	8.22098589	7.81175959	6.735411278	6.924044828	7.706321	6.90204441	7.645105165	7.050483144	6.71091712	6.488459757	7.68969533	6.275282127	7.418208813	7.02983142	7.403696777	7.475794122	7.62600306	7.51122701	5.821106062	7.194141624	6.787154756	7.353627274	7.464992497	7.80756316	8.015111527	8.818665553	7.16037577	7.721948836	7.259079524	7.947419655	6.44976119	7.08774128	6.422595203	7.53316447	7.13311631	8.34167221	7.974103264	8.133059981	7.61134237	6.82526017	7.706488631	7.01345884	7.067053565	7.022492081	7.283810931	6.292419507	8.058463841	7.267344233	6.10668199	7.41865662	7.59075576	6.704905456	8.15288892	7.655644132	7.181088837	6.92949559	7.3473947	7.11385657	7.35368218	7.37653964	7.628769447	7.09372835	8.038977265	5.874236976	6.31300925	8.244752215	7.341706416	7.922343779	7.155554794	7.49246467	7.135781518	7.493638049	6.930553872	6.64235007	7.062491469	7.74654325	7.50484547	6.60056922	7.306511541	7.751451819	6.517479041	6.910553875	8.118500747	6.952425651	7.876677416	7.683392949	6.497820308	7.05609532	6.861941393	7.338549294	7.642676272	6.8465896561	6.9885249662	7.710637833	7.035956839	8.002875846	7.025909577	7.640197489	7.919946945	7.6063626096	6.87681484	6.68448187	7.417926889	7.80039561	7.2842196245	6.498285481	8.33012019	6.057415555	6.78013863	7.70168782	7.782244574	7.803536207	6.5255827371	6.608205864	6.6397885049	7.8645907446	8.4425023568	7.326517	8.654503212	7.5777399464	7.715529129	7.089488657	6.9061855487	7.1714843071	7.9229158213	6.8130433269	7.093978816	7.7905742819	7.010050482	7.449454553	7.4768549617	8.109098499	7.629472	7.0958631611	7.218434042	7.601501816	7.594906	7.2486088577	7.163680101	7.848086708	7.0982346551	7.175959219	7.709618658	5.6949224066	8.128926589	7.563317146	7.897162078	7.0880614242	6.1794423903	7.9527313712	6.8157830779	7.1379270227	7.0977490446	7.756267533	7.598860891	6.6236506516	7.275252928	6.9819480421	7.587024639	6.8789719681	8.346636166	7.443205548	7.1186208722	7.620414207	7.589930711	7.9002227151	7.3661899091	7.354439576	7.813345392	7.207049875	8.348274512	7.6638154863	7.6088190295	7.019266	7.42370909	6.435508536	7.759587444	7.095964885	7.02307424	7.44887495	7.07828874	7.104160077	7.874793178	6.411311803	8.468894898	7.5947600013	6.873449196	8.398214	7.424870203	7.190630564	7.862720321	6.318040562	7.8664811336	7.294425224	7.28390934	7.452413112	7.099605093	8.286684784	6.650906761	7.250565715	8.309998148	7.511155984	6.867204582	6.569832034	8.2811081466	7.1409397164	7.8002028643	7.975570708	7.699846013	8.0889486275	7.5748133439	8.1660347263	8.2791401499	7.502476793	6.754854306	7.3983685018	7.350294	7.275847885	6.781361622	7.526176593	6.728290849	5.1964686645	7.0469100561	7.119018523	7.426669485	7.799442064	8.247013977	6.913996355	7.250861354	7.682400898	6.912761164	7.548784909	6.215320002	7.02713225	7.6202603866	7.6445152365	5.8402942737	8.403264478	7.574223788	6.977039117	7.383408743	8.095173108	7.541725068	6.356612635	7.601633764	6.1233016895	7.3395375918	7.236456619	7.003569964	7.286172	6.666362991	7.056853476	7.043285671	6.657391521	6.846842992	7.405711676	6.490317781	6.545827456	7.5243388283	7.444062822	7.6179118916	7.292587723	7.515644397	7.911206268	7.407745922	7.323432183	7.5746580782	6.9745768428	8.004696647	6.7552887629	6.998757247	6.073872	6.62967958	7.7541562203	6.8019053904	7.1597917578	6.2320588726	6.981525601	8.0954557178	6.886906758	6.922073187	7.174384	7.059784363	6.8251924712	7.241816379	7.4632189963	7.196788596	7.40423112	7.095480699	7.337620836	7.245501865	6.785493875	8.256114082	8.113174108	5.681252841	6.912990294	6.918745087	7.323000274	7.984642437	7.760119417	7.4391062058	7.7656762542	7.01370888	6.968266859	6.066698699	5.600434536	7.92940452	7.5847263441	7.4195415373	8.423077826	7.133124751	7.8875148775	7.024882764	6.8925614483	7.4131396785	7.591237179	7.519625036	7.670117447	5.794095815	5.3540531536	7.186813233	6.34723375	7.0029531206	8.3064341534	6.3364899305	6.7573946168	6.665170118	8.4067965056	7.7405504915	6.342263763	7.5435460282	7.46247364	7.995954286	7.168078987	8.0393666574	7.052665354	6.612753	7.836444966	7.794039814	8.1857640829	7.306510041	7.8783107136	7.573071	6.6637409308	7.97429795	7.7687398412	7.836018797	7.237067608	8.012960683	8.685292415	6.600404738	7.374615246	6.53432713	7.0182596126	6.675941526	8.0933449687	7.380215337	6.742889821	7.9635313035	7.375481834	7.938749589	7.2488019373	7.6335969432	7.321849835	6.3446582743	6.2473758201	7.8263654261	6.375971267	6.659899863	6.612238901	7.588910416	8.107040585	7.2870712818	7.349728268	7.054805664	7.481626	7.587322	6.97607817	6.8519790772	6.922500038	7.8650414158	7.966741822	8.339016835	7.7618038621	7.44803023	7.546266731	7.777496879	6.758005667	6.090284083	8.143667662	7.34162438	7.463218996	7.6445152365	7.41689656	8.179103039	6.505001404	7.24338813	7.0877794795	6.775896512	7.028551	6.18297141	7.4596311	7.3547867	7.0581315	7.05813148	7.12917879	7.6829952	7.19006	6.2092902	7.35478667	7.3870567	7.2887304	8.2273886	7.2569093	7.1291788	7.3192714	6.4564491	6.5163486	6.715865867	6.3187448	8.45368944	7.3870567	7.223043	7.22304301	6.3187448	7.28873042	6.5163486	6.9229214	7.3547867	7.43078728	7.088974	6.5163486	7.223043	6.9610972	7.28873042	7.6441606	7.6829952	7.53434	7.56740623	6.9964733	8.3469252	6.8894605	6.6038925	7.19006	7.2887304	7.53434001	7.6441606	6.6570526	8.0484856	7.319271351	7.8588889	6.9610972	7.028551	8.1727373	7.75611864	7.96945	8.401469	6.2660575	8.172737	7.8240993	6.6294434	7.8240993	5.9709898	7.6060828	7.31927135	6.57516171	7.79223555	7.53434	7.1553482	6.549347	7.719733	8.34692518	7.28873042	6.80715976	7.56740623	6.54934696	7.6060828	7.719733	7.93545055	7.4954828	7.71973296	6.8625002	7.7922355	8.130026292	7.567406234	7.2569093	7.2887304	7.8588889	7.25690933	7.2569093	7.89884066	8.0484856	6.45039074	5.60356841	6.9533048	7.7392656	7.4812028	6.7915378	8.0959159	6.7271537	5.7448475	7.0940271	6.3271678	6.8932728	6.9839969	7.64287129	6.3277587	7.2964745	7.9793897	7.1902623	6.24634113	7.3516316	6.8824096	5.9215685	7.1346506	7.22482926	7.1275259	7.2315677	6.43282318	7.3798806	7.46744568	8.0592657	6.7607207	6.62062335	7.9957035	6.4594586	7.8899535	7.79143422	7.6256522	7.3810624	7.0270067	7.3834032	7.6142587	7.8204559	6.73903962	7.3812442	7.790957	7.7196299	6.58118157	7.0171889	7.7016419	7.3026788	7.758647503	7.9675378	6.591488	7.2310904	7.9307702	7.104003987	7.24406722	7.90711574	7.33966989	7.391774115	6.9995001	6.3610075	6.3509624	6.3610075	8.02276695	7.6494847	6.28107854	6.433005	7.5800023	7.28156589	5.70806093	8.3079463	7.789862308	6.9232831	8.41270013	7.8521934	7.80925177	7.7914342	7.3499498	7.47912709	6.2882374	7.7392656	7.91763431	7.2571349	7.3573359	5.3745651	5.6001594	6.77217481	6.96497481	8.03172118	7.62671278	7.6391896	7.09209532	8.0540613	7.36247212	8.0741515	8.09228722	7.74391318	7.1968984	8.3073629467	6.89851125	7.01946152	8.1356266	7.11843529	7.89218066	7.2785433	7.78986231	7.73050456	6.704484	7.3593359	6.7165063	7.20077708	7.2136592	7.2571349	8.0818141	7.0427107	8.002904	7.4720592	6.90355653	7.51450462	8.10649884	7.6205994	7.6214175	8.1094002517	7.946959026	7.348359	7.71962994	6.94762315	7.33563216	7.4200458	8.022244243	6.1871273	7.3932286	7.6359397	5.7922776	8.0346377	6.8671033	7.25377142	7.4411966	7.4671616	7.6515983	7.8310540334	7.1972507	7.991465	7.763117	7.29279277	7.84285286	7.4411966	7.5606924	7.9253121	7.97195057	7.58100985	7.75141291	7.4869564	6.8743303	7.3676083	7.22829505	7.8704542	8.1413537	7.4703774	6.4427206	7.9458227	7.1724788	6.2102174	7.77882103
IFNG	2.010509037	1.19161752	2.172306315	1.27041642	3.86945989	2.718138033	1.13521798	1.13521798	1.484444925	1.22808064	1.135217983	1.225168305	1.871756349	1.177604628	1.19402375	1.200867276	4.37666683	1.54432368	1.13521798	4.89359098	4.13376564	1.382272751	2.34173642	1.398072308	1.422537089	1.293746024	1.398487344	1.13521798	1.5871597	1.27867084	1.83654328	2.135207155	1.2603249	1.60585109	1.207204648	1.297110723	1.23718305	1.330453401	1.135217983	2.102516578	2.42693293	4.21559198	1.250344999	1.204718409	1.57781677	1.46823317	1.13521798	1.81394166	2.35598086	1.201918593	1.13521798	1.233167551	1.68855469	1.532956529	1.222210087	1.2949239	1.232662475	1.224815803	3.242840493	1.90890386	1.181199218	1.718283278	1.135217983	1.652874534	1.74453868	1.333484361	1.35238282	2.40974763	1.779245144	1.135217983	1.47014634	1.135217983	1.135217983	2.89567105	1.29387112	1.27835171	1.781398015	1.186219645	1.135217983	1.43813665	1.135217983	3.11288552	2.839563842	1.187795748	1.690413708	2.376946101	1.249208423	2.647206468	2.72699169	1.362231673	1.57388331	1.73836499	2.296230698	1.296540008	1.22053582	2.493510523	2.302291833	1.135217983	3.4430223	1.30421964	1.423329289	1.700019532	2.073163792	2.31445135	1.22785415	1.695268138	1.205210889	1.44016251	1.52009305	1.40372782	1.135217983	1.635626497	1.135217983	1.135217983	1.3135475	1.25040333	1.13521798	1.805776031	2.799269036	1.17225541	1.63737004	3.45572656	1.29335388	1.67805449	2.51322951	2.11426973	1.61456178	1.19288	1.40037749	2.34741579	3.807826674	3.02630588	1.13521798	2.02797597	1.13521798	2.178215048	1.45704494	2.073965948	1.135217983	3.100688335	1.13521798	3.25534783	1.135217983	2.15826353	1.998506615	1.18734718	2.689410618	1.42764819	1.256743451	1.81379731	1.44230703	1.291133031	2.19081262	3.342586902	1.31485535	1.531928757	1.879463663	1.4574911	3.83207033	1.870816882	1.197680632	1.29209984	1.13521798	1.13521798	1.20663234	2.31396911	3.188730851	1.84256568	1.135217983	2.41228232	1.29941232	1.19763858	1.43079238	1.32083161	1.13521798	1.205592222	2.1340671	3.73874297	2.408738894	1.13521798	1.193309333	1.21316823	1.135217983	1.135217983	3.06687162	1.13521798	1.32856605	1.135217983	2.9596449219	1.29443476	3.41592166	1.32016215	3.01067023	2.15601841	1.52955825	1.161827772	1.25959411	4.494838757	2.71425308	4.852767873	1.24521684	1.24941345	1.557570182	1.4868713	1.29923694	1.34519731	1.19661551	1.13521798	2.546511671	1.8863437	2.103149041	1.58341564	1.51112013	5.89807267	3.630769566	1.19865948	2.380946342	1.280902076	1.283606222	1.135217983	1.287261627	1.4056596	1.352836824	1.43466175	3.13540962	4.08913335	1.315091112	2.74432886	1.24876451	2.550237543	1.27048595	1.346608873	1.13521798	1.177976172	2.088478939	3.893113255	4.508370428	2.75276833	1.859504413	1.247732954	1.607860221	1.20005157	4.847559801	4.21244721	1.203713186	1.1947134681	2.9208231	1.28507437	1.49700876	1.60964034	2.07143945	1.55790195	3.76957962	1.13521798	2.24872459	1.802935546	1.200941019	1.95988534	1.99437545	2.1709879	1.21158172	1.39625639	2.164695277	2.620852359	2.854841604	1.237464516	1.260493992	1.135217983	1.13521798	2.62623488	1.135217983	1.25293609	1.485483765	2.886497828	2.701234927	1.47123074	1.35382406	2.570205577	1.334280286	2.29663196	1.914851521	1.41503415	1.234071466	2.707128799	1.459377695	1.24818705	1.184999927	1.58497729	2.777594107	2.00512141	1.13521798	4.438784914	1.27882487	1.294859776	1.353939846	1.910833106	1.330770692	1.13521798	1.13521798	1.62342356	1.135217983	1.34922946	2.54091802	3.11762267	1.74265832	1.313921181	2.170020452	1.219745215	1.38276749	1.29275455	1.33166294	1.306551987	1.18858239	1.28249714	3.8970963	2.99602007	1.528310383	2.672559501	1.23341529	4.480613743	1.516443357	1.236424671	2.20924121	1.540293716	1.302287545	1.333820358	1.181149075	1.31095614	1.181301887	3.567588314	3.10144054	1.23682591	4.551527275	2.096130776	1.315646056	1.81350644	3.661117676	1.23611089	1.253022797	2.631487437	1.174225234	1.183152072	4.520057117	1.222221447	2.39189668	3.16709441	1.159117214	1.13521798	1.380267689	1.13521798	4.11227995	2.329476406	1.20129685	1.52244051	2.022024537	1.30989843	1.169285505	1.234351279	1.177295486	1.257365653	4.808036088	2.353754247	1.13521798	2.44438529	1.32665931	1.644215625	2.60694844	4.083003971	2.426142952	4.34878542	1.51702294	2.69533712	4.94621102	3.71004629	1.269061099	1.56200371	1.135217983	1.281908794	1.13521798	1.135217983	4.015097138	4.042875551	1.200483451	1.13521798	1.354983867	3.466394491	1.406939712	2.179223	1.44143683	1.56411258	1.41180217	1.13521798	2.824717587	2.939426946	1.135217983	1.305223787	3.336150835	1.884525719	1.135217983	1.135217983	1.196722174	1.47350493	2.870454823	1.135217983	1.902168062	1.2149286173	1.661242077	1.475791924	1.237200808	1.315763616	2.064197248	1.234774783	2.416158003	1.5403855819	1.512139111	2.504813951	1.202390573	3.606790472	1.7451500523	1.178235103	2.0987164165	2.014640254	1.507860956	2.176217243	1.542656653	1.112425981	1.1456413897	1.755486521	3.6533044612	1.499823308	3.0929712809	1.331917	1.849462986	1.316975172	2.924958	1.529590511	2.8917385413	1.4931088146	1.3550405427	1.6925979106	1.544172651	1.2928898512	1.612130607	1.60553204	1.5039232498	2.441192783	2.306983	3.1596991008	1.675070672	1.511200491	2.423433	1.8359836196	1.706396081	2.83296635	3.5098661298	1.412783273	0.80183505	2.5833057543	2.778562749	1.63396051	1.762338483	1.3138060689	2.8917385413	1.2540345771	2.1514980233	1.0235884559	2.0509917874	1.397775649	2.667230001	1.7085525281	1.565529849	1.3102044059	2.085841619	4.6417455742	1.472998388	1.571973162	1.4162395255	1.4306374176	1.406893985	1.2295378323	3.1092847515	3.343782359	1.429581215	1.202082234	1.642481593	3.3507588461	1.6652687416	1.385572	1.991575392	1.431850654	1.33237799	1.644469113	1.1258310146	1.454534584	3.482178107	1.431850654	0.944228637	2.797071631	2.753793885	2.4462129227	1.2753748729	1.361895	1.246497626	1.425542288	1.834483687	0.987049014	1.0303727145	1.288511154	2.079719506	2.476705241	1.2594089856	3.963059714	1.240288764	1.395509934	1.400814568	0.87513974	1.311864889	1.952786939	1.7432177855	1.7788588581	1.2131121154	4.622127175	1.307516875	1.7790556191	1.3326096892	2.0272358832	5.0329437774	1.272659296	2.285889417	3.4427411743	1.376609	1.297692834	2.092656659	1.836981114	1.921477988	1.1573944307	0.8156232639	2.591182752	0.975256736	3.244076937	1.526944983	1.537275915	2.019859541	1.421674911	1.486615339	1.371785484	0.859758667	1.320292387	1.187216685	1.1124259814	0.9416117231	1.693998678	1.853371581	2.194613893	0.92629791	1.482893742	1.115446502	2.266472885	1.271514137	2.6868486092	1.3867994684	0.82290885	1.341406457	1.043604	1.341838051	0.907966247	1.064590086	2.402889398	1.2655251476	1.850372881	1.099147162	2.495419858	2.2743125886	3.691456616	1.0475578355	1.358044743	2.972665794	0.874416013	1.282686169	1.026242877	1.5911772187	1.5398838538	1.258351168	1.4484380955	1.14564139	0.760113	0.547812974	1.6956618212	1.3730113288	2.0672160567	1.666171916	2.858568475	2.3100190848	2.785857942	2.549586464	1.576091	3.031432591	3.3507588461	1.38720493	3.9355201094	2.283674965	1.17648969	1.005727748	1.407064897	1.902426647	1.26085007	1.330109692	2.5779777424	1.828816118	0.657440241	1.203057065	1.659603325	1.292227382	2.129627645	0.6533229539	1.6882948728	1.518366547	3.875237622	2.189520033	1.054879138	0.887309545	2.3696057915	1.366996846	4.065941861	0.914544716	2.6240234148	1.678090007	1.241503657	1.5503715569	1.841788225	4.49104194	1.677315304	1.83977349	1.8582460133	1.157394431	1.688964418	4.5239814015	1.2974519265	5.4817013538	1.3133379542	3.466724267	0.8811042092	3.8066739512	1.128300135	1.2476523296	1.339876324	4.921462654	2.091602535	1.2402887639	1.228020232	1.439889	1.527751618	2.098637965	1.3188514761	3.441314524	2.7819443762	2.031112	1.1554469023	1.656877705	1.0920141413	1.190654507	2.78909127	1.194786869	1.211563048	2.495239803	2.437719709	3.061119936	1.1094547713	3.918392167	3.2300473294	5.16024606	1.446313096	1.4619187406	3.459046158	1.103534972	1.6146276456	0.9752567364	0.961302935	1.4717846988	1.6012860921	2.9507418208	1.24382193	1.071259423	1.237862016	3.614477597	1.857815036	1.1817358482	5.261355867	3.233844129	2.20449	1.04212	1.099592248	1.304773352	2.019600551	1.5301230295	1.918004949	1.603954832	2.4619042416	1.1733198591	4.827537195	2.0998114635	1.410540949	1.685703139	1.095282994	0.918710491	0.732792367	2.5457015227	4.1061664271	0.72507683	2.431780526	1.207982741	1.3569579763	2.230529905	1.5726869	5.26577269	1.5726869	1.5726869	1.5726869	1.57268688	5.33170138	1.5985441	1.57268688	5.8287786	1.57268688	1.7657587	1.5726869	1.5726869	1.5726869	1.5726869	1.5726869	1.5726869	1.5726869	1.572686882	5.020522	1.57268688	1.6850901	1.5876745	1.57268688	1.5726869	1.57268688	2.3846256	1.5726869	1.5726869	1.57268688	1.5726869	1.5726869	1.9765394	1.5726869	1.57268688	1.5726869	1.5726869	1.5726869	1.96155947	1.5726869	1.7106326	1.5726869	1.5726869	1.57268688	1.5726869	5.68197202	1.5726869	1.5726869	1.5726869	1.572686882	1.5726869	1.5773225	1.5726869	1.5994653	1.57268688	1.5726869	1.5726869	1.5726869	1.572687	1.5726869	1.5726869	1.5811626	1.5726869	1.5726869	1.57268688	1.57268688	1.57268688	1.5726869	2.6862353	1.6009489	1.5726869	1.57268688	1.57268688	1.57268688	1.57268688	1.57268688	1.5726869	1.6895809	1.57268688	1.5726869	1.57268688	1.8277654	1.5726869	1.572686882	1.572686882	3.7811221	1.5726869	1.5726869	1.57268688	1.5726869	4.40258429	1.5726869	3.96992016	9.04230484	2.193699	1.8812888	1.8961041	1.9454794	1.3107328	1.3115522	2.80864709	1.6238415	1.3424185	1.4820823	1.4000677	1.43090715	2.0650761	2.1224165	1.7671319	1.3787649	1.61425121	1.4941709	0.9584772	1.8433708	1.7944925	2.35230171	1.3350645	1.5434119	1.74230998	1.7050233	1.31695176	1.3603902	1.4100879	3.50108321	1.5840834	2.1918454	1.5512292	1.48240466	1.7586699	1.4696713	1.8432097	1.1424727	2.0071716	2.1754049	1.85618477	1.4159173	1.4836135	1.995177	1.30069928	2.0580647	1.8267154	2.2288366	1.295514609	1.9451973	1.9722087	1.32223046	1.8187638	2.373094137	1.72175933	1.47168609	2.18539817	1.687911193	1.5938886	2.6165589	1.4081	2.3447262	1.06800679	1.5118203	2.52960146	2.0741829	1.82414993	1.2342656	1.99717837	1.7910405	2.191523075	1.544473	1.9000799	1.5220553	1.32044403	1.4461388	1.3507596	1.73791778	1.4902085	1.7281663	2.19708384	1.5569511	2.1988568	1.4719279	2.2466472	1.7357284	2.24406827	3.67020299	1.71724624	2.1891456	1.62239088	1.56638027	1.57177986	1.67276012	1.500457	1.66593676	1.9088912	2.0336054106	1.32642118	2.25797019	1.7679379	2.58609561	1.27097471	1.035972	1.63697781	1.494896237	1.7570581	1.9425781	2.0464193	2.36124729	1.8716313	1.4268776	1.3470121	3.81566938	1.7736598	2.5715893	1.90607048	1.370867	1.38916111	1.3350645	1.6313096	2.4476809186	1.524043244	1.6695634	1.80827355	2.95056748	1.33540705	1.8378101	1.816963925	1.7908122	1.4768439	1.5693487	1.4983616	1.6638011	3.410479	3.90799957	1.8752848	1.6548824	3.1554159	2.3915091341	1.7430756	1.6417327	2.0496833	1.49392915	2.15694962	1.9529743	1.6773135	1.9618393	1.19034362	1.81516406	1.13006171	2.3248203	1.6227938	1.96482117	1.51978536	1.1060456	1.3574621	0.7200157	1.3010754	5.4875523	1.7212355	1.5307323	1.31268045
IFNGR1	5.658133521	5.79250757	7.891992366	5.4813612	6.28419445	4.702528143	6.25663653	5.56062681	4.94524464	5.58168211	5.454543204	6.673921259	4.452824211	5.7056578	6.082952853	5.759112523	5.907854168	6.4253208	4.85546421	6.63783102	6.75389486	6.033662454	5.77248086	5.071375502	6.721651719	6.005417189	4.40902384	4.37976906	4.89627451	6.65782375	6.65208228	4.913700455	5.164026138	5.23311218	5.262565549	5.462390881	6.6571706	6.454265977	7.040815121	5.846235636	5.54146555	5.93216478	4.146971307	5.068258844	6.21312855	5.28632888	5.46416898	5.718644842	5.43771786	6.521131613	5.80782909	5.708332805	6.02582792	6.150268858	5.506927893	5.201786557	5.968979047	5.870921343	5.744898968	5.79191313	5.335286001	6.393543893	5.028588313	5.080014596	6.39958355	4.950045432	6.48553361	5.91463683	5.661806651	5.286876921	4.99766975	5.87374563	5.034100941	4.79920063	6.29771709	5.69688171	6.691110741	6.269089884	4.523274355	4.33702502	5.222744385	5.99370152	5.972128109	5.344280345	7.014772694	6.949524213	6.008843958	5.91085598	5.70340957	4.75509199	4.13365527	4.561095116	5.193756737	5.938314092	5.04430241	6.026867853	5.014804279	5.959375961	5.6895215	5.57690921	6.040800666	5.763962556	6.146763858	6.27592471	5.10355198	5.372640498	5.357813769	4.79963933	5.05278345	5.49622848	4.868799983	5.05877786	3.657686671	6.226927028	5.07810113	4.382019029	5.59967074	6.616192213	7.071334713	7.46981729	5.77050718	6.68241163	5.43358183	4.37412938	6.39501778	6.37145872	5.88721828	4.73715826	4.91449803	3.69998731	6.472585476	5.28726065	5.09740906	5.40726709	5.75446557	6.166804849	5.4235088	4.781825621	4.869656679	4.663468017	4.99130385	4.835352669	5.154221874	5.95398765	5.7235039	5.841276675	6.655858158	5.92322065	5.392880409	4.90370158	4.93426057	5.443508202	4.9925839	6.10747741	4.600851021	5.771489664	5.823411012	5.92844861	4.37934796	5.105536821	5.15032126	5.00785018	5.42517807	5.27174349	5.92126324	5.942931298	7.05543139	5.09044216	4.689821206	5.18296722	6.19908447	6.12942828	6.72320997	4.814971619	4.61231109	4.291046835	5.96278358	6.33296856	6.13371253	5.69959579	6.637546489	5.0498051	5.09609286	5.523250874	6.39670996	6.62201843	6.06239213	6.396164287	6.2589657936	5.27402123	6.77717528	5.35290925	6.43674548	6.69351961	5.4098636	3.375863265	4.71671014	5.685715772	5.817894333	6.436052081	5.11739748	5.75197594	6.282079203	6.57963055	6.39114068	5.47329046	4.9423488	5.91963378	6.418829638	5.6819494	5.63368873	6.23558361	5.79715038	6.9014303	6.742739063	6.74680863	6.377597583	5.90155994	6.360744253	4.964505419	5.975608246	6.74750147	4.806671884	4.90068929	6.37147078	5.12415566	6.050494076	6.69691085	5.14847323	5.440898389	5.00388888	4.92130819	6.31455735	5.692073894	6.50105074	6.07624476	5.764155118	7.15952297	5.953398677	5.273074384	7.421171181	5.26958182	6.677376379	6.42430024	5.732699367	4.4947503036	5.32438072	5.61783827	5.15184047	5.1541909	7.01222534	6.610087001	5.80694039	5.98032169	6.61331654	5.355399351	5.919784384	5.1695557	6.831202856	5.50688658	5.89226521	6.11859878	6.648903686	5.049781821	5.88228777	5.181390422	4.911754806	3.807336163	5.18515021	4.40215256	4.923874729	4.622748941	5.538222315	5.650984651	5.980741817	6.2782713	5.31650032	5.40185727	6.44254567	4.74475818	3.816478339	6.07741249	5.708079978	6.746511675	6.904473891	5.42021081	6.307186291	5.02156528	6.710914064	8.28968793	5.80783158	4.978694002	5.63394688	5.94352395	5.316893909	5.548434809	6.009444358	4.94563374	5.1219046	5.17240762	5.603771387	5.704741268	5.74730996	6.23281255	5.15230189	5.372173569	6.58913649	5.764330664	5.678939869	6.2557601	6.04842119	5.410953881	5.48404342	5.20489482	6.84619009	6.40748769	5.568564785	6.861420018	6.11757346	5.326709489	5.531816695	5.019000093	5.26982537	7.265401735	6.263738476	5.582966111	6.259882123	4.85794132	5.993814635	7.130765427	6.80253989	5.85631847	5.393690856	6.587026625	4.697311226	7.369358387	5.481551876	4.29400176	5.541877532	4.849757136	4.609307104	4.73784837	6.121401544	6.452543468	5.880079	5.2788026	4.600106754	7.04800284	5.842274112	6.63732209	6.669702252	6.764630823	6.75763267	4.53442752	5.402616625	5.56531591	4.518096181	5.795686695	5.289228553	5.852062037	5.96339917	5.460138497	5.06826436	6.75533587	5.156461	5.666066646	5.62753747	6.224514835	5.464218347	6.68035281	4.69765921	4.90082322	7.38582616	6.6269244	6.686760644	5.9469133	5.798687597	4.20925201	5.3093636	7.132519849	5.431056979	6.115285072	5.615176487	7.00104343	6.015118373	7.784995227	5.50986511	6.04145906	6.153827174	5.66693417	6.41461228	5.24636058	5.13435075	6.192069364	4.675719517	4.642432386	5.808841517	5.827505528	5.133047571	5.815211254	4.415384816	4.81980407	5.971896935	5.917613779	5.140059176	5.3464291001	5.8727163591	4.687355425	6.092788795	4.966001487	6.788809374	5.836631189	6.582942028	6.2004204823	4.996043026	6.537548478	5.766014137	5.791711922	6.1755029861	5.007837446	6.0863066989	5.915156799	6.494358453	5.598314721	5.685434769	5.077153121	5.1812475005	6.211276875	6.510744951	5.0066424816	6.1773725416	6.042247	5.234480035	6.9133244448	5.026861042	5.864853933	5.7574993369	6.7702337718	4.9594382817	5.337164321	5.645282099	4.4884130306	6.429514725	5.104675947	5.4155359337	4.04877401	4.676085	5.2227161056	7.358718309	5.524717153	6.38282	6.4760712115	7.070403602	6.355690364	5.7786240974	6.819702987	6.873639118	6.2747382725	6.920383821	5.047449862	6.106871805	4.9662819657	6.1342050819	6.6077911378	7.1484267293	6.3952507115	5.4838883632	4.960531332	7.265618985	5.399637333	6.746703763	5.7675995607	5.21526354	5.2870503126	4.51823191	6.396932444	7.1663543958	4.98128658	6.057148769	6.9285709907	6.0664400814	7.031146418	4.974253627	5.274910286	5.053711885	5.4466876822	5.7794568922	6.197017	6.41699632	5.78050962	6.005293561	7.4179517213	6.8188824473	4.327286055	5.671682702	4.53384168	6.88776743	4.872616198	4.81937696	5.8817803168	5.0285089156	4.892338	6.459074327	6.49804794	6.225423986	4.399303079	7.054630807	6.16903512	5.945121419	5.964497856	6.804249827	5.671503251	6.183377917	6.166516617	4.705409549	6.585663942	5.306838994	5.978797531	4.5852280344	5.7979739512	6.9653040932	5.559918625	5.716817288	5.3126961962	4.7166977369	5.1107661805	6.0101034281	6.865981507	5.501673679	5.3208076638	5.341617	4.794246116	5.4893266101	7.321513774	6.34932005	5.0777842006	5.681877665	4.198578971	6.242924576	6.245723275	7.309913507	6.740229422	5.858457003	6.395250712	5.83989496	6.285544428	5.820170643	5.460576209	4.4017463104	5.8989732481	5.4313049924	5.724395668	4.508092293	6.534213692	6.293004015	4.731552971	6.24441063	5.668630248	6.235532868	5.9387795844	4.9871168729	5.636711496	5.338173536	5.873901	5.710353495	5.950681386	5.232660122	5.818487642	5.9821456859	5.925502014	5.733707936	6.489781685	4.7887179167	5.906155587	5.166943768	5.014868966	4.720513184	5.600061349	5.323311967	6.52339769	5.6490732157	6.545550066	6.320175769	4.7346176843	7.212778544	5.767797	6.03030353	6.6235329236	5.9790211033	5.0005854155	5.0665021563	5.400831489	5.4217961249	5.397708521	6.284418167	4.5546	6.88201297	6.2497924818	4.227349215	6.2795629505	5.722007532	5.007127448	6.66574004	5.56719805	5.65869785	6.751243807	6.584398325	6.2305726995	5.224896365	5.382949312	5.182603033	4.47401494	6.247712358	5.817720725	5.2701992584	3.7858876598	5.82701743	6.086999246	5.216232663	5.223248315	5.377270121	5.6439139457	6.698876677	6.938080982	5.414192756	5.3349343375	5.743628194	5.4018157716	3.9498941141	5.743229467	6.86770043	4.289031116	6.464321627	4.3798839552	5.826090292	4.424333417	5.8989732481	3.9559554899	5.6455074109	5.2044817438	6.107463747	6.2508154147	6.1607483059	7.342248761	6.4904374016	4.909481128	4.038760485	5.299728761	5.7377405848	6.056897467	6.961192	5.439423783	4.437350342	4.6118173587	6.024476048	6.622659242	4.605946	5.7148006167	6.547251735	6.0449010783	4.680304679	6.664625382	6.145850647	3.923805377	4.430725865	5.319605391	5.613531931	5.9925394784	4.514622315	4.6760851028	5.487990106	5.982791043	5.5777087747	5.19295648	5.476401513	4.55459962	5.2497664678	5.364079695	5.325696693	5.6547944286	6.0085581515	6.51266897	5.021570449	4.917053309	6.485367995	4.123038155	6.1455139849	5.670967397	6.141298785	5.502628	6.540323	5.58352183	5.2041936254	6.013022491	5.4211762031	4.743638161	4.812769308	5.697720588	5.9987467704	5.594285476	4.9499577744	5.947954328	6.214980434	3.676647707	5.983697845	5.06983609	5.1235739389	5.5914180952	5.334755053	5.568400729	4.872978312	6.3693848597	5.564830156	5.780996	4.72038019	6.1538269	5.9042305	6.2640232	5.45967265	5.97812289	4.4047962	5.67065293	5.2040928	4.96016509	4.7289684	5.0991474	5.9615159	5.680426	4.6034819	6.1159199	4.3006784	5.938735	4.634281955	6.1523214	5.57360527	5.8500164	6.110684	5.69696262	6.9211308	4.9552795	6.0830469	5.4743634	5.143604	4.61016455	6.1642955	6.3455772	6.5253028	6.1121182	6.73459015	6.0913516	6.4209203	5.2944276	6.56984569	7.0179232	6.783616	4.2822987	6.0074706	5.03914602	6.8859473	6.01759819	6.2527745	5.9340583	6.1630587	6.817177243	5.1615117	5.982917	6.2455049	6.2187471	5.72059282	5.0252051	5.3111335	6.683871	5.402411	5.7119883	6.1981957	5.4675973	5.8117088	6.2499118	7.21332624	6.96802478	6.24991176	5.333774	5.9172584	5.6655309	5.2096535	4.91799022	4.16522887	6.56119124	4.41665764	4.52107399	5.9042305	4.2982026	6.34236783	4.94947	5.01190996	6.9171637	6.3164683	3.950061667	5.300330323	6.1370678	5.1046494	5.3831708	4.00253697	6.6985514	5.83737179	6.1355988	4.26295414	2.590404462	5.4521731	6.0592924	5.4274541	6.1161634	6.6641992	6.2146937	4.06656083	6.8908995	6.3341746	6.0101656	5.7657068	5.62046969	5.7017716	5.5609367	6.0815568	6.56417076	4.47048886	6.0134672	6.2616771	5.3878345	5.4187938	6.41169661	6.4236585	5.6941773	5.59144648	6.0176677	6.49638655	6.8928009	5.7276775	4.78718015	6.2044949	6.1797068	5.875231	6.21175506	4.2475454	6.206794	6.06487	6.1511503	6.2156963	4.727336	5.96639739	5.3067286	5.3056568	6.0246167	5.78320022	6.0760253	4.728304	4.8665575	5.605672865	5.7616273	4.6268524	5.76120665	6.0321419	4.899712092	6.03214186	5.2721911	4.49524244	5.161456902	5.3405746	4.8258086	5.6695274	5.0709473	5.81953542	6.95285253	5.52358159	4.9204553	4.45623943	4.91003184	3.78031598	5.0643787	5.14555377	4.2847967	5.31117106	5.9351616	5.75585375	7.1680058	5.2756483	5.99981125	6.1054346	6.4498468	6.87451808	5.7399679	6.4377005	6.6396703	5.4498913	6.31844433	4.52277329	5.29822384	6.95285253	7.2493307	6.34072024	5.45668472	6.23416925	4.95143184	4.8217176	6.84019958	6.0710584	4.4894285717	6.05495939	5.96518737	6.5758676	4.86209773	4.9868336	5.5568572	5.79749575	5.574534993	5.6992939	4.7777996	5.8675214	5.81611279	6.2613141	6.0974772	6.19062	4.91080395	5.7709272	6.8871369	5.99981125	6.42365853	5.70873208	6.6230585	6.6414853	5.9685062796	4.295946227	6.2140714	6.07771931	6.31623172	6.83817136	5.5080069	5.926512791	4.4333009	6.3066207	5.718032	5.8862594	5.9538593	5.7806419	5.71063354	5.760786	5.3067286	4.1287732	5.7052403006	6.2000467	5.8862594	5.6110661	5.15364362	3.75039966	5.8991548	5.9894569	5.9758125	4.53757012	5.91391705	5.2721911	5.9663974	5.3559245	3.98289653	6.07818603	6.5608288	6.2483668	6.1584623	7.0140796	6.16618912	5.6264852	5.8837702	6.82682597
IL17RA	2.702057594	3.450181447	3.409292204	3.96151749	3.47272207	4.023557805	3.67897897	3.5282617	3.274525913	3.41874408	3.447175466	3.051511899	3.023284727	3.249302242	3.334791104	3.437468503	4.125302202	3.17117713	2.91469102	3.91331945	3.58860591	3.368968607	2.73834111	3.561630036	3.202327791	3.323981159	2.628761271	2.87451407	3.86261177	3.98771826	3.65103517	2.857280194	3.374318513	2.96071225	3.389360337	3.281863662	3.76478987	3.578134228	2.844025445	3.156505555	4.49856983	3.33484033	3.927404189	3.934743155	3.57655128	2.95579259	3.77348104	4.069742171	2.80427774	3.204061317	2.94418496	3.44319238	2.76368429	2.78543988	4.279066988	3.029394945	2.722750367	3.481153323	3.721470984	3.1315254	3.569710441	3.746312822	2.797038196	2.996473263	3.92640273	3.003632826	3.51605337	3.28487767	2.695761047	3.875439145	4.32426039	3.277687039	3.329603012	3.22168949	3.07985935	3.10195048	3.329634665	3.602443645	5.035699439	3.04504179	3.027203907	2.34298974	2.98785691	3.638837723	3.431257356	3.335487	3.416433909	3.685294301	3.82502231	3.606279291	2.90527634	3.137821319	2.713557024	3.156003296	3.00337725	3.298264818	2.748240023	3.4460683	4.10960642	3.41415379	3.328147955	4.158137163	3.746357764	3.38185486	4.3444845	3.204513421	3.471342927	3.70547333	3.16017948	3.32918846	4.080288887	3.22586004	2.25823823	2.889990635	2.55870158	2.076975037	3.57795846	3.628899351	3.521357334	3.697037583	3.19391047	3.29282457	2.63425953	2.56432127	3.28538125	3.15630385	3.40436587	3.44140939	3.07967078	3.01705121	3.657397338	3.29026755	3.61798969	2.39578593	2.84955986	3.255428303	3.63716368	3.307217194	2.933579843	2.753649585	3.34093188	2.953318846	2.988671507	2.78109015	3.366339523	3.126193624	3.910015993	3.11759835	1.892810069	3.43531738	3.545980319	2.807725808	2.74971409	3.052707774	2.427658329	3.448237953	3.659604481	3.29671756	3.14493523	3.160537841	3.482738309	3.83646396	3.30878545	2.82725327	3.39102805	4.348358346	3.389676269	3.30168097	2.536461499	4.54391006	3.54316555	3.78853142	3.71582312	3.230392022	2.52022851	3.555815248	3.82544803	3.82003225	4.878423811	3.52868881	3.613512491	2.46337445	3.041705046	3.33931797	2.86299844	3.28556978	3.52320512	3.764104483	3.3625869053	3.18699266	3.13532555	3.68674115	3.81618515	3.27282964	3.60834168	2.535009292	2.82099818	3.801831508	3.444304187	3.472164173	3.14259138	3.61701143	3.697793144	3.00597185	2.92593854	2.84827948	3.08295999	3.32911424	3.147202538	3.15779477	3.283897332	3.42922903	3.51434711	3.62736412	3.43223044	3.71076884	2.988811802	3.214275342	3.614556658	2.689112619	3.688427857	3.44529629	2.647324095	2.71401752	3.82707076	3.5893296	4.035239371	3.55681473	3.30637215	3.587273358	2.72183518	3.012914735	3.14185602	3.166771653	3.448076954	3.671225062	3.271066979	3.48314182	3.645478327	3.033173304	3.320296598	2.92513638	3.606185876	3.78623223	3.174738373	2.0646227042	2.99578762	3.34082612	3.75943966	3.19399681	3.82575501	3.322327599	3.10429365	3.38050609	3.79225597	3.836614698	3.764064942	3.16425934	3.156092973	3.81182848	3.3493758	3.32919341	4.244905255	3.762249218	2.934744219	3.087125814	3.235464496	2.714760154	2.65149735	3.17557232	3.342407533	3.073214353	4.250216946	2.953883431	3.125675395	3.80572251	4.24773829	3.044218791	3.736156652	3.32895193	4.849332369	3.54289757	3.252955065	3.502776149	3.890463113	2.99832457	3.253752595	3.97261182	2.808292192	3.51033463	3.23745808	3.644092619	2.88220489	3.326583881	3.271316725	3.06111858	3.834705761	3.23502088	3.81943355	3.25368324	3.659654526	3.723948381	3.19063586	3.53573069	3.302713	3.816522819	4.43452473	3.720626774	2.786894771	3.55935381	3.44270891	2.739198367	3.09183275	3.37493511	3.37958898	3.46702822	3.20753234	3.169167772	3.43563856	2.819433363	4.827017859	2.933850215	3.15785823	3.190117908	3.406646668	3.20270047	3.32857378	2.97363644	3.813183831	3.360738562	4.27699581	3.57665751	3.265084669	4.015610489	3.428305841	3.7064914	3.547237734	3.86430698	3.293084214	2.411681347	2.335654214	2.392013886	4.224097655	3.58351197	3.15841017	3.76624634	2.246522176	3.45876703	3.235461697	3.20159837	3.682102876	3.533402618	3.55290131	2.75658237	3.160718302	3.16954278	3.867561429	4.439038472	2.976689915	3.376272599	4.146107138	3.495516572	2.72371996	4.19312102	3.6074413	3.215178148	3.22715132	3.769503127	3.128563958	3.65997976	3.21740452	3.17637001	4.27767451	3.79679761	3.179916561	3.229777	3.136266868	2.586108831	2.73811324	3.793705121	4.062609597	3.833359308	3.369976532	2.74123826	4.290087004	3.761169921	4.427132701	3.04534313	3.27509641	3.5344907	3.55435155	3.4009322	3.606392767	3.830475245	3.104140638	3.924393619	3.466477973	3.714639106	3.611315172	3.752491669	3.448968827	3.23779602	4.276820149	3.371765837	3.313543263	3.5752410011	2.7334545511	2.607127732	3.520119925	2.990354081	3.13437617	3.335601037	3.410514133	4.1950273658	3.976649188	4.276248179	3.979764258	3.196474027	4.1527304159	3.900197133	3.0430853092	4.553095046	3.536498301	3.670585658	3.801180757	3.767662976	4.2005785213	3.873897849	3.4984923212	4.0179699817	3.0439590863	2.553044	3.268565627	4.1580062523	2.758403516	3.933687379	3.5150163329	3.1931736623	3.4467630481	4.2437430004	3.976425319	2.6636174804	3.55726875	2.537240784	3.9889030083	2.943207431	3.165105	3.4814824047	3.343363181	3.09883654	2.838853	3.585414469	2.74151587	2.50581228	3.1484238791	3.395028623	3.208538217	2.8073262447	3.372901548	3.381617918	3.227993932	4.1950273658	3.8498840544	3.4598779058	3.4665154781	2.9468363237	2.49981304	3.806204521	2.484906105	3.0643793004	3.7967399847	3.0699320625	3.261062734	3.6441444653	3.220213084	4.131390646	2.790440165	2.8998519597	3.077000279	3.1630760506	3.6977523123	3.643889017	3.851224115	3.225669987	3.326700516	3.7834666683	4.9035578767	3.377134	3.225496868	2.777787779	3.406947093	3.8332612542	4.0070351621	2.930993033	2.863788284	2.890207257	4.123993744	3.505723923	3.087197257	4.1642843267	3.1118319406	3.658828	3.878511576	3.496243906	3.821594966	4.193242316	4.066060648	3.709453121	3.069235847	3.625359863	4.1216151163	3.558035133	3.195168286	4.141999762	2.7054644	3.154974599	3.486917913	2.889039004	2.9163063828	3.5731579782	3.0339866432	3.125292257	3.54440134	2.2050741981	2.7517886416	4.0367256408	3.7001644537	3.021674016	4.096973762	2.7526703743	3.599895	3.112007083	2.9132913658	3.28135326	3.229590005	3.0533286755	2.9178181804	3.905619747	3.373166023	3.11533654	3.051569559	3.1816375	4.338647578	3.432043825	2.94551228	2.9745672	4.121859394	3.164684297	3.0032913789	3.1984125046	3.4596046356	3.182255382	3.076808557	3.721487351	3.086614007	3.570848519	3.526275612	3.618068773	3.162800966	3.3401773566	3.3266025189	3.767361552	3.618068773	3.438488	4.453449956	2.955107115	2.310868573	3.85089837	3.1615751414	3.389588093	3.531765613	3.315149742	4.4840073787	4.261818938	3.5967668917	3.178283513	2.998147306	3.002542603	3.075662681	3.575458553	3.3800416359	3.5283363008	3.595881747	3.0297505103	2.881484376	3.698157	3.775871982	3.3340243385	3.3181061783	3.2239652274	3.4947744401	4.169750556	2.6382833859	2.414114215	3.651166044	3.496614	2.992314791	3.659319655	3.322317605	3.6968374308	3.605075739	3.845738424	3.759857478	3.697358486	3.188203214	3.696306252	3.704731842	2.950278781	2.732702192	2.899478623	3.635511248	3.122448194	3.593810171	2.556443816	3.3781797395	3.2093175565	3.322484352	2.858434443	3.517943151	3.719947912	2.672989433	3.1829512975	3.5336662219	3.063579463	3.009227855	3.1855629505	2.988444283	3.3829982446	2.3672539699	2.741704402	3.123267683	3.007414769	3.430974312	3.2354427907	3.58132061	3.115604982	3.4816680104	2.8473527146	3.6058790733	3.894034959	3.766486834	3.7443666623	3.2104410785	3.396357303	2.8115465003	3.110338945	2.594577585	2.970523436	3.1132924572	3.440862386	3.37524	3.372468871	2.647307469	3.5394890408	2.982653099	3.9995161457	3.265116	3.043600692	3.140769404	3.4054394422	2.630588474	3.732537529	3.389423436	2.983254663	3.570067833	2.901035632	3.295934451	2.9893456061	3.94454614	3.0250377316	3.58064889	4.840598942	3.0973304894	3.422620427	2.822153346	3.0799849566	2.4903354704	3.824654526	3.5240575191	3.7021932205	3.2780026722	3.257019041	4.249108357	2.877715785	3.315066075	2.914594723	3.6055448004	3.508803285	3.763557707	3.258652	3.302039	3.394150459	3.3828265564	3.332003513	2.6520959114	3.443407802	2.863648764	4.1482424605	2.9774088527	3.53206311	3.0016474351	3.683915549	3.807959874	3.034082348	3.131649208	2.740954928	3.8958425923	3.7004395164	2.861683801	3.292760621	3.270226101	3.7499994543	3.969109492	3.6337378	4.91596687	3.7377857	3.1141593	3.4515462	3.23237207	3.87779396	2.8228682	3.17510411	3.0261335	3.37602575	2.9384152	3.2559502	2.9299074	2.8589338	3.9454989	2.9461602	3.2896557	3.1634662	3.731834586	4.5562463	3.11612866	3.0815392	3.3145277	4.39762567	3.2211197	3.20845577	3.8509655	3.3172299	2.9240852	2.95223924	3.1829722	2.888482	3.4173746	3.1982758	2.9528945	3.3255918	3.0565295	2.8037496	3.48224094	3.2742231	3.1922143	3.8863426	3.5824971	3.41465209	3.9131163	3.10587768	2.3153027	3.7009624	3.0894941	3.355603271	3.1998709	4.1130856	2.9073168	3.5089805	3.14369402	3.2995103	3.1307446	3.0545818	3.090142	2.9809754	3.1662301	3.4118868	3.422951	4.160252	4.55982362	3.81195738	3.09273518	3.0708295	3.2559502	3.3405299	3.1477775	3.27086864	3.22881606	3.56429349	3.30215009	3.28071511	2.7797978	3.4602037	3.44565863	4.1048819	3.20845577	4.0763043	2.9562778	2.818595939	3.418082874	3.6247356	3.1998709	3.1463342	3.05132597	4.4032948	4.22503754	3.4090144	3.33462035	4.476350602	3.4887629	3.5435562	3.010435	3.5547227	3.3177029	2.5868344	3.32387172	3.4427774	3.9317275	3.5832409	3.3336857	3.24908762	3.7749679	3.6705935	3.2698537	3.53837705	3.87822078	3.7442395	3.3377597	4.3197339	3.5262704	4.06196468	2.9765672	3.6169548	3.47898191	3.6368466	4.06115647	2.9584127	3.3636059	2.9631135	3.3039964	3.5076321	3.4842105	3.04474264	3.4163375	3.2259464	3.2061536	3.9080421	3.8384701	3.2929893	3.90761321	3.2817954	4.0272612	3.7089092	3.68565256	3.2178479	3.4736708	3.1429483	3.055958602	3.1697732	4.0830111	3.94652271	3.4537955	1.913310183	3.35705228	2.86403365	3.48029594	3.619230959	3.2932862	4.0813617	3.392454	3.7154573	3.45143682	3.59455584	4.19195442	4.0450088	2.24989359	2.30773279	4.60389372	3.2529967	2.826526142	3.3902438	2.74926794	3.0158395	3.29959795	3.7707125	2.6987081	3.71039366	4.4201498	3.2732294	3.19117696	4.2058919	3.3329874	3.6950707	3.7945079	3.3375453	3.94954113	3.50413537	3.51132678	3.1318313	3.7631087	3.01162255	3.22512174	3.13300238	2.88814797	3.50166126	3.4979996	2.7707926929	3.3619895	3.13522908	3.6020221	3.23344025	2.71819312	2.9410279	3.18062075	3.529090887	3.3892047	2.140472	3.2193488	3.04190566	3.5202996	3.1095643	3.5000613	1.70044326	4.0958105	3.6978087	3.67771892	3.2866776	3.11863605	3.2246269	3.2895146	3.2964970632	2.765805989	3.4274929	3.78712406	3.31065997	3.10415426	3.6637539	3.751557352	3.5789854	2.9917582	3.879029	3.3734694	3.4783716	3.6853557	2.94897809	2.8994959	3.1509644	3.7931774	2.1910042798	2.8230624	3.8753838	3.1092344	3.33154146	3.49946754	3.3778403	3.4554119	3.3475077	3.0306732	3.99929822	2.39838417	2.8183781	2.5316122	3.24085708	3.20514743	2.9237092	2.9552128	3.0641067	3.3454515	3.88016708	3.2749338	3.9469516	3.07801117
IL1B	3.748804897	1.045945175	4.391198829	2.37129888	7.52600414	3.215788567	5.9666393	5.01028895	1.778093196	2.41610702	1.681426918	4.352498531	0.588220673	1.111748606	2.073381773	3.470709091	3.159978237	0.98781146	2.61712053	3.38134365	5.3774025	0.754101	0.94960398	1.838314538	3.752889322	5.892888773	1.088389707	1.190699	2.795171	1.20446908	3.63342882	3.843739973	1.187650485	1.99036144	1.831092314	2.240886695	3.06790934	2.52286114	2.829883016	5.644015565	6.23115954	4.70136096	1.349412377	2.456166726	3.4603929	6.19697266	3.29864799	1.997626654	5.91535672	2.298762168	1.09646779	1.599248993	3.49662873	1.866310996	1.600684897	1.545614712	3.683444407	5.641929809	2.041639065	2.3808519	4.735345793	4.712515278	1.416736851	2.60591661	2.81946985	1.850794412	4.25430453	2.27265769	2.724709004	2.02113946	3.10215647	1.284070503	4.936385106	3.27140751	1.77703117	2.20898806	2.44054052	4.684662618	4.544961669	5.21116846	1.936799314	3.21439797	4.83813132	4.903747995	6.53141672	4.190734999	2.482993684	5.280623675	2.16131104	2.37844031	3.96498165	1.882841492	3.883617857	4.669874235	2.98211423	2.908131736	6.067067982	1.255586908	2.96540895	3.86708364	5.42658543	4.538206541	3.65165752	2.74692792	6.15993026	2.4817495	1.578929085	3.89597175	1.62657592	3.24633972	1.414319915	3.762702868	1.930792929	2.497747824	1.06468492	3.382168273	2.66461258	5.159083133	5.425955561	7.169647697	3.86411241	2.22128517	1.29401856	1.92245693	3.2475425	2.21850157	5.25256833	4.9211745	3.11828595	3.64275147	4.493829497	2.10525883	1.22257533	7.37084988	2.73882672	4.578067693	1.65140375	4.043250792	7.35409896	4.540967892	2.15100615	1.604424516	0.941721881	6.16846499	1.694704032	2.271805158	3.578644711	2.43119832	1.738715044	3.48653018	4.679616943	1.628192998	5.13107273	7.397666045	3.905820483	1.366717491	3.505194053	2.93730796	2.76250995	1.277178832	5.072421139	0.89413315	1.92918938	2.61296471	3.57672707	5.967328611	3.389225684	3.58639411	1.78568667	1.16462491	3.40547216	3.02055961	3.91835631	1.784647418	2.67683519	2.742026923	5.42660875	4.76594874	4.474351751	3.15949839	3.933824959	2.32393292	0.819858488	2.960900789	2.74590268	3.88730497	1.05603171	0.763829887	2.2933273523	1.84548164	4.9423503	3.54153047	4.72743157	3.39570581	1.47903947	1.949521485	2.02744818	2.713860841	3.024815611	3.499319046	0.78539055	4.3858658	2.328492803	4.94374971	6.19704383	2.36828065	2.84647281	1.66334727	4.596650417	1.22511005	4.772444848	3.63940939	4.52454254	6.81668113	3.613888238	2.32880057	4.745708029	1.161082287	3.978200073	1.649984964	4.605401731	5.16726864	6.111355682	2.04410552	1.87832095	2.72838787	3.349869803	4.28642749	3.39542351	2.744657018	1.24973946	1.64099053	3.483197	2.768286299	2.151583375	6.285479594	4.123202756	3.64336799	3.77088658	4.28226731	6.970804231	3.80909595	4.160418181	4.48576948	1.161757607	5.5115928053	1.52750646	1.29881127	2.91784073	1.42100081	7.1883647	7.441663176	1.65595951	1.76488128	1.84468428	5.032325127	3.676838053	2.02889595	9.28704112	4.12558322	1.27494328	1.63419033	6.256187889	5.703968472	3.711886413	1.25381939	0.826854761	5.042233742	2.22345395	4.18837612	0.791270505	1.236473953	3.81692854	1.511465256	4.516874943	3.80698225	1.70554752	2.794283075	4.309957504	3.33562226	6.576771095	2.22206112	1.633903917	2.505095539	5.784912696	2.97446206	0.988465713	3.82838269	3.697676276	5.21986166	3.10541491	4.368490018	0.78341437	3.074033475	1.17843379	4.600525473	2.87998679	2.699269	4.82614531	3.38346649	2.303479786	6.237244979	2.77253678	2.62236424	2.97014764	1.612151413	4.844299891	5.739153111	4.587387132	3.20654602	2.32019953	4.613639795	3.52724965	4.18291833	3.56934575	2.87317239	2.762268566	7.175638354	1.44175612	4.018226115	3.743387548	2.152391166	4.57633404	3.157854357	6.184950152	4.059990251	1.795724097	2.39618333	4.367096435	3.634708761	6.85702203	2.01616739	3.018600581	5.075731778	0.777209805	7.721049361	6.011438435	3.22717159	4.261198365	6.371183978	3.932910966	2.119460738	2.861614876	2.427741283	3.12667797	3.68583517	0.843135533	4.7158241	4.208330198	5.41078238	5.803299522	3.922696734	3.87349496	2.16221278	3.071192261	4.46768894	3.349738965	1.161530747	0.881799042	4.214936003	2.499019954	1.642992774	0.88345215	5.23378064	1.08968694	3.377240448	2.16352932	6.685036005	2.005754866	3.07792391	3.32424629	2.93192031	3.65817214	5.35255043	0.762643305	1.6826878	1.423717558	3.103121796	3.91967349	2.92777065	5.570072187	3.779303651	1.71919525	1.2320776	3.975165107	2.730005675	2.477164353	2.28080215	4.347815525	2.17147409	2.56879878	5.16498013	2.070699945	3.199871767	6.061062873	2.501007522	4.64865004	5.651436436	2.414063132	3.188982034	1.963861298	4.60474183	6.151131936	1.549136618	3.685824901	1.5455694619	1.7938016436	-0.626857743	4.3290509	4.488988869	3.553864874	0.623269148	2.263236107	4.7497600415	1.87149691	5.204951286	6.524408921	5.775009334	1.7963557813	0.839574965	3.1171567896	5.064805077	6.524408921	1.830715123	1.96309663	-0.010773452	2.0203967482	1.066594192	3.5574801258	3.228072403	5.7750093335	2.793125	4.438525808	8.8879738603	2.721022528	2.146471014	7.7406172748	4.0617161484	4.3694231774	3.1952927289	1.889712409	2.3420252537	5.094454454	2.149559112	1.9726048645	3.656027048	6.295102	2.9960872495	2.935399496	0.251598357	3.232915	1.8632666585	5.812479375	3.663580181	3.8410379331	3.416644587	2.525222865	6.0401219485	3.914425154	4.572299672	2.947934884	5.434933408	2.240481926	3.926089826	2.9449183729	1.7666585251	5.7224752236	6.944492346	6.503001159	2.8341666713	3.8655009238	1.8528418793	6.39115267	2.7890632582	1.302071866	1.558292599	1.8102931921	2.5248661643	3.872166654	2.6696068907	5.4559295482	3.153844126	2.42530869	1.617570922	4.880886974	1.3559749648	3.4762919795	2.905981	5.09140606	2.722741459	5.294446339	4.3709134069	0.7999182649	2.545806123	5.582549889	1.949749006	1.621104044	3.491876958	2.515151602	3.2949490194	1.7892028031	4.33027	3.66638419	1.077153684	4.918800029	1.712245919	3.1988898441	4.20626031	1.055275083	5.691156851	3.5118468176	4.121642243	1.382685445	1.972604864	3.831709549	1.81481579	4.109301654	5.455929548	2.4740288199	2.3469975408	3.2894123942	7.844179765	2.070933746	1.4217834737	4.0572854978	5.7481961401	5.5175882531	2.866235484	2.86526102	5.9407371927	1.628558	2.780862804	1.9377340934	4.638253148	3.621745574	2.1703930031	1.4578767671	2.465593427	4.27055914	1.515695377	3.406702383	5.315848607	4.388422228	3.916248904	2.202594199	2.958244879	1.916354611	2.609495446	2.4217490715	1.5290479864	2.0895469669	3.327191885	2.061199646	4.796933212	2.467330917	3.082912944	0.434685206	4.481970161	2.639029901	4.7286982706	1.1407538602	1.927533558	2.000117044	1.978814	2.279486392	1.893867831	1.942911755	7.740617275	4.7737784132	2.674891317	1.796355781	6.718955355	6.2220665964	5.667776782	1.1311442693	5.145101635	2.991398851	4.310116729	4.362615085	4.558786455	0.8199677223	3.4019978266	3.021768346	3.173854698	1.895829932	5.031373	5.227049903	4.0332971264	0.8395749646	2.4037147445	3.9661520896	2.303749585	1.635632922	0.537268407	5.444923636	1.953055	2.012941368	5.7750093335	1.912694352	1.7096175542	1.883502658	7.076918141	3.055700465	1.715097005	3.877517042	1.006243033	1.986466114	3.359902919	2.588662482	4.511754035	6.986927048	1.554189145	5.499531382	4.397890649	2.0810023087	3.2708296966	1.828432655	2.667189839	3.452559795	2.585290423	2.578007301	5.5175882531	2.8133049864	4.390489581	3.670921438	4.4466153513	1.852841879	3.6614751981	1.7892028031	2.112894057	7.566524396	2.061199646	4.354792011	2.4690581871	3.16381539	2.553160276	3.3642632501	1.907167639	5.3069602384	1.869605286	4.906009852	1.7404171129	4.2417264098	2.778826703	2.418767745	2.550829348	3.236551783	2.50332563	4.4837585105	2.518578373	2.296421	2.217749865	2.596972605	1.9126943519	3.163108007	6.0279499737	3.197901	2.4172981759	2.483719094	2.6009902932	1.781826864	8.245998191	2.747080535	2.10253058	2.960422526	3.98082864	2.227974119	1.7404171129	3.484717526	5.7842065879	3.544125218	1.958159887	3.556714373	6.629051734	2.10253058	3.5251391089	1.7539652882	2.964385067	2.177950593	2.4664609302	4.7375827753	1.682366411	3.525909589	4.679248569	3.136326237	4.701821692	2.9348492445	4.465651562	8.096334447	2.089547	3.012237	2.034545744	2.9357258757	4.127003056	5.2778141563	2.279486392	2.015871105	6.1424786465	2.5706478266	2.839631046	2.3357295983	1.920183785	4.825817113	2.789232236	2.68825102	3.327134857	2.8773746108	4.3430083795	1.610742178	7.076918141	4.254552948	3.9779009569	3.936578876	2.8684809	2.35025356	1.2224096	2.6339762	2.529032	2.68141479	2.86160899	2.7059003	2.43547419	2.5742354	2.45767047	4.0119123	2.2417544	2.6040961	3.3476626	4.04748	2.9293974	2.5620374	5.0388914	2.045023316	3.2821081	2.4808808	2.6362914	2.104836	1.25519296	3.8922741	1.59181216	3.2654187	3.3732818	5.6792873	1.76413742	8.7162556	2.5984758	4.6518151	2.7476896	2.59712373	7.450915	2.8729129	1.5423667	1.93456726	2.7476896	6.1162855	4.4773543	2.3749526	2.65512384	2.7397214	2.53189025	5.8120422	7.4096368	5.7895017	2.409792351	2.0082782	3.0021388	2.1741649	4.1150392	2.29874364	4.5160231	2.3758669	2.6097458	2.093589	2.8143661	2.3007234	2.5099204	3.5532876	1.744343	7.00775004	6.22540501	2.24067631	7.8258095	4.2618108	2.5742354	2.4678939	5.39692848	5.39423169	2.33886552	2.77838074	2.83968604	4.6747839	2.9777373	2.21574522	1.4514336	2.57182416	2.4195807	6.3545107	2.054263623	3.001708851	2.7134427	1.9036646	3.7613336	1.60493052	2.4176205	8.02478395	2.1763846	1.67983997	3.835470387	4.3981916	1.8278026	2.0123971	2.8432401	2.1416687	1.9657787	1.90494158	2.61851	1.7954465	2.4272869	2.7933292	2.12867379	1.3582454	1.8484531	3.3792359	5.78737084	2.20654118	1.8913203	1.893775	1.7062158	2.4005104	8.09269023	3.1864977	2.6208045	1.65661086	2.2455332	2.41257294	2.4328083	2.344612	1.75601745	2.8160047	5.0067156	5.6936604	6.41436002	3.1786454	4.3154803	1.7571647	1.8919321	2.744948	1.8310659	1.78853383	2.7748858	4.5666955	5.1030847	3.78936181	2.3289219	4.3675327	3.7023455	6.488672771	3.2126477	2.697572	1.78938607	3.200964	3.890013989	3.43576078	2.15576348	2.51275893	2.858493097	1.7113438	2.5061376	2.0777213	1.7963133	1.63668147	2.3313257	1.9623697	1.9046357	1.42309607	3.47947287	3.89731998	4.6000205	5.045000964	3.0894293	1.88704447	1.9383758	3.76136888	3.0613708	2.4415128	2.83569375	1.7803173	3.39344	7.58132212	1.5763907	6.0174621	1.6372496	2.2348473	1.81052463	3.39097792	2.53000776	2.26471957	6.223523	5.50311477	2.302262	2.48333102	3.85990138	1.85826485	3.52035872	1.8935346	5.5133853969	4.96534895	4.95186602	2.2122155	2.89603553	2.47371596	5.3521584	3.80461479	2.19474817	2.4747867	2.3391489	7.214311	1.94853713	1.8093155	3.713534	5.269294	9.37504758	6.5089372	7.5130552	5.43840251	1.81805643	4.36434228	2.0094835	2.5475407	8.39117222	2.066299738	4.9076659	4.77285112	4.68738637	7.20231402	3.5627961	3.034827433	3.2499134	1.5178481	2.1307716	2.54714	3.7273593	2.0777213	5.09548002	3.6444804	2.4508146	2.3016064	4.7151170689	6.0060697	1.8413948	2.9493554	2.15937641	2.09470786	2.702751	1.7488936	3.9830178	4.17351251	2.81188192	5.1398404	2.7735309	3.8484507	2.0561238	4.28047275	5.1410204	2.5870862	2.6169366	4.092848	5.3011767	4.7729385	1.874727	4.85147607
IL1R1	5.43649867	5.206264213	4.17450502	2.79151014	4.63485985	3.827015494	4.90746715	4.80599395	5.923890066	4.74991205	5.308169176	3.463624578	1.035584174	4.204607417	4.716383897	3.791839511	4.834691214	2.83567572	1.53222097	2.5900664	4.24398133	1.772983218	2.9089175	3.519037262	4.683052092	3.557925608	2.590088883	3.70386405	3.47177303	3.08535142	4.24107135	4.815183965	6.034757827	4.75971629	4.02274572	5.327154705	6.55027051	4.029968777	4.735364256	3.470037583	4.46383294	3.67068104	3.342041786	5.280111229	4.26710831	4.92398907	4.01312336	3.770356747	5.07165757	4.417429675	5.06934632	3.006400137	5.23772303	2.744564466	5.267164098	2.662434123	5.062912407	6.051915684	4.762852128	3.14500677	4.530691427	3.39632429	2.853391806	4.308753781	3.51615549	4.435749892	3.98858845	4.21725926	3.997144963	4.761815474	4.65235303	2.792570952	4.870708278	3.66268271	4.66741267	5.0793075	4.381046282	4.525272027	3.879399422	2.04731011	3.15369708	3.56673849	3.703461388	5.349632912	3.8552385	3.601502124	4.967631289	3.308050161	5.46823366	4.712099783	2.90818392	6.8243502	5.037293041	3.826313497	3.1588215	5.48561489	4.025771644	3.315152872	4.54388516	5.28061116	4.192954368	5.471495432	5.120175761	3.04523061	3.74815647	5.297653207	4.075001876	3.75177669	5.12188207	3.27426865	4.063521275	4.943492511	2.520463356	3.50403528	2.14831156	4.189322269	4.17547092	4.270990219	4.55260859	3.37228328	4.52350934	4.06029342	5.64635484	3.70785271	3.51721771	4.68376972	2.93388666	2.98885687	4.07953683	3.12672518	3.761211891	4.21956985	4.70863505	4.40815366	4.56398031	5.781739922	3.12308045	3.374604641	4.293008046	3.450903494	2.65094845	1.763860424	2.181387787	3.08841359	2.686746452	2.652933241	4.235750996	1.87817641	4.023690468	3.8109535	4.747794876	3.368275788	2.64845702	3.724924221	3.584746212	3.737741055	4.060373544	5.51167025	1.97871517	3.810277006	5.020176508	4.77208636	4.62637965	5.26970003	4.71649983	4.262954837	3.378829032	4.83698478	3.980404922	4.1191504	5.97560546	5.71019772	4.48354898	3.675096264	2.50271764	1.910141029	5.97588092	3.94381133	4.734595662	5.19659243	5.428774894	4.09464361	2.56083577	4.884541944	3.87439837	3.64732668	3.78839719	3.948105817	5.0352053215	4.08824097	3.77016959	5.10416454	3.5266475	4.20007825	6.32047047	1.410106381	4.44961472	4.183151141	4.973395375	4.296887687	2.62063738	3.92595826	3.451300351	4.82537523	4.714324	4.83170127	5.19762817	2.68708163	4.243827968	5.13002831	4.181085093	4.71868375	4.37849273	2.76476834	3.327047532	3.29431437	3.976706309	2.104692656	4.490650904	2.836183722	5.58504681	3.68654282	4.471176828	4.21711617	4.41828374	3.56102456	5.332032083	4.72852521	3.9835137	4.755021231	3.6886661	4.698015724	3.47025092	3.90084912	5.347827254	4.288904138	3.801997769	3.66206234	4.576162786	5.072917312	3.777501786	4.5100617	4.565480961	3.45855913	1.922230275	3.6587217766	4.45427649	3.29550282	4.72683204	3.42783427	4.19559414	4.678468484	4.2189086	3.05674918	2.86835614	4.109137496	3.106841816	4.55072807	3.799106239	4.13415909	2.41023855	3.52061656	3.131983396	5.430457409	3.846781992	2.502062331	3.088387651	3.956365637	3.72821157	5.31513575	3.020000781	3.205976074	2.992593709	3.896917354	3.704974429	4.77163287	3.98243808	4.126257255	5.480687553	5.31455269	4.016191839	5.40400175	4.0247146	4.879055055	4.921906686	5.07615324	3.934494623	2.97367592	3.927234076	4.42163065	4.740723	6.181590954	4.84468895	5.26186373	4.403025831	5.383560913	4.282817144	5.64476551	4.74292082	5.22104149	3.806955991	4.561275413	4.14757369	4.48952107	3.91010848	1.849504423	4.499172393	3.512509746	4.787174772	3.45385403	5.04379461	3.940946865	5.00622202	3.61558918	4.88227844	3.50243843	4.785574395	3.154359623	5.56041651	3.593860792	4.765382169	4.285941776	3.44663868	4.015799007	4.382057292	3.660455898	2.735173553	3.99305744	5.16522149	5.185118391	4.48327313	4.39768406	3.838417831	4.323925976	5.328087817	2.690321732	3.05473462	4.89400137	5.147459235	4.12594783	3.568983782	2.211733019	3.624891071	3.861606462	3.21236816	3.43942905	3.296973972	4.82692889	2.712598664	4.92836101	5.086432967	3.333899035	5.40085052	3.17364523	4.006197295	4.53224942	4.472698692	3.891287172	1.940847147	2.888480508	4.034107126	4.578843831	2.10404144	5.83345393	4.53169536	5.185364708	4.35937878	4.946404625	4.421720415	4.9679265	4.82768702	4.62612113	4.48359	5.52563853	2.972650441	4.35071402	4.576914948	2.033968192	3.23060315	4.025701006	2.248956665	4.054225731	4.417601387	4.5672187	3.834016021	3.081701373	3.933044573	4.31509473	4.507124301	2.92851252	2.87937169	3.84066416	4.290488253	3.545747898	4.226469191	1.740645236	4.995053927	3.882148951	5.51208927	3.326435706	1.870464412	3.29130287	4.886543215	3.358888772	4.630612495	3.2757002388	6.9146339651	5.514937483	5.79077219	3.589918956	4.843184862	3.574232976	3.900176839	3.6932861772	4.207473145	5.454580965	3.300702583	4.387586414	2.790405091	4.064177223	2.1681854784	5.184525261	4.071609869	4.679477931	4.699963929	3.163854205	3.7489785693	3.453000172	3.3059556774	6.1068619604	5.4793791725	5.218505	3.452406085	4.7001561945	3.361755468	3.859282096	4.415871886	3.6743497658	4.7708843429	2.8970030546	5.511115894	3.8138270569	3.333371435	5.079384681	4.1501957356	4.213965624	4.617755	4.6156146346	4.409183437	4.178785905	5.163072	5.6921997417	2.102978557	3.832450329	3.7880986822	3.130061577	4.280286337	3.1121727767	6.381572004	3.843885903	4.700906075	7.0762679373	4.1932301033	3.7862852151	4.1403857792	4.2536679775	4.7051645124	4.34838137	3.92319991	4.0437940488	3.6691859569	3.1439444257	3.005976373	4.1815335251	5.12519846	2.615720994	3.3241851224	4.1530082035	3.554640782	5.4114108901	4.762894931	4.147995522	4.378664971	4.284430385	4.359347497	4.5527400644	4.2584135147	3.108102	3.152447716	3.461940367	4.587400277	4.8747597862	3.2275121786	4.634883539	3.956597321	5.650632463	4.919240278	3.411535735	3.622226079	5.337164387	5.8304970322	3.547271	4.024953517	2.982553349	5.338846037	4.880424583	4.1048307846	4.451377321	5.556147313	4.555341157	4.5166469845	4.267774416	3.573135331	3.691269738	3.384618426	3.490086182	2.728878681	4.786421627	4.4547808206	3.400227952	3.2813644274	2.689459188	5.23233851	2.5431982452	3.8671356674	2.613612946	3.6441166491	3.971915004	4.772556727	4.8719224928	4.365081	3.143944426	3.8637353018	2.539553659	3.89701096	4.5653022257	2.7682499227	4.835563185	3.279308991	4.152234741	6.224287998	4.991055899	4.633564499	3.601874156	3.714829734	5.52763051	5.996444341	3.293584004	4.5188975186	3.9030504083	4.8218036154	4.0999505	3.786801739	3.668655614	4.083826928	4.622212422	3.949474552	5.153833703	3.280475426	3.0922024471	3.2353082579	3.073627173	4.00307208	4.187479	1.925587824	3.613251388	3.157429363	5.619869354	3.40878018	4.496170185	4.60706058	3.406773791	4.2385024412	4.889706197	2.3459139289	5.014385484	4.323364491	4.818512071	5.39243257	4.331804128	3.2288146356	2.5074290604	5.211420214	6.2012198144	3.056147038	3.18778	3.790313929	3.5241667711	5.9979356103	4.4166155789	4.0319754946	4.960611518	3.7993947797	3.33058414	5.142976455	3.133977	2.006300282	2.7828667053	5.539151435	4.8310107774	4.109622336	3.841580046	5.08474512	3.380251501	3.727121179	2.973445814	4.143036229	3.1021750251	4.208977636	4.792467387	2.827715711	5.46196472	4.267115284	3.48582166	4.3853977631	3.9859970788	4.372742377	3.525786601	3.948191628	3.315341122	3.928870252	4.5413554619	4.5729409102	3.369135473	3.35578319	3.5868027467	3.176444335	3.3981206804	5.9855408671	4.770674987	3.018079837	5.02708132	3.375743513	6.2936673057	4.265207241	2.866024603	5.0300755784	4.2625727795	5.0300755784	2.9914732836	4.799251537	2.4598449656	3.3470765933	5.227159304	2.7411862344	3.113846512	5.341053986	2.842955963	4.3105607299	4.220147527	5.09058	5.42020225	3.676423639	3.8821247134	5.338846037	3.6932861772	5.478699	2.0458725273	4.405530863	4.1941975963	4.359447065	2.100392375	4.491234998	2.66623962	3.757453249	4.837444765	5.502332687	3.926492374	5.565799154	4.2688302951	3.760837962	4.478344528	4.0861178839	3.292773713	3.469686059	2.7038087916	4.6626646904	3.323661019	3.8512734759	4.0840627984	4.0005674394	2.087839863	2.119762307	2.13187059	2.655612898	6.094369972	4.6810880922	4.025846192	3.839511877	3.444958	3.75166	4.228280008	4.8431848623	6.23714426	3.6905081818	4.22300911	2.570985104	3.4202614336	3.1724392416	3.199486425	3.9272011598	2.572062146	2.325643515	4.005403631	3.171359946	3.820642755	3.8871390918	4.1840603877	4.039741126	4.3822198	5.742495637	3.1159315438	4.704174947	6.39296	6.29189179	3.7247427	4.5096793	3.2441541	3.13518908	4.96021051	5.8042555	3.2446984	4.74473	2.91094026	4.6212899	4.2034635	4.1851929	3.5673515	5.072384	3.570444	4.2124522	4.081939	3.128550303	3.9851467	3.86815088	4.0495815	3.9825733	3.63176763	5.1015969	3.52458844	4.875501	4.9506007	4.4138627	0.42448921	4.151232	4.5957077	4.415824	3.4505127	4.52744191	3.9525238	3.6790424	3.9590621	4.02469846	4.9506007	3.8688404	4.3575805	3.9505819	4.92489286	3.8721032	4.09581285	3.8387591	3.2872908	3.6370904	2.432843927	4.4715224	4.8376047	5.0486536	4.4274642	4.05021109	4.8220914	3.9562552	5.2266233	1.174566	3.5258555	4.5758417	3.8296814	5.3171491	3.1363759	4.45518503	4.2588764	4.4766866	3.2415185	4.8019351	5.7022178	3.4188322	3.2890737	3.3945449	4.60388173	3.8399809	3.68263523	4.3856278	4.890453	3.37670536	4.3020334	4.68017642	3.5565164	3.1809542	3.457488826	2.86687467	4.536208	3.3176013	4.1665613	0.93972142	5.9143026	3.89571632	5.2159799	2.03588409	1.931552914	4.4838286	3.933603	3.7044256	2.7433379	4.4019746	5.2163556	3.98298624	4.7674263	3.4184758	4.0439407	4.4649313	5.77325316	3.448038	3.7538547	3.6023662	4.67526309	2.87900112	3.0708658	4.7801622	4.5818492	2.5177603	3.66439351	4.961907	3.2825917	3.37924689	4.4509218	2.64514233	5.1456483	3.9126749	4.69935805	3.4281883	2.9708718	4.3875406	5.92874022	3.3648415	5.0450461	4.0227888	4.0035817	3.9586389	5.4296935	3.448365	5.1539439	4.1088422	3.7166624	4.66355983	3.901006	4.5674726	3.8726772	3.360435607	4.439907	4.3034262	4.10815381	5.6859606	5.219585423	4.3023936	5.4682454	3.03276138	2.669185658	4.2760785	3.7786036	3.6808469	3.7728208	3.56360774	2.79184621	2.6062806	3.4838534	4.2460114	6.08541023	2.53640522	2.9560017	4.176239282	4.5334413	5.4566454	3.5836352	3.87247069	3.2640386	4.563342	5.22871282	2.2208129	5.1075783	3.23216437	3.5877027	3.3462597	3.1543377	2.9665175	4.05698645	4.88604235	3.82111401	2.85967352	4.9210145	3.27699821	4.58444231	5.76905375	3.77017038	2.33707107	3.93652886	4.6802771	2.3061434708	4.84318774	2.85180824	3.9967663	3.88155794	5.36477476	3.7742837	4.86483879	4.1535556	4.1316866	5.1646833	3.3118671	4.23475561	3.6746052	4.5702091	3.6051084	6.16369475	3.0767175	3.4370117	3.26439999	4.551088	4.60943222	4.0655516	3.9010462	2.546576739	5.525247187	4.3016363	4.06927488	3.54298934	5.77490538	3.3400409	2.986246634	2.0371577	4.2560969	4.119358	3.3328469	4.2970583	4.87131	3.29271156	6.3966586	4.6887046	3.1804979	6.3915298009	4.6887046	3.4893494	4.8152032	6.13354163	3.11936554	4.9707706	4.088832	3.6925158	4.09359357	2.5265435	3.85720482	5.4678323	5.1649243	4.10606558	5.8594959	4.8307961	4.0072992	3.5138344	4.2696187	5.40938486	3.7907888	3.0598739	6.00680215
IL6	3.16812949	1.804099746	2.689116068	1.86328684	5.7813522	5.600988345	6.18442885	3.64271507	1.362232269	3.8251982	2.509010913	1.672883167	0.768383313	0.892868991	0.748901656	2.555099965	5.128799727	0.84362108	0.7442627	2.48855152	3.89091551	0.965314862	0.95261843	3.054340146	3.171967793	1.109170606	0.761659812	0.84755074	1.08390251	0.75744153	2.23752323	2.806781513	1.06024396	3.61715857	1.426433439	2.102278051	7.59515583	2.744092815	3.23145105	2.358168027	3.53208702	1.67256966	1.177559137	1.640727071	1.55689628	7.55968115	1.32648515	2.524331046	3.9561099	2.79183857	4.99986004	1.097010906	3.21359909	1.404898184	1.350777059	0.715954242	1.347233971	1.223276516	2.523823717	1.34091733	1.811845115	3.023777989	1.066986978	3.39312638	2.60082831	1.215549223	2.16890042	3.01994252	3.066720074	0.715954242	1.05696979	1.312978923	4.796033601	1.18115042	1.23522217	1.62394776	2.253681676	2.014089417	0.90225203	3.47014881	1.129618229	2.99148303	2.807713851	1.07136695	4.139578128	4.043862033	3.060826727	2.721929283	0.90366933	4.587987017	0.92399282	2.452186207	2.940865469	1.725629592	0.7639684	5.540431023	2.822224296	0.945153831	4.51274552	5.04533041	2.522635678	3.874811486	4.516163476	2.70050665	1.64667112	1.87287304	2.171688542	1.51259583	2.6820246	2.78328957	0.741813183	2.394944038	0.954058415	2.342831453	1.52139249	2.00971896	5.2238652	3.415758926	4.089326605	2.025020879	5.1905314	1.18749161	3.8704178	2.95264329	1.66619051	1.15142438	1.82395254	3.19799966	3.88806054	2.40995752	3.786178458	1.80731588	4.97293062	6.07486049	2.32707327	4.262622522	1.54815581	2.292259653	3.440824382	3.00333334	0.71595424	1.837003267	0.866765409	3.22899775	0.836598679	1.649239977	4.142754718	2.48368477	2.385426158	2.07138726	0.915607283	2.999721334	2.57835254	5.849565895	2.192994157	3.580590876	2.972528361	4.82918225	1.24508156	1.881811686	4.290840601	1.21038514	1.59533656	0.97060365	0.71595424	3.150335823	5.031001901	4.06289893	0.891750918	1.00117768	4.19563516	2.02191644	2.64776276	5.059956381	0.71595424	1.700686111	5.72110061	5.07869597	4.813311514	4.33586115	3.02234888	3.47673347	1.032194805	0.930194345	2.86325312	1.42984018	0.9902208	0.912932657	1.1810064239	1.76974383	2.99372225	4.22901709	1.75614129	3.52653377	1.92439599	0.856175426	3.01217937	3.335927773	1.280391985	3.771826566	1.4779453	3.34069991	1.252491906	3.57827723	1.81411633	3.94446102	3.04758892	1.76504574	5.504784882	5.47476348	4.171863394	2.04007927	1.06441613	6.4565188	4.02643227	0.75152664	3.234214957	1.415059672	3.427305619	0.779509257	1.254504931	2.72126158	4.070684948	3.47062055	1.46727124	3.74204155	2.699232127	4.8504522	4.16565255	5.058130471	1.86367938	2.29519462	2.94253775	1.083901769	1.229962673	5.794890458	1.305806744	2.28911002	1.203438432	2.121288347	2.951592599	3.68054597	5.601142294	5.24824475	0.715954242	5.827805616	2.83812612	3.1271447	1.91725869	1.13497686	5.62315879	3.163701684	2.54940336	0.80140984	1.10615991	1.427733141	1.497179063	2.19192235	4.169803919	3.24975861	1.02090597	1.75398093	3.409511982	3.369379903	1.599628879	1.619495881	0.947064833	0.909991321	2.54560068	1.48028364	0.715954242	1.551443285	2.400931596	1.25962362	2.958561831	5.05629122	1.15213995	2.977554755	5.237108236	2.85290157	2.865239694	1.363825	1.113616215	4.870272763	1.04611843	1.5261733	0.743803532	3.13049697	4.343075034	1.13881845	1.61922154	3.526505177	1.19251349	3.908500811	1.239486302	6.519478381	1.718116313	1.72917137	1.83615583	2.73369212	0.834984784	3.253473924	3.95598782	1.49452827	3.28094276	2.476818287	4.851306424	2.996829144	1.564968154	1.73442247	1.201918	1.238636146	1.84602748	2.26328131	3.52011281	1.71485886	5.574874465	4.12668211	1.93409186	2.768100751	2.518747869	1.630447542	3.37125062	2.034777375	3.128369418	2.856288254	0.715954242	4.02570986	4.545652206	4.781847211	4.09607392	1.08856855	2.893526855	2.830984576	1.081938803	2.914999388	3.780157024	0.80030799	8.116297744	2.408849498	3.066792976	0.715954242	4.457295958	1.095290819	1.15599226	1.30342768	2.375249485	5.17553428	0.983331777	2.21519271	4.847791954	1.39601526	2.75802311	1.31655737	2.866134106	4.29308632	0.734961978	0.825162737	0.871121615	3.128813952	3.602400336	4.013484565	1.22085456	4.89980906	0.94922819	1.461492741	2.49515906	5.243150753	4.78729324	3.32048731	1.90233795	4.59269606	1.737289	6.08557336	0.791885011	1.37845475	2.529603051	1.435069654	2.18709688	0.838729764	4.88693084	6.149049473	4.829305945	1.5230318	2.431680017	2.097962083	4.296538717	1.85137464	2.659704887	1.00300621	1.30733757	3.30507093	3.686879132	4.968667406	0.943996848	1.492156717	4.51842275	4.056790449	1.773493088	2.30610715	0.993971165	2.02752476	3.608268674	1.099562447	3.559216596	1.0754775135	1.0249589412	1.31629233	2.859901256	3.236610864	5.107172228	0.456938308	1.006847242	2.3381850209	1.997798655	5.104151831	1.996474599	3.944271092	1.275203978	2.159676999	1.3253098358	3.813057781	1.690787788	1.265320647	1.293804137	1.057480553	1.091647795	2.77780682	2.4002674141	2.618947718	2.3637365156	1.702477	2.318359414	3.4368349022	2.087632808	1.362521921	4.7733450242	1.091647795	2.1095200304	1.9442851094	1.318175225	1.4082063168	3.142852432	2.118396772	1.6348114537	4.557389372	2.604083	2.296924632	1.872910902	1.417530464	4.844038	4.9167703474	3.583017924	0.789884997	2.9042188009	0.947254701	1.202982188	4.1079946827	6.446241032	2.942858101	3.021844629	7.1496876774	6.0038360792	2.0954102539	2.8431624774	1.8433218386	9.340524619	4.008961451	6.223491742	3.3771785286	1.7678898949	1.8253306607	3.815973425	2.2614721464	1.97667831	0.623653903	1.6872027941	1.4305319796	2.192964815	4.2723143903	7.0908676197	1.587232046	1.862946292	1.735329499	1.661504982	2.5679647586	1.8051736831	1.657748	5.72522473	1.729109928	3.033649916	4.2778926753	1.1471708257	1.440786342	3.724524966	1.634811454	1.554199134	2.90408153	3.44276492	3.344803652	2.3251714743	3.122568	3.561590786	1.370472639	6.973262674	3.210449885	1.8670066417	1.399004595	1.110621377	3.642164674	2.6324582876	4.09665777	1.263414228	1.548499577	2.969509655	1.356137193	1.6137704	1.362521921	1.8547122701	1.0666897523	0.9293685692	7.09086762	1.779929953	2.4479374876	2.1496752018	5.5471576891	5.1476603215	1.367249132	4.277892675	4.8362097105	1.141937	1.679440948	0.9002494903	1.81691448	1.980319539	3.0242134876	1.1853884239	1.832826495	3.160659502	6.236358694	2.770911469	3.013252578	2.59475834	1.28088557	1.275203978	1.680378673	0.605598803	1.796598808	1.1853884239	2.318359414	1.2862960701	1.436611331	1.474559014	2.801353643	1.678608165	1.654045329	1.80912664	4.376718074	1.565588668	3.1582531102	1.7427450512	1.787535788	1.605647851	1.484967	1.977133427	1.804529336	1.748867627	7.50283096	2.2726507105	2.385933216	2.469192216	4.617117861	3.6457096599	3.477401986	1.3721420956	3.273974666	5.759835772	1.62661563	3.977984784	2.132254474	1.0127828883	1.3704726395	1.962095733	3.4369920273	2.31876382	3.034431	2.054961816	2.0576879404	2.9331256549	1.0862635762	1.9591762188	2.007515368	4.5230738236	1.900620898	8.025484504	2.916935	2.417114947	2.7315089145	1.994197268	1.094426451	1.929637517	2.95233538	2.021217887	2.053163727	3.636943287	1.063757607	1.394496411	2.966156302	2.071835441	1.275203978	2.753562847	4.719850302	3.803450379	2.969659953	0.8127672824	2.9875845626	2.303677318	2.612235313	1.771336336	1.909240125	1.53355048	5.1099027836	1.8135537338	9.340524619	1.879281384	1.4651883358	4.052040372	1.7162465219	2.1380875623	2.033926369	5.281140297	1.902211029	4.214971122	2.4374020894	1.909240125	2.462149305	2.0454248418	1.8606111337	5.2851875438	1.5484995771	4.969475846	1.6119277822	3.1839581792	1.98893607	1.9924419979	2.02737334	2.829978949	2.362998161	2.5960640751	1.233064814	3.346374	3.395472089	1.856994195	2.1484241428	5.184936828	3.5312239246	1.639648	2.0249439613	2.203366126	1.4770209187	1.427551289	4.672775133	1.799987485	1.614788356	3.690474384	2.887553046	6.335105886	1.3012460296	2.980763382	3.855768892	2.89963351	1.959176219	1.9964745989	7.218507064	2.303884409	1.9825484071	1.673485418	1.65774793	2.8403954073	1.5206076186	1.6855310705	2.374798993	1.905363622	1.642473403	1.885415878	4.512387334	1.9411249003	4.378644764	4.393224501	1.531222	1.323507	2.007927558	1.8826376094	2.809128779	2.266215456	4.677530387	2.15269328	3.2268230954	2.3177431712	1.749704187	2.0465961037	2.367807813	2.117439866	2.07361548	2.260705849	2.01999253	2.5237592414	4.1902331339	1.79173543	1.903247756	2.133181329	2.318359414	3.22131986	5.8880841	1.40159464	2.1543221	1.6801794	0.7586184	1.88899066	2.04152265	2.0324254	2.23432662	2.0594446	1.97515485	1.811501	1.0465637	3.9961467	3.8742484	2.1282052	3.0040875	4.6711573	5.4471456	1.525215038	2.2531465	2.93056295	2.1176687	1.4100514	1.56333581	7.2234383	1.67183032	1.940272	4.9107035	4.5436562	1.53316662	7.2848688	2.0838423	5.001736	2.2469573	3.3405783	4.426105	1.5961194	0.7586184	2.0833681	6.1789575	2.7394934	1.5327556	1.7882427	1.51438557	2.1000776	1.94363183	3.6117559	1.5584449	2.248018	1.587275676	2.5351502	2.053352	4.5048649	3.1188045	2.44496293	2.2399073	1.5408178	2.1489645	0.7586184	1.6077064	0.7586184	3.1527933	1.6032738	1.7251247	2.24186487	3.63418832	2.23123361	1.5728482	4.2630101	3.7539203	2.1639985	2.20780456	1.53435351	1.65802737	2.17665566	2.83936624	2.0171508	4.7186389	0.76854256	3.7187157	1.01406452	1.5361297	1.5378167	1.428725063	2.291675484	2.857983	1.6528183	4.0481053	1.48228399	1.4936528	7.30433298	5.2237389	2.22239295	2.176662161	2.0673945	2.2002106	1.7310938	2.1505821	1.7911343	2.1835855	2.33015552	1.99404	2.199049	1.926289	1.6774209	2.05182676	2.1752497	2.3529051	1.821907	2.09409204	2.4003185	2.0682513	1.7572665	2.0414611	1.820101	2.74319906	3.6911191	2.2182714	2.10951316	2.0959406	2.02435742	2.2267461	2.0730443	2.01836804	2.0443446	1.9829257	1.9059591	1.79493166	1.7760142	2.307541	2.3025087	1.8410484	2.3897097	2.187406	2.03135017	2.053162	1.9857043	2.9117585	2.22445373	1.7262313	2.0240487	2.3712322	2.278242392	2.3934763	2.1689748	2.01858415	1.7612105	6.230493691	2.28125252	1.92881288	1.92738114	1.783030083	2.0629797	1.8579689	1.9728225	1.7372993	1.99725083	2.08767816	2.31288201	2.0388446	1.77188489	7.20944895	1.95666814	2.1746863	2.685582128	1.8581212	1.93119783	1.7752732	2.38895334	2.1272112	1.6362516	2.28917147	2.395128	1.920454	6.26490177	2.1315334	2.2834908	2.6247004	1.898652	2.72591784	2.12606115	2.08383446	2.24429741	4.1475317	8.5840276	2.12285034	2.24610349	1.98829763	2.05064587	2.37678934	2.0636392	2.858363455	6.84685206	2.74527527	2.2247084	2.04874717	2.6144505	3.1163082	2.12300401	1.897368624	2.2627132	2.9747088	2.9952162	2.20040358	1.9403756	5.3925205	2.6522392	4.99092312	2.06193	2.1557379	2.33075754	1.82863738	2.20166166	1.9157613	1.914125	6.2679118928	2.028324612	1.8877825	4.03342467	4.06838846	9.12549554	2.03382	1.972590941	2.3635602	2.2505261	1.9081704	2.7423037	1.8828969	1.8266769	2.36373002	2.3277976	1.9484482	2.0349315	8.823811283	1.9282649	1.8859996	1.785415	1.59897235	1.92428225	2.03382	2.1201567	2.0290501	1.8564386	2.31315987	1.82578161	2.6426685	7.4434131	1.80890947	6.15926944	3.8963018	4.5839847	2.9745158	2.0075393	6.52009113	2.145681	2.0333106	8.38991296
LY96	3.640182167	4.126288465	4.370231288	4.00659388	5.4808246	6.701893542	4.36721401	4.40803635	4.448669082	4.84261215	4.863365501	1.777267165	2.33274302	5.663099482	1.7706241	1.616498262	6.33603471	3.19705278	2.37880306	3.9329822	6.00783786	1.921463648	4.81155293	3.744040939	5.643418582	2.067967138	2.138625507	2.39883667	3.70865535	1.94188261	4.06495762	5.570195845	5.397712012	4.35465978	2.88291826	3.457384181	7.43031372	3.349655719	2.90050388	4.098937119	4.99233102	4.79711219	3.16018827	4.164280066	3.73847068	4.94377709	2.90369569	6.226809638	4.40709803	4.459949892	6.08408592	1.338472467	5.32425905	2.414788966	2.054475099	2.605195823	3.719126032	3.275646299	5.231528355	3.65308545	2.478900636	4.264981361	1.740189284	3.628737355	4.34594744	2.833400558	2.74531563	6.21510659	4.311585961	2.839494599	2.76382991	1.499296583	3.410099634	3.71784988	2.04661289	5.48250946	4.385550467	2.552027554	2.697206614	3.9808552	2.337165752	2.78433236	4.7083517	2.343479923	3.459820063	2.646064563	4.499086607	3.406670097	2.6651949	3.949384046	1.60594743	4.129422467	3.774015271	2.928336015	2.16533916	6.057309584	4.036392725	1.599473902	5.441609	5.07046415	3.812143992	5.783646376	4.901077323	4.46447322	3.11242432	4.92910084	4.46560609	2.21858136	3.67078167	6.6157628	1.750474307	4.459407287	4.367332975	2.663433678	3.61706466	3.939579181	3.36693146	4.428244989	5.236358214	2.302775804	5.9204196	4.32908801	5.74034836	2.60963966	2.98803676	4.15748653	3.61626447	3.2583944	4.9147683	6.78825302	4.383169651	4.95199979	3.46184755	4.51668658	2.89184008	4.823695151	4.75969154	3.55624792	1.691962866	4.914704906	0.76484204	3.45979166	2.655992287	5.71632137	4.412817081	2.436465229	6.595083521	2.42387661	3.771027571	5.92321217	4.325928179	2.708908155	4.76446341	4.997869564	4.737242187	2.660795567	5.452975126	6.43709583	2.75281006	3.601061774	5.346832678	3.97971565	1.34728983	1.23440121	2.33551478	3.753460404	5.605849444	5.30566679	0.672223307	3.08973448	5.33731524	4.90359721	4.27820316	4.119238494	0.83375026	3.413817756	5.39807176	5.19413288	6.054527138	4.01622609	5.302814587	3.07535488	1.553535415	1.822365556	3.95381037	1.61710581	1.95567808	2.009229456	2.9699628137	2.85528453	4.59168545	4.10974458	4.58450869	5.44254603	5.53549076	0.732521238	3.97541501	6.135874673	4.876850188	4.760227499	3.44743109	1.8946799	2.805336295	4.79208514	4.84704962	5.40859522	5.35107065	3.05975478	4.998163492	4.16853552	3.552653339	4.37026415	2.7250974	5.258118	5.282671897	1.88809503	2.786190059	2.945253369	3.650254707	1.837533519	2.891134726	2.25194331	3.560540662	4.37378248	3.72273261	3.89424521	4.317737791	6.76134431	3.05832682	5.809944712	4.55102517	5.144348288	2.50752285	2.626760068	5.955923545	6.314512856	4.321611885	4.30894724	4.49522103	2.106317215	4.481964972	2.33445868	6.39036587	5.43822362	1.53306486	3.3269126884	5.23885089	1.49799399	2.42580213	2.76825955	4.58079117	3.596389646	5.15848721	2.30852905	2.75829575	1.968222756	1.778585689	4.6361038	5.358777343	3.86376595	2.37177172	4.7141529	2.803183834	3.785085873	4.079796068	2.470609917	2.567080867	2.410704757	2.68687163	3.43895289	1.870868978	3.103304801	2.635993208	4.438919125	5.450118053	6.94005248	3.35816551	3.63639265	6.37433647	3.77162418	4.173216472	6.08791513	1.4145635	5.546419746	2.617727745	3.8079472	1.28181449	3.96564663	4.563212566	4.10913458	3.02495115	4.571701736	3.28255669	3.00916257	4.068538044	5.540104778	2.557891738	2.76030765	4.03485352	4.65776539	1.880759558	4.420118488	4.82924294	5.44095331	2.16529242	2.758792378	3.636067255	2.523919362	3.279515973	1.98601727	4.56100313	3.412972018	2.88477667	4.73055445	4.18320147	3.22779697	5.651105757	4.374533461	4.92412606	5.772139211	4.322290769	2.809851935	3.74800065	4.657550895	3.773153547	3.544985658	0.995171713	3.93199896	3.508951347	5.225015957	4.50445525	2.79590287	6.573078858	3.067254496	3.627755427	3.303150533	5.59019943	1.51343199	5.491732787	4.280991591	2.257960812	1.708453758	6.413802298	3.021597001	2.7274445	3.24542162	2.412697558	3.37765596	2.95669742	2.3226759	5.243600161	2.265611301	3.50251178	2.56105311	2.90798113	4.41934567	1.452662233	2.301679594	2.205198736	2.981200038	6.390306244	4.898083154	1.43339279	5.69750622	3.08773983	5.842195592	4.89409633	5.854038744	5.868300056	5.43164527	3.20641053	4.54131369	6.81549645	6.07949771	1.598541092	5.13906726	3.641172629	1.95452439	2.56313993	1.324870966	4.724042134	5.254426049	3.838675838	2.50554022	3.464834373	5.564682107	6.790642489	3.46539305	3.658739506	3.67241062	5.08892849	3.26058974	4.718694295	5.617545221	3.327688552	3.577856024	5.375335572	4.379171253	5.463922195	2.391487264	2.544497243	2.96785261	3.848918311	1.446450431	3.434405305	2.4543767105	5.4527112206	3.744375845	4.823645186	3.454846583	5.337536091	2.355536871	2.687658895	3.7354777578	3.00609341	5.86140626	4.005914405	4.301630034	3.0732732972	2.922306223	3.2097066315	5.877010003	2.35099433	5.198330742	3.706897818	3.945484165	2.8951575034	3.413998508	5.3111581589	5.4754302032	5.3552361736	3.165374	4.518711311	6.4554262195	4.87115457	2.463574791	5.2762231255	2.7653252619	4.3872687015	4.3743547009	2.944248377	3.7904190212	3.475696871	5.820368576	4.0292556862	5.144880726	4.919011	4.2599384822	3.561843609	3.402148742	5.55894	3.9325240795	3.042279817	3.85325578	4.0080464266	4.212778346	1.348399792	5.0162694363	5.366494185	4.654319961	3.607531955	5.0687507	6.0380128048	2.4070294313	2.7843061267	1.9599015992	5.189671407	3.193343552	4.709134527	4.2963226275	3.0469601683	2.5171519889	4.119055307	4.975365959	2.576963362	2.616508423	2.711282829	2.6686525051	5.241694678	3.4762815038	5.1964670747	2.737434708	2.216744978	2.880765866	2.328750959	4.6812915376	3.6068518051	2.000216	2.780920825	4.890998999	3.607443047	4.9460331306	2.8510239432	2.427280637	4.162566715	4.28085444	2.360163208	6.274001375	5.056767785	5.567798394	2.3112634971	3.00157	3.093790985	2.362318185	5.694095086	5.134840959	4.3117251037	3.608605752	2.712300914	5.771891627	3.276005361	5.34451457	2.540944037	2.502171889	3.093790985	1.959901599	2.437501162	3.187107595	2.9333880005	2.9393360017	1.3483997919	5.182843368	3.04462814	3.4193378299	2.8833834439	4.5326250301	5.8832931391	2.479691043	4.525709398	4.8809502773	2.758879	4.281447517	4.1845986047	5.551725354	3.816041626	4.8029246709	2.5881041203	2.400557456	4.061761753	2.357800731	4.33378346	5.228370551	5.220939811	2.715370801	2.572706227	1.504321126	4.060979639	1.528943492	2.1684624723	2.0183458179	4.5449952807	5.175188947	2.247032821	4.040258333	2.210705607	2.768131039	2.951250839	5.846294739	3.644971071	3.0805091706	2.8101417483	1.56356869	2.0898643	1.539282	2.109414957	2.376008314	1.595023357	6.181861425	3.8464063683	3.236165767	5.519515551	4.403542906	6.3205906932	5.068098975	2.6396888146	3.629437333	4.252989206	2.395997427	5.028653191	2.146848962	3.7019293815	2.1684624723	2.185323865	6.4777250335	2.219827214	4.338569	5.49447719	5.3203982491	3.1562370121	5.9786453967	3.3468453629	5.867529015	4.389737409	4.301378062	6.127718432	2.43934	5.044795292	4.1120584741	3.177805834	4.9502670656	4.888183859	2.762614583	1.00624256	3.407774974	5.558940202	2.041067607	3.907076619	4.344059248	4.043026831	2.431413688	4.177626267	5.339784029	3.570087763	6.171540963	1.975632116	5.137283024	1.825102402	6.419024375	2.036614466	2.540944037	2.717409343	5.2483613824	4.9859568847	4.251705082	4.45847331	4.0319696408	3.196479363	2.000215672	3.0868881438	1.709794331	5.454169375	3.020503805	4.406704037	3.0840353499	1.980635187	5.220056445	4.454147191	2.6974196119	6.2918970946	1.2436097372	6.113993358	1.0062425602	6.8695457264	2.222935195	2.9633395925	2.113230284	4.730520174	4.221365906	4.1552039369	3.618209993	2.729603	5.705987049	3.478700189	2.707163894	6.095539825	5.6940950856	5.269323	2.1950695061	4.024836148	4.5796652118	2.474655782	5.125622191	2.160926801	2.391261255	4.717672386	6.700718096	5.855338347	3.4564521123	5.291343102	5.139489869	5.906294429	3.767562382	2.4937744033	6.60195038	3.437621229	4.5212626128	2.8771418865	1.452648988	2.400557456	3.8432057339	5.4555372856	2.709275939	1.584008105	2.336580831	6.640134812	5.367686816	7.0288336098	5.933057212	5.084598713	2.198367	5.682874	1.727568453	4.162480976	6.280166073	4.8317046158	4.384020079	2.824536793	4.487177975	1.2636008712	4.849166224	5.3576045239	1.927568839	6.145977349	2.775541609	1.222093368	1.894469322	6.6796512851	5.0217713325	2.249984516	3.353818263	2.917295356	1.0352695747	5.687673045	5.0294926	5.65970273	2.8673419	5.3382818	1.5181568	1.44216741	6.56431708	5.3004688	2.74874129	6.2192593	2.87795308	4.5684738	4.3983557	4.8561147	5.113323	3.9877263	3.8163434	3.8561192	5.1711247	3.660717636	6.1559325	3.55623624	5.0924216	4.5713049	2.92614272	5.1414097	1.34087448	6.0793641	5.4985397	5.2820749	3.18998098	4.341415	4.253666	5.5983543	2.2365563	3.99601506	2.2362099	4.5121606	3.7934793	5.67386603	4.8047988	4.138634	3.2735534	3.8466477	3.00806691	5.1662785	5.02465816	4.0817471	3.4023235	3.1457469	1.459848481	3.5899703	5.5184691	4.9627145	5.4714627	3.08196903	3.7004306	2.0318944	5.02728	1.357857	4.5813275	3.5355565	3.7304434	2.5273188	1.5309014	1.49754018	3.72850792	2.7892734	2.9743844	4.9785789	5.6305923	4.0493725	2.60973007	2.45818868	1.19785275	4.67961261	1.28137801	4.4279867	4.3831552	0.42899605	4.1312951	2.57234585	3.5365554	2.7130908	5.444869334	2.110189589	6.2453946	1.4443598	2.8569099	1.8451619	2.4676774	5.2820749	4.8588498	2.03994611	1.413137118	5.3777991	2.1630664	2.6127633	3.4240666	2.7778197	6.1837673	4.90627245	2.5445585	3.6752493	4.4607043	2.8352441	3.3149871	2.1911685	3.8167045	1.5379254	3.53551723	4.85165344	2.7199955	2.2851113	3.371026	2.5516306	4.51339329	5.5954205	2.627714	2.76506795	2.9842057	1.93663595	4.4534668	3.6136685	4.30991611	3.6585892	3.5225173	2.8395453	4.89358959	1.9653792	3.6309144	2.365096	2.8919448	4.9589339	2.3449896	2.31162124	3.4417881	3.1867593	4.3640113	2.71348869	1.9741745	3.4130036	5.3688246	3.352704826	5.0124156	4.1269796	2.95174724	3.6206992	5.535618014	2.71929248	2.38837322	3.70465419	2.68962561	4.5877328	3.3136637	4.0635516	1.5454386	2.48825764	2.85927265	3.54170701	5.0902428	3.43595677	6.79804507	3.57080866	3.2727821	3.995146822	5.247276	3.70881058	3.0228402	3.35870161	2.8210517	2.3165841	4.29097453	2.4501126	2.9684555	5.48456675	1.8481868	3.3589084	4.3644248	4.8373232	2.86668937	5.66865708	5.19601376	2.03128868	5.6465172	3.57940405	2.45011256	5.24727595	2.7190788	2.96479542	4.24417891	4.0518475	2.3161084932	7.54509999	4.48270629	1.9991266	3.88691516	4.20806722	3.5971256	6.32533283	3.499481357	3.1201467	4.9650961	4.6973154	4.01489486	2.4728314	4.6522499	4.0953717	7.78865914	3.0190422	5.4601826	3.76433256	2.34709878	4.35164547	3.2500839	5.3911161	6.90948192	1.581502084	3.2301429	5.0652838	5.97646457	6.42527928	4.0501312	2.895418798	1.938435	3.265069	2.3776686	3.9168577	3.7374918	4.2647748	6.89312517	4.3326984	4.364218	4.1323699	7.7829242884	4.3811952	1.8499169	4.4614074	3.24496945	4.43030677	4.6937932	3.4859369	3.0273895	2.85807329	2.75480448	2.9865286	6.57655	4.9527855	3.52915511	6.95859354	3.6039082	5.1759487	3.4715239	2.988307	7.96642597	3.6369112	2.3345745	7.36598216
MYD88	4.73607989	5.309308135	5.165760295	5.34935875	5.05135806	4.626431374	5.5528661	5.22916417	6.046972417	5.06624965	5.03292269	4.188512764	3.942931312	5.040104008	6.044318457	5.274680896	5.758724254	5.59862933	4.71224933	5.58565646	5.38029896	5.478797213	5.20005034	5.650067222	4.535996143	5.09377122	4.52447113	5.5191199	5.56974507	5.18396969	5.24091182	5.223250338	4.963257909	4.66403786	5.823776077	5.701559481	4.61722409	4.928054903	5.725305223	4.823526463	5.78160862	4.95548504	4.421887694	5.652656152	5.56042769	5.16979091	5.97931336	5.388366741	5.22348127	6.206938037	4.98960971	4.744169751	5.86133965	5.256259783	6.312972091	4.389820226	5.587524093	5.098953658	5.580514161	5.28549821	5.459073393	4.633015763	4.771727257	5.248487525	5.52126201	5.54202047	5.10455394	5.15494762	5.606828036	5.316439255	5.79736413	5.440421081	5.526240867	5.42778109	6.11961631	5.71618901	5.12528509	5.947901255	6.23499784	4.3993264	4.904072069	4.47705704	4.841522385	5.055152824	6.176603661	6.587695641	6.33385261	4.871168513	6.09899048	6.859807713	5.00540557	5.717333415	6.012351242	5.403889915	5.22898461	5.309693277	5.403351653	5.995843741	5.99415798	5.26406053	7.430053116	5.74938965	5.292297391	4.61339179	5.85470407	5.748437154	4.601516022	5.53472478	5.40539483	4.19872952	5.357783591	5.544408612	3.851287634	4.839378835	4.1506024	4.568707375	4.88920136	5.19459518	5.146821167	5.788092359	4.72023556	5.81160263	6.03892915	4.47765451	4.63687103	6.19179881	4.89677066	5.50374224	5.14188896	3.59602894	5.644971226	5.76879645	5.00723164	5.57857662	5.52626338	5.19757185	4.6633873	4.652805381	5.955292855	4.551874616	4.9244312	5.179633565	4.522291844	5.28768439	4.769883097	5.13072888	5.474410837	4.10389758	6.1315726	4.86009869	5.02424467	4.670914852	4.81406252	5.609458837	5.211260349	5.90775357	4.874208804	5.20822427	5.78561658	5.088794536	5.177117366	5.84753574	5.4049067	5.56498065	5.91229143	5.570389848	5.631593372	5.44844943	5.49299402	5.55932245	5.01039263	5.37233566	5.59404648	4.573699511	4.38060322	3.751222462	5.76524257	4.81723747	5.077505036	6.12386989	5.075986262	5.07908101	4.734611087	6.23054961	4.95503565	5.72921615	5.9304504	5.813548095	6.1907816796	4.83436163	5.27385985	5.4830041	5.27346897	5.37500329	6.71613747	3.571620273	5.10030956	5.780878196	5.309682029	5.507260432	4.39577234	5.12367624	5.523045471	5.43388425	5.15103874	5.24770821	5.17604086	5.36714339	4.946885208	5.86211921	5.487538905	5.10940894	5.00268156	5.8365328	5.279813308	6.24284403	4.914354679	4.729296367	4.374707507	3.94540661	6.04067292	5.59509713	5.453105088	4.58711886	6.11365667	5.25632967	5.284660628	4.67215445	5.72858815	5.858383849	4.71767426	5.10179023	5.30254951	5.123935789	5.089076305	5.621257646	5.222297961	5.9238157	5.688850615	4.994351123	4.398889019	5.65290433	5.189798265	5.00128819	4.447406131	3.7225214266	4.90988451	3.98220426	5.55178807	5.67553042	5.96516058	5.429750907	4.74851504	5.88763562	6.14602298	5.872515154	5.405539842	5.12462914	4.907017757	5.49003389	5.12772635	3.6691253	4.831180084	6.593352757	5.260600707	4.843188752	4.770704408	4.905547941	4.99571211	6.23674365	4.601175286	4.592793391	5.164690246	5.124221822	5.372964911	4.87704608	5.8004608	6.252243477	4.933101186	5.69950898	4.989003541	5.10380594	5.915814659	5.262124655	6.085330061	5.11838205	6.12935344	3.69640306	5.753019753	5.12381621	4.73923776	5.405783641	4.76264976	5.501462701	4.283540377	5.169601862	5.648375928	5.96604441	5.72422094	5.29272576	5.927427349	5.725048016	5.80899523	5.5060202	5.31007935	4.744667809	4.898052015	5.383800655	5.933303271	3.98102819	4.9282875	6.376403014	6.43781867	5.42620664	5.76022341	6.50874651	5.153723425	4.284370188	6.36700435	5.523424997	5.53537249	4.987209283	5.47159808	4.423755793	5.054628615	4.886915206	5.546179795	5.98230941	5.275309015	5.42984486	5.77130736	5.3931878	4.77966315	5.876154957	4.767114493	5.186511695	4.672370443	5.87098342	4.924541403	5.66404403	5.181607581	4.943227689	5.626112109	5.651847559	4.74925547	4.68374322	3.58741387	6.0531225	5.553873021	5.21962348	5.685353886	5.162894711	5.48331441	4.5807516	5.565917181	5.37864739	5.853028234	4.926208051	4.766404174	5.582491592	5.498733537	5.350118775	3.79355112	5.39523202	6.15345209	5.211713519	5.56058349	4.923134086	5.016894853	5.86746325	5.15624383	5.27756874	5.02896576	5.56006616	5.950757045	5.42468556	4.473555928	4.937624053	4.45310965	6.625382348	5.006985719	6.73733185	6.655794123	5.82359324	5.322476411	4.608310418	4.935040202	4.55352312	5.552918991	5.57502361	4.71952249	6.06459623	5.550537904	4.613520086	5.824492395	3.923096261	5.95507755	5.50738064	5.328030523	5.960978064	4.374360489	5.17628006	5.374114253	4.979062923	5.859113578	4.6463204052	5.5009390558	4.704179863	4.952299358	5.75029841	5.985475802	4.938762524	5.724794072	5.9655690064	5.848463598	5.250993859	4.746979384	5.815622305	5.0606170881	4.670326793	4.8618136105	5.066495566	5.66873089	6.095522277	6.495987572	4.630472171	5.2568014044	4.701104695	6.3816051121	5.9352639293	5.8147834841	4.73239	5.044145548	5.5198539414	5.498191229	4.995530276	6.3791593773	5.7413475678	6.252776009	5.7212911399	3.370360473	6.1675966877	5.425017146	5.291638388	5.7894486173	5.506890748	6.097876	5.5137852576	5.578428593	5.439134716	4.520482	5.3491365511	5.191747966	5.798162331	4.4820046943	5.640839944	4.973747996	4.2639228088	5.096472651	5.277697333	5.548848959	5.6624636642	5.2435508457	6.279746293	6.7853985821	5.3814693457	5.2799886618	5.427028104	5.575435473	4.7295862767	5.9261473546	5.2803721173	5.014836464	6.2094355797	5.7352857	5.094928973	4.5794963599	5.0182788699	3.662275376	6.7208284836	5.2966935392	5.913181766	4.672572154	4.010741919	5.432635015	5.8445366587	5.4716646049	5.582528	5.80599142	5.058772831	5.504508756	6.1022656501	5.1114466663	4.970259505	5.684973525	4.948442542	5.43882204	5.083661471	4.129312291	4.9014812827	5.0418480372	5.637839	5.701289629	6.014979409	4.274468324	4.610061604	5.1988859963	6.077133306	5.924187998	5.315136766	5.7609530729	4.564213314	6.09415887	5.119297221	3.913550212	4.966226028	6.629728224	4.554151325	4.778600949	4.7660056129	5.4227469215	5.44093075	4.898685731	5.8866502798	4.9347231323	6.1195657854	5.4829064513	5.381089469	5.976412115	4.7585558594	4.933621	5.173841369	5.3951250133	5.448669587	5.523543857	5.0536644006	5.4520754721	5.123835508	4.902340049	4.482235892	4.951786417	5.857332963	6.319822368	5.1531765	5.36656073	5.027093833	4.437669847	4.42672467	5.1504754937	4.9600955603	5.5024351034	5.121838857	6.591162557	5.286915478	4.776611201	5.958655902	6.051873656	4.893044672	4.891071243	6.1365738448	4.8200888472	4.655829063	5.916139701	4.959682	4.799548531	4.111704218	4.517485098	5.582810426	4.8625441181	4.970515265	5.484895378	4.739107649	4.6664434098	5.981751054	5.3864335185	5.935525789	6.166404566	4.875212938	4.471439579	5.620410914	5.0650876427	5.708525442	5.23761319	4.2768096819	5.418492076	4.399994	5.348596659	5.0378442351	5.1286224858	5.2078540626	5.5611465865	4.22690146	5.5817564767	6.180509766	5.484363809	3.902814	4.733207486	4.8153140683	5.99635061	4.5926715277	4.666110029	5.351912187	5.515306784	4.876111296	5.203067007	4.876520317	6.097545077	5.6841369993	5.348051842	5.664816205	5.7287515	5.627268804	6.328888104	5.048291057	5.1029455517	5.5963517052	4.165390027	5.535607372	4.586934038	5.144675962	4.653673334	5.0061339005	4.7134866529	4.98465241	5.944440688	4.8233989548	4.783367337	4.6403171049	5.8002011167	5.191068342	4.626986514	5.646042943	5.149151918	5.9620346148	5.304195214	6.040102335	6.1624273295	5.202922112	4.9996756439	4.457923533	5.293719028	4.7019811305	5.7125368502	5.757273045	4.768465556	3.918655406	5.039293618	4.77835215	5.4673420715	6.559744935	5.251811	5.892253242	4.873876654	5.0609154773	4.938064211	5.6619942626	5.480698	5.2852288851	5.350363206	5.6469285485	5.911264805	5.923905363	6.501046554	5.706963535	4.452636103	5.424914234	4.914326601	5.1820381429	5.987438486	5.0328364579	5.353774463	6.327273832	5.4251164446	5.806627642	5.544071236	4.8280968116	4.0100683148	4.54718562	5.4170878849	4.3223907216	6.0496760455	4.690753653	4.978436298	5.296773368	6.37206102	4.954452724	5.6466371674	5.574396414	4.577244248	4.041801	4.785913	4.534551989	5.4023938835	5.803598678	5.6503266697	5.241164903	5.510508293	4.9895738298	5.2839609412	5.40515391	5.5249683089	4.815198218	5.807027563	5.924908933	4.96893665	4.84748816	4.64877199	5.9055773681	4.168377659	6.089043586	5.789448617	5.9775692764	4.879135677	4.3048702	4.58239671	6.1483391	4.7561326	5.5787477	5.47210532	5.51526948	5.3548223	5.3400043	5.8428965	4.78723615	5.8492323	5.0788519	5.1025912	4.4647792	4.9353426	4.9801856	4.8433896	5.2246026	5.149105454	5.7119753	5.68624104	5.2643055	5.3499238	5.4104523	5.201199	5.38076747	5.8061241	5.3224482	4.9940842	3.50094847	5.5338649	5.7413741	6.331278	4.5325087	4.86537773	5.4071134	5.3145458	5.9323109	5.80355164	5.3190835	5.3174602	5.4043802	6.266586	5.85853936	5.3887946	5.443993	5.0236447	5.3414683	5.420797	5.256643893	6.2156305	5.1209697	4.9927601	5.7035472	5.15037396	5.612692	5.1400126	5.5470345	3.747917	4.5615557	5.5210884	5.4026932	5.2643055	5.4510847	5.68011546	4.12245786	5.42079699	5.3034757	5.2880693	5.0285936	7.2956695	4.8204294	6.3861875	4.98751073	5.87183745	4.94360633	5.7929644	4.3407429	5.3348793	5.8856245	5.96272403	4.3823646	5.0604028	4.254330732	5.000557439	5.0988507	5.1039437	5.6544815	3.56582391	5.8832644	5.93729831	5.7392226	4.73760915	5.283357337	5.7153047	5.4056734	4.7139369	6.0633427	5.3497569	4.4421509	4.09030309	6.5134054	5.9832873	5.2767079	5.2583416	5.58896951	5.2805757	6.1034083	5.4750816	6.1165406	5.86063066	5.576444	5.2631366	5.4990945	4.9329666	5.04154477	5.1498088	5.2645293	6.03063176	5.2697141	5.72410373	5.1279645	5.1295982	5.42892929	6.1007213	5.3772326	5.477592	5.4691967	5.0810553	5.1174372	5.9951833	5.7671149	5.7612111	5.7995635	5.35702322	5.2659296	5.7817156	5.6500972	5.43345181	4.9353887	6.2327635	5.2007221	6.597440865	5.9759011	4.6461371	4.99252754	5.7072058	4.221966896	4.79229561	5.59594062	3.82302064	5.170162036	5.6156328	5.2673109	4.9518514	5.1983757	4.95344091	4.94363898	5.18899007	5.1616468	4.9462503	4.00541607	4.03932546	5.4026268	6.034870438	4.9109028	5.88158435	4.7895329	5.83497155	5.8080635	6.2648563	6.40685192	5.4782796	5.1378611	5.78342625	5.665576	5.7567075	4.7339382	4.1488119	5.27547921	5.95475193	5.50865042	5.47311369	5.0438912	6.61976959	5.33836548	4.50931997	5.79353094	3.63349136	5.99676022	5.884284	3.5903287918	5.14578966	5.04135555	5.5267216	6.17383839	4.68133318	6.6150011	4.65274106	5.846703593	5.3476376	4.1621524	5.1007096	4.96719768	5.3756431	5.5640433	5.4255043	5.33919808	5.1874763	5.7065435	6.1233906	4.43354106	5.87682845	4.7409585	5.469367	4.7077492035	5.25340278	5.1697268	5.06842755	4.83048152	6.0533011	4.8758959	5.204998638	5.9318177	5.3965337	4.841381	4.5735498	5.0211146	5.0019964	4.91263736	4.8991707	5.1679481	5.7713725	4.471745895	4.5394511	5.7837479	4.5366127	4.06776621	5.44327266	5.1897697	4.9905672	5.0667876	5.74728398	5.63394361	5.45460733	4.9902265	4.1134833	5.36453551	4.51877499	5.2153304	4.4947685	4.4368374	5.0812445	5.81695718	5.7876271	5.8575273	5.32006728
NLRP3	2.034875123	1.780570387	2.021318735	1.60870273	4.59559112	3.077841994	3.47324508	2.56430651	1.830895197	2.28943321	2.030286914	1.937944177	1.189847361	1.567649915	1.216586474	1.322527555	4.380319163	1.65334232	1.13171513	2.19151462	2.87221871	1.398623591	1.51595657	2.364286024	2.037457536	1.321752523	1.157585474	1.19684145	1.95955685	2.07562199	1.80868372	1.806474073	2.003328512	2.21432949	1.383592609	2.058529649	4.59307437	1.835906868	1.426677662	2.010974149	2.5222556	3.34577085	2.831814227	1.458010901	1.6516171	2.46787313	1.28522815	3.591227323	1.80647578	1.811810507	2.69301	1.573072576	2.05005792	1.600369107	1.263806812	1.339740473	1.592845981	1.582455017	2.276016648	1.64340206	1.920577921	1.426174721	1.211074485	1.68364191	1.88240327	1.245513273	1.7058658	2.39366659	1.763184954	1.164568114	1.46409152	1.210919759	1.838165933	1.56433406	1.52918237	1.89305732	1.91594801	1.89244541	1.202405324	1.50429649	1.405720568	2.59417377	2.397247218	1.266027658	2.353448937	2.22969608	1.687536078	1.766394559	1.41082944	2.395788348	1.22516926	2.371592923	2.001091393	1.367829146	1.38939001	3.364815256	1.601651056	1.174399583	2.47061029	1.88678	2.045560317	2.711506368	2.77198011	1.23232238	1.95133919	2.257418538	2.38103871	1.9539672	1.61659445	3.44453079	1.167347651	2.00130106	1.208067589	1.556924129	1.27513255	1.44676774	1.52419681	2.523345681	2.871633995	1.438030417	2.58748586	1.81093934	2.64550413	1.27870643	1.91948366	2.04688529	2.59701363	1.34856014	1.89516993	1.89015427	1.901079745	1.82315384	1.79371166	2.44358006	1.60863824	1.976810033	1.65216879	1.736283802	1.216476573	2.430029197	1.34021214	1.476058057	1.889011473	2.13854878	1.515840248	1.408712254	2.811898679	1.47292831	1.703277916	2.70208867	1.709965392	1.668209854	1.75521057	2.264696834	1.439378298	1.574785221	2.547156977	2.00438666	1.26560816	1.881660024	2.38988625	1.34533765	1.23758931	1.44189687	1.24573168	1.925140768	2.615279029	2.25168175	1.12015211	1.42778748	2.65101916	2.30757193	1.93984359	1.945792978	1.1017323	1.816821903	2.96248022	2.58741147	4.329935507	2.30935243	3.277806993	1.79231012	1.323715069	1.521579331	1.55978367	1.67690839	1.30483593	1.239079764	1.4269154875	1.36722883	2.85663167	1.96388064	2.09674386	2.58413493	3.83192441	1.098307356	1.80308571	2.816839603	1.881214243	3.063091771	1.28948149	1.33041319	1.405588672	2.20432881	1.54691296	2.52753672	1.93017162	1.27160611	2.573598964	1.66832841	1.62357421	2.02385	1.46695027	3.76349275	2.567064299	1.39575781	2.199362157	1.159462466	1.810015855	1.152283965	1.439681314	1.93186512	1.771309039	1.62427271	2.12588582	4.01767571	2.982041712	2.74023824	1.77528458	2.826968985	1.50342445	1.84793272	1.4328379	1.450789554	2.006158476	3.646956203	2.050719182	2.4238779	1.743324988	1.20170973	1.682100168	1.41328315	3.385264431	2.36374304	1.152044567	1.7731972722	2.1876629	1.40377053	1.62372558	1.54660003	2.33108485	1.949030993	2.69153478	1.3344491	1.82762337	1.830776805	1.5250767	1.45814484	2.721714903	2.96353488	1.19394173	1.35321099	2.571525138	2.090761067	1.91155748	1.295222536	1.341706561	1.245991795	1.17318499	1.41727312	1.357794706	1.292219186	1.253694713	1.962885989	2.084281393	3.14437307	1.41764347	1.833345143	3.156560486	1.58687707	1.910553053	2.12072625	1.171999489	2.849821703	1.875089836	1.58567759	1.096962089	1.82429643	2.127444742	1.98445965	1.23450302	2.262983933	2.15677111	1.746937579	1.611138636	2.622759459	1.167408937	1.60102624	1.39836174	1.90365436	1.188990431	2.379762046	2.93023886	1.80517542	1.5845642	2.124294279	2.446469464	1.275544874	1.470467235	1.33631818	1.96159858	1.249502175	1.86019368	1.57110409	2.03646817	2.10095581	2.553727236	2.058414953	2.424045	3.741997374	2.305483751	1.252649339	2.43547601	1.881877199	1.42337625	1.540932674	1.176561906	1.32533534	1.422206565	2.969589842	2.40726339	1.47675242	2.537157697	3.62292068	1.376726105	1.479947503	2.978577757	1.19948279	2.901322866	1.389108592	1.510920012	1.305975979	3.308956899	1.566013566	1.2293965	1.69864706	1.289730239	2.07767231	1.281881379	1.60836916	2.964554328	1.493037906	1.9957884	1.27694515	1.653088566	2.07979402	1.165294403	1.417431431	1.186082855	1.159146608	3.405909904	2.05846031	1.20522505	3.20403207	1.33749551	2.30044704	3.31205609	3.345075847	3.252674066	3.10228524	1.40912757	2.22046049	3.04459781	3.42258219	1.23968191	2.43735244	1.609439733	1.270332473	1.29890146	1.270137848	3.578643503	2.833045883	1.883467458	1.43870298	3.355805809	2.592104117	2.473053917	1.74106611	2.466611449	1.61052316	1.34192027	1.89098793	2.528816971	2.496933275	1.738211373	1.141696841	2.871094673	1.984941445	1.595918026	1.528734465	1.222864432	1.91727641	2.656994635	1.152091818	1.90650242	0.8650033906	1.7911772508	1.681800761	2.274447539	1.779886988	3.576314339	1.219446266	1.543228637	1.8083100708	1.597193668	3.382344902	1.768012068	2.676853604	1.1101087341	1.42060126	1.5696967293	3.84077241	1.066991877	2.287813726	1.695335218	1.274281925	1.6509261194	2.148646416	2.6469549732	2.1291211347	2.236886959	1.464569	1.31955727	4.5572230122	1.979385226	1.769029498	4.1156886359	1.4033795274	1.9853975923	2.5834259844	1.480636347	1.5632108143	2.046811196	1.71921863	1.7307881914	2.806700914	2.072757	2.9027433674	1.340630814	1.347454018	2.179778	2.7757943502	2.275137245	1.666635166	1.7172151022	2.341248453	1.149036174	2.4655343692	2.98981738	1.911917894	2.26025253	3.0639877553	3.0841428951	1.4460374373	2.0064934687	1.2323857843	4.1735203568	2.686344385	3.040028411	1.8963088827	1.3448356556	1.4576223509	2.399656968	2.4435593235	1.318004426	1.34151508	1.7779459245	1.8369963728	1.719428254	1.965445396	4.450608291	1.074678251	1.632937521	1.268572413	1.827031008	2.3883505038	1.7180810752	1.221058	2.462836693	1.751802847	1.883194046	1.9423288198	1.1697548859	1.642408569	2.11032792	1.664563164	1.18814473	2.429823267	1.831484531	2.8403259359	1.4290477964	2.022816	1.236389375	1.479417811	3.32181829	1.944482781	1.3889496696	1.78233304	1.277858288	2.193577398	2.181244521	2.555288758	1.077131829	1.495041115	1.810938858	1.333898992	1.323325967	1.879308973	1.4208223748	1.311254427	1.3776139295	3.319964403	1.325515538	1.9886651478	1.5394611362	3.8038189595	3.2257674177	1.455446734	1.993821893	2.3912268667	1.494098	1.538598922	2.1320198131	1.791441246	1.092414917	1.7660263471	1.1345270242	1.60209465	2.105262163	2.570356334	1.461996043	2.359718106	2.604781211	1.564832169	1.439639628	1.19274086	1.949397836	1.631457481	1.4660678798	1.594692761	2.2159091219	1.457622351	1.755612737	2.125612169	1.5253894	1.459585161	1.26032502	3.771681726	1.344243688	2.0858622697	1.697599948	1.353603313	1.532849452	1.296158	1.376018149	1.743543708	1.811017004	5.226252102	2.1395174655	1.647913035	2.314681536	2.365178548	3.1613200256	2.553656432	1.2057606083	1.728778526	1.970805042	1.394629269	2.298292405	1.592314238	1.4622222225	1.4183798002	1.29111365	1.7654070386	1.420822375	2.095184	1.688917099	1.9240380352	1.6901807457	1.7187134327	1.9270658036	2.981975068	2.276483685	1.616915991	3.920714082	1.558587	1.657987118	2.0436555969	1.575372242	2.2820202221	1.333314974	1.841826783	1.369675259	1.945771939	2.982374711	0.938646702	1.669279277	1.5466811348	2.017563069	1.471340121	1.714873598	2.066801982	1.846597328	1.85049544	1.5924660494	1.8706498252	1.675072499	2.222573146	1.441890878	1.896832758	1.345138025	2.0386154248	1.6684237923	3.287730493	2.157454145	1.39259378	2.017094282	1.4768942233	1.6183331946	1.529671631	3.12963849	1.473207254	2.981533906	2.6149310028	1.608361786	1.822025763	1.9205665992	1.5737870222	3.4176706219	1.6239662818	2.999039576	1.6755586177	2.0728206499	1.521633464	1.6721869781	1.948284009	1.898558283	1.603537694	1.9833212434	1.622610152	1.771961	2.396603155	1.898237307	1.6442072306	2.61934259	1.7554250491	2.166312	1.6126222751	1.780055115	1.3757383231	1.492544484	3.722014695	1.304562147	1.832116103	1.98993974	2.390017067	3.307292467	1.6145688112	2.594691209	2.2516668227	2.531822542	2.226415035	1.339433465	3.541171475	1.482930052	1.8119114475	1.7715951177	1.407374995	1.9185626312	2.1291211347	1.5753722417	1.544485726	1.530723714	1.777945925	1.790923564	2.218645783	1.5724049495	3.129022209	3.057904666	1.824681	1.678698	1.426916232	1.5513011626	1.900313011	1.771960993	2.129643192	1.346055006	3.2996098143	1.2129649799	1.868877545	1.8059849803	1.643688291	2.115615074	1.896238824	1.497980723	1.389237339	2.4318922774	2.3949799413	1.37761393	1.608501102	1.528409841	1.2040171374	2.521286041	1.8836815	1.90368332	1.8836815	1.8836815	1.8836815	1.88368152	1.90578734	1.8836815	1.88368152	1.8938635	1.88368152	1.8836815	1.8836815	1.8836815	1.9052048	1.8836815	1.8836815	1.8836815	2.0518472	1.883681523	1.8919833	1.88368152	1.8836815	1.8836815	1.88368152	1.8836815	1.88368152	1.8836815	1.8836815	1.9398268	1.88368152	2.6322415	1.8836815	1.9616797	1.8836815	1.88368152	1.8836815	1.8836815	1.8836815	1.88368152	1.8836815	1.9433107	1.8836815	1.8836815	1.88368152	1.8836815	1.88368152	1.8836815	1.8836815	1.8836815	1.883681523	1.8836815	1.8836815	1.8836815	1.8836815	1.88368152	1.8836815	1.8836815	1.8836815	1.883682	1.8836815	1.8836815	1.8836815	1.8836815	1.8836815	1.88368152	2.04866627	1.88368152	1.8836815	1.8836815	1.8836815	1.8836815	1.88368152	1.88368152	1.88368152	1.88368152	1.88368152	1.8836815	1.8836815	1.88368152	1.8836815	1.88368152	1.8836815	1.8836815	1.883681523	1.883681523	1.8848039	1.8836815	1.8836815	1.88368152	1.8836815	6.7111425	1.8836815	2.00771681	4.440263449	2.3053132	1.7229854	1.2210687	1.8191158	1.5987397	2.2438427	2.10680345	1.5622041	2.1888863	2.2056454	1.7697254	1.49479049	1.5904825	1.668345	1.2416608	1.57207196	1.78779949	1.618924	1.7562997	1.8112255	1.7558104	1.80752508	2.1908742	1.5625303	1.71278111	1.7214053	1.65192234	1.8037125	1.6616577	1.81289737	1.8244371	1.7846648	2.0757624	1.42395169	1.3823088	1.7973004	0.9058366	1.6184041	1.7808267	1.5837544	1.79177519	1.830737	2.0682392	2.3640312	1.7566871	1.4202308	1.7245298	1.7698783	1.939915849	1.4915849	1.9815078	1.62442885	1.7610502	3.334896835	1.47011057	1.44507386	1.65788589	1.764251124	1.9883888	1.7369513	1.8201861	1.6788653	1.63443946	1.99630961	1.80969642	1.7953023	1.54532264	3.0953151	1.67537896	1.1505867	1.878261935	1.8073722	1.40845666	1.7279907	1.72755237	1.7021996	1.7526604	2.20928474	1.6109115	1.9639535	3.23519854	1.4665223	1.4464807	2.1446949	1.9098534	1.54986921	2.11400049	1.66314604	1.70949352	2.42752	2.88766129	1.67537896	1.94584882	1.64064767	1.9031967	2.05251987	2.0088076	1.830737042	4.39958899	2.27791142	1.7881665	1.779318	3.12611148	1.6959914	2.12790524	1.487940053	1.685308	2.2903686	1.8456612	1.59974894	1.6459588	1.7553211	1.8993026	5.1497422	1.7007623	1.7784821	1.81489541	1.62224732	1.80388578	1.9278053	1.7619371	2.4156744844	1.352735709	1.8309205	1.60583482	3.36505098	2.83897427	2.0579024	1.800062996	1.4330448	1.5852223	1.8304312	1.8552029	1.8462728	1.9097617	3.14657104	1.6579776	2.0103163	1.9130646	4.3257939036	2.4489276	1.7509784	2.2277564	1.61867938	1.77935878	1.7156864	1.5936529	1.655684	1.89667248	1.38252287	1.61697697	1.8057003	2.3980387	1.70425885	2.18751014	2.495005	2.5968236	1.80358	1.6318298	5.13136224	1.7356873	1.4968701	3.37062716
P2RX7	2.439016543	1.915244179	1.745934853	1.54745048	2.76507114	2.342412732	1.50455827	2.20458339	2.564537817	3.09388824	2.118693383	1.960253663	1.500543695	1.751484334	1.714154162	1.313259306	4.233994411	1.33931082	1.20840385	2.06840894	3.36548227	1.432708532	2.3061822	3.249058722	2.728844745	1.17350944	1.251294051	1.35349157	2.35135904	2.22160034	2.21124504	2.198205	2.473143404	2.40898281	1.540279184	2.371258328	1.76731458	3.760488776	1.764704703	2.067481143	2.91137762	2.02635923	1.715262749	1.634998691	1.69282141	2.1384985	1.67634598	2.841146246	3.17943382	2.181699374	2.47108511	1.254511854	2.57025859	1.479484057	1.333165523	1.301874448	1.472219734	1.885927835	2.216923192	1.50287426	1.693495183	2.016658467	1.180626589	1.75341377	1.91192915	1.365359914	1.38696147	3.0440995	1.866521134	1.351363539	1.27643492	1.248128416	2.356929547	2.03480907	1.47045811	2.02497944	2.778166133	1.304046611	1.327852105	1.64746324	1.328772145	3.02537875	2.677561058	1.604798371	3.134609936	1.464181619	2.591902243	2.065434886	1.76637439	2.419513076	2.38707279	2.437821411	1.908327421	1.263008989	1.34387896	3.12266987	1.869196877	1.484461459	2.97996801	2.59135602	1.975005854	2.644789132	2.994770237	1.42955483	1.75254867	2.771485815	1.454970057	1.23200238	2.09339873	1.93044402	1.334888097	2.034065632	1.20929434	1.579641708	1.61497977	1.841120962	1.54299868	1.746703971	2.824127941	1.860027431	2.06772042	2.2291348	2.62950785	1.19340662	3.05140147	2.98372419	1.49463285	1.64485271	1.58155036	2.23236992	2.558731586	2.430092	1.50686273	2.69035952	2.30814922	2.697680369	1.97083068	1.755833562	1.343635006	2.031932998	1.13563006	1.823780458	1.34904425	1.76721335	1.599144568	1.211739061	2.941342001	1.34350533	2.143866769	2.7592339	2.098289519	1.668536089	2.12022379	2.424201875	1.635299326	1.675022388	2.375022133	2.18512674	1.49420713	2.376315013	2.145762862	1.3368474	1.32579538	1.71970436	1.30571752	2.004472816	2.770986669	2.17740252	1.511944634	1.82516571	2.67770086	2.7995463	1.76643282	1.975671174	2.44532588	1.302829042	2.89244847	3.12643209	3.999758275	1.96710734	2.052818877	1.49067809	1.411234521	1.563722842	2.48682005	1.28977411	1.63431476	1.27516404	1.900111627	1.61400035	2.23369951	2.12230953	2.55683926	2.52211075	3.78922232	1.166149767	2.04676087	3.101522797	2.384021694	2.084163908	1.32400971	1.64320298	1.578075219	2.29058108	1.8369887	2.26409141	2.05063338	1.17150691	2.327280513	2.26054798	2.162325181	2.12525477	1.72660021	3.72976477	2.728142257	1.2240485	3.614983472	1.225310042	1.552752722	1.588927308	2.537698662	1.37546261	1.431860173	2.23343321	2.15431404	1.93205406	3.134530807	2.57957628	1.67120778	3.269916452	1.87140291	2.76946522	1.74025851	1.459227406	3.428093462	3.286569583	3.008795284	2.89774242	2.78488453	1.915620231	1.834527198	1.44170243	3.320042796	3.61478795	1.259862298	1.4634766935	2.24662753	1.17578936	1.64607592	1.45124371	2.76567125	2.219536131	2.10226947	1.17599473	1.90817583	1.732094411	1.359347613	2.17530386	1.932569748	2.78169575	1.2779134	2.39428044	2.088790603	1.881371253	1.651223697	1.550390161	2.182203437	1.52356517	1.21490561	1.61773334	1.634982689	1.263463693	1.445877601	2.424981543	2.77041496	2.74504553	1.94322644	2.192498213	3.000092155	2.40873958	1.81999636	3.20944509	1.171644429	2.822159426	1.526155831	1.79683596	1.525124927	1.44862861	3.164366611	2.96768782	1.34473229	3.139894715	1.66303897	1.672815915	1.924217749	2.922721754	1.322945261	1.27360131	1.73270902	1.75999565	1.171508103	1.860975238	2.45102254	2.19936272	1.59275612	2.011380668	2.008528697	1.326840673	1.671288854	1.6152819	2.03382481	1.537624311	1.79898378	1.8745666	2.6076897	2.57656717	2.43661813	2.033745203	2.43143341	2.715641575	3.911988332	1.553836841	1.69557988	2.485620535	1.661339517	1.282474509	1.301036546	1.59995364	2.62341264	2.779536003	2.83829058	1.43807488	2.872815068	1.607437886	2.181772033	1.578416761	2.670834428	1.91181356	1.867449005	2.128502075	1.386849872	1.292268062	4.384034176	1.421826911	1.33025956	2.65860387	1.237579603	1.85355304	1.422974655	1.35714807	2.784398034	1.672865908	1.53811747	1.59974684	1.470092751	1.81300201	1.269372922	2.065732786	1.18977607	2.402395476	4.503232038	1.89431841	1.17029797	3.38661364	1.88726939	2.998356896	2.41430534	3.014379621	2.602179734	3.67306736	1.60368442	3.22485538	3.74674728	3.45816643	1.221353064	2.11580962	1.766396024	1.224754737	1.33238275	1.303483579	2.79933832	2.177646354	2.448791708	2.36408795	1.922394444	2.748590654	1.930664262	1.83761162	1.870484541	1.69399652	1.78418902	1.52377248	2.528184422	2.808082241	1.229938707	1.238730921	2.617936016	1.829221542	1.403986048	1.30024625	1.159383709	1.63366541	1.724342706	1.178216282	1.796922463	2.3620708217	2.1965465854	1.815527108	2.220184841	1.791737827	1.977448114	2.022730444	1.57011357	1.7207711263	1.917750268	3.455961547	2.390471485	2.010566108	1.3977869736	1.989908353	2.7805810868	3.80407648	1.94844592	3.005337577	2.861932064	3.259930824	2.0185408233	2.302239792	2.4911467116	3.3661235584	1.921412191	2.045655	2.212969478	1.9991340101	1.619632457	2.432688463	3.3057116135	1.3546727409	1.7539224205	2.7354501595	2.791279016	1.6040471683	1.325008604	1.921695186	2.6911688106	1.893984817	2.303422	2.4060989363	2.313959883	2.07631647	2.704846	2.4769551206	1.62869914	1.593960608	2.2423383766	3.086375792	1.265174075	2.5071160152	2.268098232	2.111295155	1.962980782	1.2934258434	3.1286856549	1.9730538941	1.3324481468	2.1873851934	1.8538745248	1.794852633	3.014910451	3.8285524265	2.0274901417	2.375220776	2.089706433	2.6822498252	1.867909417	1.519379156	2.2774452083	1.5360502936	2.740282991	2.270702042	2.7573007215	1.752538735	2.215521404	2.417866307	2.297142725	2.2168330559	3.2470742938	1.449506	2.712984182	2.377681007	2.240880907	2.1171115113	1.7862475835	2.406098936	2.521852065	2.203609253	2.13663519	2.496871067	2.438375442	3.1669349829	2.2706012821	1.720514	2.583034871	1.374443992	3.696659948	3.129876991	2.2678912915	1.925928043	2.452561877	1.78425624	1.4384014567	2.706289066	1.661615977	1.975177078	3.014279517	1.275688197	1.18302407	1.876569834	1.3438670361	1.879387257	1.5817481506	2.162630583	2.35120781	1.3671966736	2.1993811239	1.6666178393	3.9044885224	0.936973441	2.316170458	2.1720573259	1.279733	1.173592203	1.6872420052	1.482547581	1.811201813	2.1697434711	1.5948478042	2.350960497	0.115799852	1.54256926	1.380944545	2.550134925	2.651132934	1.666213475	1.857149408	1.272198885	1.835319857	1.787073982	2.1772689722	0.4371927945	3.3683754311	1.816690393	2.533273868	1.695101653	1.263231691	1.149754421	1.223826496	2.485858643	0.466447454	1.5688727529	2.4017622131	1.708367555	1.819817257	1.782041	1.556880149	1.308480287	0.778335431	2.673940635	2.3963092219	1.997676631	1.080740763	2.462413752	2.726780059	2.111204137	1.9186017597	1.49694504	2.322734006	1.746220704	2.07578643	1.706993222	1.9898684758	1.6295046704	2.287281747	2.076052553	3.228763232	2.106529	1.876852083	2.3064358048	2.6866986573	0.5553479599	3.505044438	3.194181169	1.6135921792	2.132679848	2.529542855	1.977448	1.972145706	2.4820812742	2.16784477	2.4644901233	1.95740703	2.252017891	1.475557155	2.157949557	2.497745095	2.127669026	1.998940569	2.0251560824	2.655887092	1.652105021	0.856821851	2.056954998	1.354900082	2.224246981	1.9265802209	2.782366651	2.100193444	1.873950953	1.650506138	1.10856691	1.409056677	2.6292615701	2.2114626697	2.211871179	0.453273898	1.0505495543	0.562032298	0.551441577	1.7865596135	0.996220693	2.437015095	1.611719394	2.813788428	2.0904207567	2.198209514	2.52651722	2.0953067919	2.0614355591	3.0386243795	1.329251803	2.662101885	1.4111733217	2.2271044235	2.239628024	2.0535522179	1.872790622	2.249096054	2.052907531	1.6668757286	0.161578412	1.828252	1.695722422	1.233429539	1.3433622	2.063070129	1.357861783	1.622911	1.4356154147	2.347367482	1.7071221355	1.250363225	2.347367482	1.97681457	1.232829674	2.197607122	1.109282595	2.338068233	2.0710558037	2.769587181	1.9285501179	3.281529457	2.073324331	0.8661656443	1.759746278	2.102674549	2.2153063985	2.9980228962	2.552021228	2.1608060844	1.2351826464	1.2745969408	0.762774236	0.923933749	2.290908668	2.205691077	1.988166237	1.1060188337	2.620852362	2.511725442	1.787074	2.436746	2.746705622	3.6816835003	2.918531116	1.845079535	2.55502496	1.742493191	2.5822829955	1.8904080095	2.717264214	3.0849275082	1.878508248	2.163304565	2.637251726	0.450025468	1.222045838	3.0519521413	2.5969352275	1.866102206	1.504320289	2.11445338	0.9463941791	2.991390298	2.3092065	3.94435361	1.648438	1.6662387	1.6296999	1.65127148	3.55086904	1.6534855	1.64362078	3.182903	1.65142512	2.0282671	1.656154	2.1731093	1.8510537	1.6553232	1.6648328	1.6322607	2.1983432	1.635428629	4.286513	1.6643192	1.9252759	1.9929943	1.65632988	1.7838166	1.59058901	4.1533814	1.6459781	1.9564645	1.65160379	1.6379583	1.6300087	3.1711372	1.6425066	1.65939339	1.6426615	1.6483491	2.8468946	2.67555228	1.612322	1.7036273	2.6610467	1.6701061	1.61956043	2.0768183	3.49746065	1.668101	1.6788956	1.6695464	1.645013783	1.6492743	3.2883748	1.7775302	3.0463245	1.63956505	2.1413013	1.626455	1.6449328	1.611613	2.426218	1.6643192	1.6773044	1.6427583	1.6606217	1.62354063	2.80710488	1.59058901	1.660719	2.3790353	3.010831	2.2673565	1.63894258	1.65431693	1.65431693	1.75769871	1.66384981	2.0006275	2.1829953	1.64767028	2.0393961	1.66869056	2.3757017	1.590589	1.670716011	1.66595179	4.2804209	1.6916191	1.6542515	1.65750767	1.6539197	3.04321967	2.2879412	1.54075197	1.5701032	2.6856884	1.8896534	2.6566641	1.3200611	1.3934834	2.8961125	2.00016673	1.257259	2.1946783	2.2258319	2.1738355	1.63977923	1.3998714	1.9253573	1.5242121	1.29875012	3.01739619	1.2695668	1.2887838	2.0714331	1.357859	2.4880315	2.1085684	1.4683635	1.47817077	1.6893812	1.76093919	1.3567988	1.8737232	2.26294062	2.0267083	1.3318034	1.6759337	2.61372402	2.1087804	1.3816086	1.7555054	1.9993627	1.9820541	2.749754	1.53470855	1.4950552	2.5936146	2.2116511	1.51173207	1.3371311	1.9032953	2.7118501	1.583851094	1.406224	2.7674248	2.37158964	2.4915126	2.486812209	1.28016926	2.14652527	1.98881322	1.404518802	2.2461887	1.8546564	1.6364925	2.565465	1.43462104	2.10662457	3.89063498	1.8852092	2.23563921	2.83719802	1.78126947	2.2166342	3.550348045	2.2264681	2.18415528	2.0273003	1.82648909	1.379276	1.7657368	1.92517177	1.6393551	1.7707995	3.04596106	1.8811096	1.7846623	1.8286096	2.0871778	1.3620735	1.89300205	3.14711766	1.9640034	2.0374168	3.3583016	2.06843793	4.11061016	1.5527858	1.61804413	1.99388475	2.0370546	1.638241871	4.28525968	2.73970812	1.6077597	1.78655305	1.83452048	1.5293543	1.68714586	1.56869837	1.6166216	2.5473701	1.4092811	1.21392136	1.7014327	1.8691995	1.5651907	2.39690309	2.0479486	1.8523062	2.02067371	1.68616513	2.43581423	1.9383454	1.8246867	2.9108146472	2.106845451	1.633294	2.61620677	2.86931473	2.35942328	1.7126979	1.424955097	1.6702614	1.345136	1.6849458	1.69857	2.3203001	2.2382368	1.49383595	1.8938503	2.2680387	2.931357	3.1578438419	2.3284463	1.7541801	3.0920024	2.80485159	1.01290697	2.1372746	1.6383479	2.1252673	1.27394029	1.83560723	2.7407772	3.3067558	2.0488763	1.58575954	2.32438205	2.3830403	2.3051385	2.1721833	1.7078296	5.30771087	1.1673322	1.4757234	2.55678865
PIK3CA	4.483932184	3.573716025	2.859358395	3.54075254	3.31912988	1.814945658	3.20240585	2.95965552	3.343984339	3.44430001	3.315535517	3.827249729	3.608194695	2.947339027	3.321308778	3.251450981	3.459391134	2.87234682	2.520232	3.09640531	3.12959336	2.956959796	2.96137129	2.939205629	3.809783601	2.429702036	2.198306241	2.1749179	3.19750542	3.9488685	3.61853437	2.755145942	3.509779457	3.23882723	3.067267771	3.248760068	3.08637891	3.435184199	2.931383245	3.26193728	3.4968736	2.95888957	2.588579439	3.24211049	3.28948833	3.08489295	3.1480436	4.124121126	3.10410434	3.598360584	3.03970454	2.67392799	3.26232357	3.055616471	3.648074023	2.377934991	2.184606041	4.305783476	2.669152487	2.90740144	3.48244924	3.676425351	2.23538473	2.973673002	3.15681501	2.82352765	2.75950508	3.35748199	3.624865311	3.740874547	3.50752968	2.452243013	3.748793668	2.99807502	3.2981216	2.62715273	3.400142557	3.550748369	2.732685008	2.84202064	2.904307833	2.69268521	3.295539826	3.138741957	3.170802006	3.469472846	3.256015298	2.948920675	3.27665318	3.504001509	2.26947471	3.753350013	3.021677799	3.585369972	2.56638019	3.5822167	2.940714608	2.883122872	3.35024809	3.37023482	3.300460805	3.58039486	3.267937325	3.41718733	3.35636863	3.519346858	2.957612051	3.07895478	3.02244782	2.33722217	3.453157387	3.171941311	1.702731427	2.157476377	2.84988365	2.48763622	3.86303547	3.572286478	2.291562462	3.773881062	2.21565737	3.33823164	3.50777308	1.80466631	4.22766245	3.76061119	2.8751505	3.40235556	2.56973722	1.91575901	3.56001476	2.95615385	2.38572454	3.22010278	3.08091941	3.490596904	3.45255082	2.586199776	3.488038411	2.499616456	2.71320486	3.039589729	3.123442723	3.38822238	3.305525755	2.520922603	2.900133605	2.32225095	3.309289408	2.23804601	2.981426854	2.121687433	2.0828819	2.058162708	2.134071893	2.854107708	2.778582959	3.15111453	2.98647715	3.442801835	3.645618522	3.31316542	3.50652636	3.65526435	3.19715004	3.302944943	2.575633569	3.13807501	2.995002289	2.90169306	3.09326542	3.28345622	3.53642587	3.369924219	2.19548671	1.554664716	3.66141818	3.03608321	4.084512295	3.38266996	3.51585864	2.90422625	2.507248332	4.272820956	3.23655363	3.4352482	3.2333757	2.927348559	2.686559532	2.63335953	3.37285678	3.39557961	3.09923959	2.79619504	3.89441721	1.486364197	3.00778508	3.335295567	3.239675771	3.286510943	2.50312091	2.53545681	2.979667701	3.03442947	2.97700904	3.22862984	2.75908559	2.35125691	2.89951503	3.23104291	2.870645038	4.04299443	2.96539575	2.71177642	3.479830883	3.11335835	3.444188383	1.589390723	4.078503639	2.108041356	3.016174185	3.22866314	2.866584169	2.50986632	3.95514393	3.43364811	3.510749991	2.5375224	3.01445324	3.354402647	3.27383973	3.127288742	3.50456194	2.153592352	3.826761632	3.05373945	2.80048648	3.81255495	3.839613309	3.042117576	4.404770394	3.14737821	2.616191402	3.47757898	2.787474115	2.3881748717	2.56386103	2.25744443	3.98274192	2.58835806	3.51613381	3.463782919	2.27394775	3.36096451	3.24241056	3.183705372	3.049293753	3.69769359	2.940248853	3.73391753	2.35667258	3.14987317	3.683604521	3.041409069	3.23627044	3.532316183	3.506148529	2.427264894	3.05233908	2.80280667	2.448829191	1.955845495	2.43597631	2.953529455	3.028349006	3.22408901	3.36849522	3.284125959	3.230216274	3.39349847	3.107759227	3.43620488	2.992749894	3.297846789	3.358268171	3.05591372	3.515087102	2.88018209	3.598402771	3.6320087	2.40370004	3.285592851	3.57896743	3.018374331	2.550193266	2.983123349	3.883143265	3.19962608	2.71344354	2.94467801	3.397031106	3.084010856	2.79142788	2.86198665	3.18978351	4.413593635	3.959860637	4.179075911	3.082120459	4.15830405	3.69938163	2.351325085	3.57659311	3.33489635	3.49982138	3.18963359	2.776249167	2.986486388	3.67026982	2.891980119	3.860642816	2.419128455	3.02053238	3.388988227	3.324158615	2.074563694	3.008718574	3.09157591	2.887879082	3.825588811	2.80532754	2.98049095	2.002270547	3.263972839	2.847346567	3.635635256	2.958510913	4.36761307	3.334159878	2.664468223	2.695610288	2.430861628	3.404255792	3.210373602	2.61007607	3.99370685	1.704216095	3.52534175	2.64958817	3.19527443	3.569231863	3.277763848	3.24114231	2.15207956	2.627023507	2.78611061	2.718370523	3.69194115	2.12290892	3.339006611	3.583458175	3.213589909	2.09450598	3.46246957	4.09465339	3.334817127	3.93588702	3.219814772	2.867668674	3.07828804	2.79990905	2.99211053	3.3757759	3.79446796	2.842981717	2.63981323	3.774821478	1.598451721	2.24601598	3.734067097	3.782481501	3.157589717	2.910626918	3.50307296	3.099642558	2.528875672	2.353526375	2.94832878	2.901197783	3.98266471	3.87241799	3.13886169	3.419844056	3.602048794	2.98555309	2.077404515	3.028235136	3.289168662	3.234784791	2.986547235	2.122937422	2.7831227	2.770606314	2.387025131	3.16549774	3.6922717758	3.922614374	3.05973575	3.308284057	3.163262998	3.266944537	3.556979121	3.120350503	2.771917514	2.917423528	3.484907644	3.383079956	2.830690626	2.9607129856	2.909240981	3.7543945087	3.561028125	3.287421579	3.380403322	3.150094259	3.257801116	2.7055956043	2.987582057	2.9105437453	3.158672758	3.8492735784	3.323383	3.130221174	3.6543485263	2.506318607	3.235131419	3.4664133076	2.9582019637	3.3189003594	1.7047959222	3.629339395	2.9069040242	3.063157063	3.698596265	2.4074674642	3.410190643	3.441671	2.2076342866	3.189302595	3.69061181	4.267376	3.1611140058	3.178061103	3.223547387	4.5684767889	2.838272608	2.332092854	2.4903987239	2.952926987	2.996532352	3.252862019	3.2071312618	3.1307357854	2.7380278171	3.0799906943	3.0656557508	3.1462608945	3.271173319	3.168021999	4.2138670702	2.5872166726	2.4677597615	3.044775	2.2728739726	3.10055283	3.183868866	3.8041952186	2.8823104424	3.737283389	3.6400185128	3.1786776392	3.0960541	2.871754197	3.145316206	4.060422354	3.2043107441	4.4738826887	2.864237	2.921850697	3.098235521	3.199978646	3.8652658338	2.6184532065	2.640330182	2.643634454	3.631232307	3.750345165	3.387567543	3.61668128	3.1127245713	3.3720715794	2.872365	2.85453518	2.725194539	3.515434844	2.733365793	3.5969613075	2.911711928	3.681088828	3.089985717	3.7224203828	3.024359772	2.968726027	3.648617325	2.751432858	3.48749947	2.828447225	3.027565698	3.0278308517	4.1218229459	2.5753606308	3.257712258	4.510445551	3.492799687	3.4178620277	2.9855287178	3.0494988539	2.911126859	2.041620348	2.7965480945	3.394812	2.692406558	3.3683610452	3.156764013	2.416128974	3.87323026	2.4288060258	3.009748069	2.295074316	3.650357469	4.791272526	3.352850186	2.96490336	2.448338118	2.433951768	2.906344131	3.7903683	3.178138198	3.4478471296	3.4674967541	1.6076149059	2.608395077	2.978889495	2.239858223	3.499798865	3.130072469	2.882167531	3.282612774	2.782618617	2.6286728024	3.471695322	2.507746576	3.605921705	3.213708	2.587363211	2.444687612	2.763265203	2.972087252	3.041092144	3.660988031	2.1282232	2.158462269	2.9029403689	2.571146632	3.0857754476	3.320901163	2.828611102	2.829039743	3.531661739	3.087160464	3.1365496967	2.6386647688	3.99808065	3.7423972212	2.572189031	2.70582	3.847844763	2.6890229272	3.1447886524	2.9845599594	3.0453784749	3.579432688	2.8525491047	2.837408858	3.216182534	3.107423	1.68545438	3.1308865902	3.691221944	3.9869550764	3.121945129	2.906458902	3.073900722	2.730516118	3.286787209	3.97696344	3.935194404	2.7154448354	3.742161736	3.159138469	2.518566608	3.167592134	3.012063616	3.762101677	3.1787578034	2.3414397979	2.980976098	3.080406716	2.296880709	1.120303355	3.076086044	3.2353073644	3.7444866496	3.317397076	2.277620351	2.8978884233	2.650606499	2.7358201979	2.9164682893	3.982084792	3.938655987	3.449992336	2.800001175	3.0449116472	2.974554172	2.540681462	2.3201980571	3.3995436634	3.3890327085	2.3849210911	2.796280597	2.8814079339	2.6755014217	3.775946963	3.6060949763	2.377136052	3.121445624	2.522916797	3.1362418262	3.450256679	3.153726	3.918642472	2.954976616	3.8240162245	3.549154685	3.3334999426	2.481425	1.8732120818	3.449870878	2.2962799282	2.678359185	2.886181786	3.067132858	3.3416764	2.859531411	3.355283672	3.098521961	3.3396660388	1.807503241	3.1779022757	3.418579406	2.266455416	2.9418700844	3.765457114	3.485740736	1.9158161377	3.1851672492	3.887210985	3.480719038	2.1741171015	3.4167894389	2.093386297	1.571340211	2.96149382	3.515019271	3.508000386	3.5804030776	3.497525392	3.838596454	2.05046	2.508108	2.729171075	2.3032810541	3.922265727	3.1574410066	3.434659553	2.756054231	3.3027588637	3.6132242731	3.044775	2.872738022	3.442307405	2.642876652	2.892303669	2.701571621	2.781488631	3.6943924246	2.7708880247	3.027901438	3.401431134	3.418812473	2.7130142612	2.909896419	3.8915578	4.92560654	3.109016	3.6608781	3.5645235	3.34087139	3.32231496	3.4019387	3.36619704	3.6651386	3.56833731	3.1586278	2.7076829	3.1528423	3.4745964	3.2417907	3.4481805	2.9293635	2.427866	2.499487391	2.7560899	2.438571	3.6847537	3.0112982	3.32133092	2.9179584	3.70183404	2.9972837	2.7739408	2.9050167	3.44636001	2.7882771	2.8140407	2.7409309	2.5966736	3.40062046	3.4334324	3.532774	2.5247246	2.957682	2.141478	3.654814	2.1693724	2.7311683	2.19249079	2.8745265	3.39797365	3.7727376	2.7196343	3.2218437	2.23901144	2.734264	2.7747627	2.964581	2.5019282	3.97665775	3.0190367	2.6066464	3.2840208	2.21659	3.2858045	2.655812	3.009743	2.822857	2.7015109	2.21530917	4.86858319	2.68394087	2.715715	2.9219761	3.8191046	3.3617019	2.43988922	3.62196768	3.14731535	2.44969375	3.21737378	3.288483	3.1590726	2.90579845	2.8179369	3.00480785	2.6261582	2.8395801	4.460769705	3.767782212	3.2214399	3.243127	2.5945145	3.71274982	3.306464	3.38676841	2.7739408	2.31164089	1.77309515	2.8261261	2.8679156	4.6007423	2.7641857	3.5240794	3.1505126	3.41801254	3.1512969	2.7581534	3.1662079	2.6601243	3.7436362	2.9545837	2.4772869	3.2268302	3.0257868	3.22974128	2.8582203	3.3074174	3.2787922	3.4440906	3.41284546	2.9612952	2.9523357	3.0797097	3.1347121	2.01023544	3.9703978	3.2604365	3.28932049	3.4338049	3.1274184	2.5839764	3.26261982	3.6766581	3.907479	3.8363689	2.976942	3.6385316	4.3644147	2.60000328	3.4879259	3.0692461	3.1483778	3.25848776	3.6830866	2.741415	2.4198425	3.340651757	3.6282217	3.1252836	2.78779747	2.7190485	3.391497856	3.40215548	3.52407938	3.06473404	3.277094133	3.1631998	3.793051	3.744558	3.4633196	3.62197106	2.34054909	2.77906436	3.8708485	3.43118498	3.688278	2.60711915	2.5755829	2.76727466	2.8715868	3.24999724	4.5570282	2.8327002	3.5418044	2.4545323	3.19393553	2.1877616	3.1280976	2.39090194	2.4107698	1.8829019	3.2548247	2.9726483	3.73810523	2.88604494	2.81830674	2.27157371	2.7038464	1.65605937	3.08676088	2.71565228	2.97276956	2.64477259	2.69673055	3.0587179	2.2575419253	2.76346605	2.60124856	2.9556187	3.09088485	4.27071974	2.8846379	4.03013068	3.127030217	3.3630182	2.9566376	2.8019807	3.6253511	3.2193101	2.6169682	2.7169865	2.61713797	2.2180547	2.6092054	2.96658361	3.50648379	3.10689555	3.4993032	2.8164954	2.6265098837	3.44421187	2.9506699	3.60359919	3.42417424	2.88575383	3.4782467	2.849422486	2.0986935	3.8358675	2.7360538	2.5174592	2.9608101	3.2756144	3.14055036	3.8049863	3.2307601	2.6590731	3.0680817341	3.1755475	3.0373218	2.9195219	2.88441961	2.88575383	3.3031156	3.8839967	3.3395116	3.4436054	2.30844684	3.8004661	3.0493945	2.5554968	2.55024074	2.97509839	3.4130153	3.5694107	3.9744329	3.7409354	4.11989572	2.4066943	2.6142269	3.4246675
PRF1	2.425375265	1.973855333	3.334037277	2.85985094	5.65065627	4.578532884	3.20382029	2.18631808	2.85410158	2.52612118	1.942744649	1.689767799	2.075427009	1.998023696	1.219005552	1.312799907	5.383971852	1.60011011	0.8939606	5.6193526	5.30904375	2.04547928	3.45313349	2.894096041	3.857064858	2.235020838	1.689086086	1.10629284	1.99408595	2.34234498	3.96229468	2.959078234	2.093687437	2.84449818	1.753966793	2.62504895	3.58587916	2.549677397	1.286524123	3.680819072	3.59373538	5.04261633	1.998105533	2.904430741	2.71568292	3.03957756	1.53564493	3.627138523	3.65142798	2.154938831	3.0197711	1.235789201	3.04181169	3.65725146	1.401571971	1.874919424	2.219414461	1.822103666	4.814528977	2.91701044	1.927967541	2.768028606	1.079449312	2.574756576	1.98713884	1.804560822	2.60346569	4.2347881	3.047839247	1.150949956	2.23416146	1.37113535	2.055137135	3.16680826	2.92198506	2.75739802	2.395382616	2.172447574	1.478382808	2.39734193	1.146265142	4.03745047	4.502391184	2.166687831	3.332906818	3.917191185	2.525292034	3.609962308	3.68710615	2.710721601	1.77008422	2.769161441	3.215931102	2.537029893	1.12100826	4.339260848	3.215825207	1.117161856	3.92335999	2.7498653	2.027613413	3.325520554	3.919155617	2.62906016	1.78101248	3.295877463	2.492370379	1.78793887	2.39216567	2.81369704	1.355639036	2.01732401	1.19895345	1.560732009	2.00775302	1.30056644	1.86848164	4.110918759	3.875642424	2.151988393	4.10935247	3.96819133	3.33782387	1.13656361	3.63193573	3.50625909	2.52772936	1.19536339	3.09553022	3.53917357	4.36024678	4.3427701	1.7953698	4.21083488	1.53527827	3.480084335	2.60508291	3.239465709	1.575461592	4.231198994	1.01262612	4.604153849	1.162165096	3.07469603	3.19733664	1.641676589	3.806231121	2.23998191	1.824148453	4.11729632	2.757241851	2.560991567	3.55573471	4.426653051	2.377758214	2.393450155	4.275944297	3.02650777	4.17136403	2.998161257	2.434903074	1.48250343	1.15421498	1.51976847	0.9868506	3.496795413	4.176125367	3.15067479	0.974611827	2.72327557	3.11436407	2.72813038	3.30228131	2.166454129	1.30718664	2.47914733	4.16829224	4.28714739	3.507712483	2.3565922	3.862410056	2.15983771	2.053720381	1.315369805	3.66682398	1.23520506	2.21547762	1.58974142	3.6283371107	1.80303982	4.51693205	2.77548029	4.33010573	4.14529923	3.1901849	0.957159939	2.35330945	5.366767915	3.065284901	5.232323553	1.49811192	1.23335012	2.924549888	3.46351094	1.94414371	2.50435245	2.87218443	1.73601577	4.573260537	2.35396645	3.190963629	2.65017222	1.99226946	5.89300498	4.989351775	1.17418944	3.575236789	1.603819788	2.683771638	0.914896515	1.848123812	2.45434306	3.100331543	2.28397687	4.22505658	4.87896598	2.910300812	4.81203813	2.21468305	4.635094394	7.60763646	2.556123218	1.99839884	2.196472528	3.064333971	5.104463059	4.163775187	4.44643147	3.154484049	1.722538402	3.171864098	1.54903726	5.649593877	4.53444776	1.027373697	2.0782048022	4.33606355	1.10546485	2.37324631	2.61939877	3.34820841	3.288177922	5.96843894	1.05553574	3.04028568	3.012632905	1.85042087	2.2365549	2.9499436	3.63965743	2.42688291	2.88064448	3.631642259	4.768172837	4.308398427	3.333649855	1.337113326	1.470149184	1.46391738	3.52897012	1.704436585	4.755312208	1.751691089	4.087709632	3.808771128	3.34781803	1.98711316	4.051146017	3.876770597	3.42857949	3.362258183	2.16664767	1.337300219	4.355145365	2.597813641	1.81251828	1.248195614	2.98649339	4.746624332	3.74483025	1.3702468	4.884025278	2.94241131	2.267282526	2.315389338	3.86964695	1.662305917	1.66543179	1.69598241	2.70281019	1.136736843	3.20886266	4.65544848	2.89866301	2.49537428	1.749512961	4.441462207	2.167217963	2.440659004	2.49967107	2.05009897	1.512223493	1.98630053	1.76307536	5.27700941	4.38817854	3.311381653	4.018262301	2.32881545	5.648688436	2.231818225	2.128784834	3.46099915	3.242675548	1.429414388	2.57508261	1.893669923	2.0765196	1.717920386	5.043265944	4.21995215	1.99420784	5.692121683	3.674866009	1.759241285	3.54617167	4.969586342	1.15813638	5.078468964	3.3867858	3.037713435	0.977802997	6.149832511	1.716813427	2.29705758	4.56819931	1.439014442	2.71087386	1.663303467	1.61526076	5.29061354	3.567041796	2.43706551	1.76089724	2.75783975	2.65715418	1.101176889	1.33428388	1.722512636	1.776628932	6.223615253	4.425198825	1.33791863	3.70088543	1.50221178	2.860055925	4.11073925	5.282973738	4.257973065	5.12156345	2.26322865	3.78291606	5.80986755	5.23804126	1.296928655	2.96894595	3.713289579	1.344736061	1.86109634	0.997321527	5.852787147	4.973540633	1.988695586	1.8911773	2.699238495	4.356048646	3.215990122	3.29823478	2.687284617	1.60413771	1.85646463	2.06001743	3.799356109	4.268081281	1.539613504	2.011475569	5.034371164	3.658834316	1.651456702	1.603398305	1.507040197	2.60763186	2.984520571	1.83506936	3.082145318	1.2665824212	3.457282669	3.053636276	2.572166036	1.910766768	4.00008776	2.057732742	2.839428109	3.7348161428	3.071145362	4.663195966	1.882547782	3.924575307	1.9195980969	3.104179542	2.3714753962	4.538780258	2.576488962	4.775061242	2.605814767	2.006033663	2.4199814014	2.249637475	4.8551316229	3.141003482	4.4335486593	1.821554	3.134036887	2.2482605656	3.638253005	2.485215802	4.2804399176	2.2872751091	2.951754545	7.3078013845	1.819345079	2.3146815784	3.010792419	2.502992723	3.5898120052	3.770929441	2.467466	6.1460915908	2.163717685	2.144820989	3.785788	2.7725602757	1.928637568	2.136429764	3.944362173	1.84332664	1.900649439	4.4960809653	3.418243886	2.932304368	2.265597262	2.4769452053	5.7550220131	1.6052437329	2.6171336684	1.8595294271	2.5192403644	2.042207991	2.884078922	3.2143221368	2.7154797338	2.4009811944	3.550873989	6.8333351249	1.782576596	2.351885759	1.5605892082	2.1014527344	2.173469747	2.2761845516	4.6214457475	1.979365731	2.43466942	1.50752311	2.872414607	5.0663662156	3.6473778473	1.738408	2.321537197	2.183478987	1.930449309	3.2623839327	1.4787810901	2.461644355	6.117223679	1.931536792	1.169126642	4.518893482	2.842108615	2.8607705362	1.8312777709	2.1992	2.49581928	1.822901987	2.606926616	2.78194973	1.6355449842	2.476945205	2.525373637	4.878822173	3.0090662816	3.925189726	1.578151756	2.014189369	2.158263774	1.156674391	2.129948443	2.227798874	2.2916857638	2.0468691937	1.6266363855	6.067713893	1.896777355	2.2438124361	1.9674828668	2.0595584688	5.6095205566	2.193240531	3.868697775	3.0688009574	1.818457	2.581508972	2.5616080266	2.452400729	2.415212119	2.6936120995	0.992315911	3.573420054	1.570767827	1.959001479	1.680173839	2.439636257	4.267152578	2.295498583	2.586837959	1.033560471	2.515709266	1.717407689	1.9308340405	0.9955753538	4.1909916063	2.1546744	2.567036744	3.077486001	1.63854169	1.47574294	1.894816279	4.245107279	1.632630933	3.122691744	1.9473968508	1.780244951	2.267339657	1.816627	2.475154913	1.489086083	1.602144516	3.148244708	2.3450534791	1.86410855	3.563799367	4.687373242	3.2058389608	5.484792419	2.1577636002	2.78039723	2.730859016	2.011226029	3.003861372	2.85630823	1.9699077891	2.0857914914	2.766122582	2.4426878988	1.875720223	2.711376	2.897904501	3.1641316875	2.3509992258	4.0128783374	3.7778403037	5.013847436	2.7965777689	3.580488077	3.425554064	2.307961	3.307461947	4.7973908778	1.983194986	4.1824353349	1.402914926	2.015801912	1.327938318	2.419981401	4.06000056	1.873990025	1.845985047	1.6278136817	2.690792955	1.23107631	1.607158241	2.58023847	1.8920939	2.580358844	1.4231066418	3.0332672549	2.511449572	3.714967283	2.251193842	3.226732586	1.847708253	4.2994304254	2.6516333743	4.005817093	2.804365723	4.0530304977	1.822470198	1.852492812	2.7602163264	2.265597262	5.30373174	2.757170095	3.968509449	3.3640989999	2.299775354	4.15958118	4.1882319526	2.5409836049	5.8942313312	2.7057042607	5.789492281	2.3763603564	2.5503419168	2.249182064	2.5743021436	2.220578802	5.591185878	2.911151502	2.6092749438	2.352947596	1.929367	3.636492044	2.169722966	2.4885914327	2.520964056	3.9590723294	3.276248	1.5591223688	1.701555986	2.0349905697	2.164955727	4.417855806	1.550414826	2.126972692	2.592740105	4.367377505	4.485568504	1.8166269316	6.325793604	4.419162822	7.336252324	2.479091433	2.1395795954	5.221826024	1.447830135	2.8111667842	2.7322569837	2.623555749	2.3193497885	4.6164011642	4.5904427976	1.102504495	1.562560346	2.955725424	4.34194501	3.949320929	2.0356134255	5.596457528	3.826307972	1.938948	2.228728	2.1264563	2.7769480215	4.471308938	2.1510594941	3.427052731	2.899817405	3.6790674438	2.4030340879	5.418079304	2.7891149468	2.377846238	5.638910262	1.956138645	1.353989039	0.972800494	5.3711910054	6.1127737427	1.762438141	2.654101887	1.975476447	3.3110351274	3.238698652	2.7631742	6.06911833	2.1183791	2.7373714	2.0896129	1.98537464	6.12231163	2.9105241	2.06945991	4.0831168	2.07113666	2.9056119	3.4181398	2.4217377	2.6681341	2.0280133	2.0633989	1.9265368	6.2098052	1.898868223	6.2499265	2.80097809	3.1693453	3.4940191	1.8739414	1.97399	2.0471602	4.3674387	2.2391418	3.1319478	1.92282297	3.1947547	2.1613938	4.5302167	2.0528407	2.28382234	2.1218865	2.2731211	1.7944214	5.43972005	2.6802665	2.6492126	3.3487317	1.9102312	2.06945991	2.1553501	6.32906853	1.9564953	1.886724	2.1823361	2.002821932	2.1412763	4.3968938	2.2498575	3.8284929	2.06021721	2.2816186	2.4400033	2.0322014	1.93826	3.0701187	1.8158544	3.7900534	2.0246301	1.9113479	2.16430724	3.82480166	1.85890957	2.4077035	5.3405662	3.7049558	2.7975488	2.82794161	1.93517902	2.15431434	4.00076577	1.93019864	1.9332138	5.2165584	1.86753018	2.4889018	1.94539091	4.8275538	1.8585159	1.921739476	2.086465329	4.9786403	2.5327568	1.972334	1.93321385	2.5597135	5.18305128	2.9258428	1.42988815	1.156289673	5.9654867	1.8354213	1.6540944	3.1071481	2.5266032	2.0684122	1.37488448	2.1257493	2.4277324	3.3057539	1.7357974	2.78697858	2.1491089	1.6214935	2.1124151	2.38656918	2.04381795	2.5901877	2.0469293	2.3060576	1.9680351	4.7682958	2.6451914	1.6386798	2.17439455	2.4878475	1.9309771	2.5454316	2.5665318	4.76106074	3.8887187	1.7146108	1.5693419	2.5010089	1.7534221	2.7358641	1.5163013	2.5163927	3.3005684	2.6011143	3.8849036	2.2450783	2.9830657	4.8035821	2.21602695	1.9933948	2.5560002	3.747413	3.414674735	2.964546	4.6713264	3.42138225	3.7021136	2.452795824	1.83553246	1.90866079	3.79578655	2.184913765	2.3839209	1.6454581	2.7072449	2.3259849	2.15577603	3.33449655	1.97002908	1.7862452	2.42969551	2.93454397	1.9578863	1.8981045	4.326007063	2.8542423	3.18507918	1.9998521	3.1617443	2.1470841	1.9324772	2.80752317	2.0122973	2.0322987	5.9477818	2.1324967	4.6295705	2.6690324	2.3709632	2.22506684	6.088606	5.34216119	3.47598746	5.8967414	4.81163202	2.28724158	4.31758675	2.36846921	1.87820815	3.288975	4.3529348	1.9593224217	2.68331736	3.95643922	3.3479789	3.71933701	1.76113244	2.341986	2.21997784	2.394619103	2.1098964	2.0450773	3.2019692	1.96691159	2.4001627	2.4753652	2.3593945	2.13318193	2.4575122	2.4308437	3.1854681	2.12386032	3.74951186	2.7852007	3.5584374	2.8080910995	2.038410181	3.2244892	2.88046629	7.12309468	4.32048818	3.1562624	2.285278483	2.1921982	2.0047918	2.8372535	3.4462077	3.3205697	3.5243364	2.23413927	1.6878683	4.1869237	5.6013883	3.4287250491	2.2464981	2.1290088	4.9657904	2.61941186	3.1385946	3.1844125	2.0900062	2.1817531	1.98011	2.861749	2.57192721	3.4791729	2.8576129	2.46196926	3.30921709	3.1157412	4.54033	2.5297886	2.3460233	7.68752736	2.3421341	2.4090028	4.3588611
TLR4	3.440726146	3.1715126	1.929856811	2.54153721	3.2879297	2.599693138	3.8261919	3.10711975	3.005784651	3.21345455	3.017102661	1.153590615	1.085582921	2.194294852	2.7681595	1.49382021	4.651614222	3.33865099	1.83076156	2.38404417	3.67224767	2.647336612	2.24070459	2.888868301	2.442624524	3.481497944	1.216313371	1.96899383	2.64940439	4.09002867	2.36930267	2.694954626	2.886781283	2.81701241	2.137541242	3.398282555	4.26414748	1.977383963	1.48176502	2.302138703	4.63979112	2.43958641	1.24118808	2.83341908	2.28638373	3.09656888	3.64797678	4.546400669	2.70910194	3.113091935	3.17588724	2.476191012	3.1679062	3.245476752	3.917910869	2.467973489	3.023709698	4.200563704	2.636217973	2.45414727	1.391497383	2.032122886	3.225734554	4.231499592	2.77061975	1.361349937	3.43640544	4.0816168	1.964698001	2.364730555	2.33503739	3.111978032	2.155405877	1.93689305	2.69746594	2.01903168	1.665583864	4.344044526	2.779876545	1.31325644	3.017500226	1.43338676	2.564160514	2.690363396	4.096114354	3.862062831	2.56526537	2.345058778	3.56502556	2.446471775	1.72761423	2.801761042	2.694273178	3.74852728	2.3042243	3.755472982	2.57922919	3.382521216	3.26913824	3.30077189	3.29382964	3.980070732	3.503176695	1.30610038	3.23828384	3.475710749	2.304706227	1.64474145	2.19156314	4.64330312	2.376353522	2.756419141	1.025296817	2.225544239	1.58967215	1.839658152	1.75629977	2.629767436	2.619411822	1.409328754	3.04340315	2.45274375	3.07995503	1.99127583	1.65970421	3.55802482	2.19570217	2.17748514	2.53056248	2.31149328	2.600209583	2.42351302	1.77891038	2.65799562	3.71658636	3.137916686	1.61273428	2.390699741	1.262201665	3.221182953	3.58135645	2.046887258	1.634215886	2.24161308	1.254413353	3.746291589	3.097847431	1.38540466	2.628428721	2.7683184	2.936525789	3.19681662	2.13854419	2.409511821	1.658102132	1.656808586	2.535733716	2.42018878	3.43263167	5.540303413	2.457063554	3.4974613	2.37880625	3.28739109	3.33401735	2.736354469	2.880513374	2.64506187	1.886845315	1.80671262	3.13839552	2.90794468	3.25642856	2.388082137	1.9338329	2.632043379	4.53281227	2.24875812	5.369877803	3.57611016	3.279731483	1.98734187	3.08212379	4.551169644	1.84645674	3.85387327	4.42020165	2.27241207	2.4282846783	1.74190726	2.67780735	2.7685	2.95378417	2.53148924	3.390143	1.119495757	2.24001065	3.618159879	2.868734884	2.96906251	1.85676187	2.65369976	2.524735441	2.58047996	2.12661077	2.40485684	2.70581937	2.62187423	2.548459857	3.02001148	3.136329376	2.0284979	1.14432822	3.2070444	3.240903724	4.16510218	1.702624619	2.09088914	1.645909528	1.042261226	3.475412192	3.96261974	2.001487219	2.24821552	3.86638081	4.01148743	3.667257737	3.02053697	2.12759635	3.820387332	4.04088696	3.066886262	1.64863658	2.507718571	2.944903765	3.708161024	2.160357827	2.70999134	2.820836816	2.157921759	1.564800956	1.88902874	3.6596293	3.64960233	1.836850538	2.0278213846	2.87327883	1.15058544	2.46296452	2.59172487	2.97189241	2.171902619	2.02470829	2.8762376	2.60737182	2.551572063	3.305138404	2.19909269	3.00230724	1.47701558	3.81297696	1.2994715	1.420079571	2.425933423	2.82454917	1.64838716	1.513261134	1.445881868	3.04382588	2.68872933	1.601835054	2.36743817	1.304889345	2.331416209	2.764426478	3.88745151	3.27164595	3.507270296	3.786211704	2.38891804	2.216825806	2.7754258	3.30875799	3.299049968	4.862454508	2.45173657	1.784707328	1.65822806	2.596858017	3.77928689	2.08323973	3.020855811	3.96971953	2.175401558	2.041695241	3.24633483	1.930590684	1.48490544	1.85675501	3.05337443	3.544771597	3.266195845	3.12613375	2.64710232	1.15951695	1.47335879	2.34080865	1.750053127	1.852364522	1.39979737	2.63729609	1.526083676	2.10257512	1.96771185	2.37698507	2.05256019	3.341838192	2.344958657	2.96899956	3.219133489	2.47499942	2.347638165	4.54181031	2.308725609	2.862080506	1.627978714	3.206639245	1.65861655	1.731132314	3.06515658	2.99618162	3.3481112	3.127687908	4.017375847	1.957590353	1.413369779	2.89011547	2.86032996	3.194404684	2.033408185	2.568435517	1.261014167	3.990008559	3.753701723	1.9233124	1.9042017	1.576886805	3.37340698	2.507507696	2.02169139	3.318158775	1.67091298	1.98509934	1.5842336	1.851486201	2.53649103	2.816006963	3.921165496	3.438775138	1.584671163	5.064283326	2.802107311	3.67439902	4.03173555	1.68361267	2.671301045	2.59267014	3.57306219	2.865965285	3.31992784	2.16069519	2.84456023	4.62384486	4.50307703	2.662765282	2.22690858	1.852015	2.317415105	2.32859554	1.891686198	3.241439735	3.128862292	1.827511049	1.47939663	2.928770034	2.87473167	3.214678629	1.93830674	3.544300749	3.58106766	1.82604882	2.05223616	3.077163203	3.191735505	1.973911555	1.542074653	3.260504921	2.236668199	2.290943643	3.516476246	1.407585343	2.66232291	2.152516937	3.023188828	3.121834071	1.345450668	2.6974530885	2.433063609	2.127336642	3.469767165	3.297050796	2.697377091	4.053154241	2.0273260417	1.971602425	3.947766179	3.096859461	2.735159532	2.3519669441	1.963612432	1.5373825675	3.69984873	3.434991626	3.156942901	2.537968553	2.912131509	2.5829612717	2.601859522	3.0615294109	2.7181844233	3.0056213046	2.246827	2.064854232	4.3972979489	2.740809981	2.480236561	3.4718659403	3.1707113787	2.086451702	2.7553406211	1.854130902	2.2724322199	2.714811053	2.577865659	3.3144606479	2.737654412	3.166115	2.0323689398	4.01589215	1.954657624	2.101555	2.6610341318	2.692027581	3.424039032	1.7472491102	2.930099236	4.731639225	2.8132080623	2.724454942	1.167104219	2.810348864	2.3411617603	2.8016588114	2.8949814414	1.8652038336	2.2233500643	3.4591733519	2.312984067	2.885731901	2.0633992459	3.1156919561	3.0790263427	2.877319279	3.0621004836	3.28722193	2.705907794	2.1497778932	1.9729524422	1.652446668	2.0718064752	2.9886524486	1.62523711	2.508798622	2.094951315	2.398836931	3.0082247562	2.5261153557	3.21075	4.116052763	3.17650044	3.391188455	2.9563541258	2.7348440559	2.102217816	2.061135756	1.644049184	1.573032533	2.403023686	2.536617793	3.2810533837	2.1480095257	2.617153	1.832899352	4.938465188	2.685796639	1.963612432	3.2395895792	2.510409552	3.512159767	2.411946271	3.6414624692	2.029015927	2.067185634	5.318883282	2.085410692	4.21317231	2.49662504	2.138789288	2.4320576981	3.0148230809	3.7016459965	2.931297205	2.376049153	2.1304620976	2.3891650562	2.6290765516	3.2983296021	3.616960602	1.864349091	1.5894987153	2.670013	1.276916725	1.5208679371	2.511407521	2.461651487	2.0333761193	1.623812392	1.919569285	2.301136866	2.558397607	1.810147252	3.045619405	2.833414617	2.75618284	3.001831653	2.488135143	1.98971581	3.129224608	2.0574955509	3.1168966389	2.0897598795	3.695600796	2.195243899	2.967003213	2.28319535	1.736856115	1.736115883	3.118614843	5.775998363	2.1337945694	1.8558073052	4.896996747	1.696569123	3.367941	2.599424861	2.236626296	3.060431815	3.981147616	2.4073718508	2.427212497	2.364201063	2.359881137	3.5956267502	2.502907606	1.4788315002	2.362414317	2.122949365	3.663448156	2.47713528	4.879264713	2.4005227027	3.607244105	2.781292872	1.4858519702	3.105268825	1.625237	1.811423317	2.9299810423	2.280624873	2.0105181406	2.1438267676	3.865732713	2.9172001288	3.592592741	3.266094702	1.96407	1.034451105	2.0376315615	1.596530596	2.1237055112	2.831466408	2.532569601	3.329445995	4.411220903	3.233522098	2.820768568	2.873785031	3.0819586919	1.841898604	4.947821502	1.575159697	1.74016013	2.695665554	2.983069023	3.7807441014	2.183958249	1.345450668	3.397130915	1.452929925	4.606478455	2.321497582	2.2905853884	2.0364466013	2.774896556	3.376621136	3.1718776078	4.836884158	3.6576676167	1.7979411503	3.261611543	2.05066786	1.866343223	2.937349393	1.5703166137	3.145282276	3.237477524	2.3373733559	2.3277932525	3.2319887671	3.0511011848	3.571903293	2.264338574	3.2286198991	1.732626646	1.8560910397	1.669072554	2.297297975	2.002073824	2.5773531741	4.048067288	2.288978	2.598529432	2.583616651	1.4433364676	3.033466805	2.339345087	1.897183	2.7122013487	3.399520749	3.0619503661	2.428791827	3.487225584	2.458073463	2.128580764	1.976491128	2.685951792	2.720598582	2.6940467383	2.969756872	2.8581731205	2.564172869	5.223131401	1.6953181383	3.546673135	3.732437708	1.2373897668	3.0847708169	3.299669356	1.7790336871	4.4327134529	4.5386287552	1.985852023	2.335356529	1.283649497	1.875596123	1.976718316	2.8577929783	2.101554564	3.369683534	2.256691	2.418088	2.081814691	1.758858079	1.511809245	1.8555153017	2.706928629	2.032581945	1.4883066325	3.8713812122	2.987635995	2.6016402322	1.337082825	2.174455428	1.935783748	5.24169821	4.770469563	2.5497587294	2.7531209007	2.437967567	2.203714787	1.285568902	4.6146529097	2.639068323	2.6833486	5.03905155	3.2999688	3.4211935	2.1942749	2.73100703	4.37124812	3.6743469	2.45917053	3.4703548	2.96547601	2.6185128	1.9831723	2.6191886	2.4971432	1.9574448	3.7097488	2.6216787	2.450629	2.581991319	4.6282566	2.13920654	3.0197657	2.1800951	2.8427766	2.4722639	2.22458037	5.692225	3.858428	3.0256735	1.93798807	2.1474596	2.2298223	3.5278627	2.0981215	2.1352677	2.17385	1.9083021	2.2314035	2.56553162	2.2084238	2.1765033	2.0788624	2.0965658	2.15121815	2.1891929	4.68027098	2.1180518	4.2390933	2.1822194	2.876319431	2.3884791	3.2144573	2.0561776	2.6310067	2.65961486	2.1029972	2.0282947	2.0532845	1.915893	2.3997324	2.0908784	2.0561776	2.0644038	3.0822105	2.64513482	2.17170254	4.14143328	2.0687677	3.4133284	4.4072082	2.1901891	1.94616269	1.760908	2.20039652	2.06295915	3.33253004	2.1469151	2.452253	2.04210043	2.0288546	1.75733603	2.1677707	4.1414333	1.863460666	3.048316276	3.912278	1.9054286	2.7854345	1.95361309	1.7345617	3.32948099	2.3600505	2.37480051	2.616265044	3.6735411	3.0026377	2.7916621	3.5982486	1.9989008	2.2600633	1.70278375	1.4826688	3.1873331	3.3834394	3.0167076	2.50507586	1.971544	2.0634512	4.2219993	2.47332675	1.97790602	3.5619114	2.5521551	2.9833231	2.7080744	1.42194379	2.5803439	2.4281928	3.59352596	3.8923958	1.88039526	2.2809602	2.7429189	1.65530078	4.4579011	3.2965321	3.2053915	2.52819949	2.0354582	4.3209538	2.9910881	3.6548464	2.2233835	1.7841651	2.74291892	4.6008843	3.5986482	3.4298498	2.56851699	4.5263993	1.4918204	1.8403877	2.63101197	2.8025754	3.2319164	3.06423543	2.1184585	2.906913178	2.99568834	2.15071744	1.81829179	2.170994453	1.8315379	2.0512817	3.7290051	3.6195125	3.47734501	2.85499716	1.53307588	1.5122524	2.28010373	2.8364901	1.86997127	2.5653686	2.248244508	1.76003	1.84836475	3.4760726	2.62956011	2.9997013	2.1309869	2.73486847	4.1068706	3.454099	1.98715547	3.238148	2.637896	2.3590422	3.7781235	4.79756974	2.6252698	2.52073631	3.25119019	2.5534275	2.12610933	2.04402247	2.23038181	1.63455069	1.31962886	2.84980148	4.179031	1.6529413308	2.41055037	1.79696259	3.6352708	2.14327057	1.61000783	1.6440938	3.0975302	1.86382944	1.8960149	2.2922895	3.768923	2.15800117	3.8593131	2.8168411	4.004417	3.56883628	1.3836817	2.7493299	1.81024134	2.25865218	2.14637819	3.7882538	2.3847677	2.1444777267	1.816994912	3.0485424	2.12359713	2.49605479	2.65817306	1.7226162	1.575318302	1.659901	4.1981171	3.0623921	2.7663525	3.170025	4.2984664	1.86513856	3.044823	2.0667301	1.9390159	3.5942111046	2.1055631	3.2395019	2.9409747	1.81728855	2.39070565	1.9075563	3.8373722	4.4243372	1.43637261	2.81930439	2.00123356	2.5815796	2.4403134	1.5019018	2.11738189	3.0382326	2.6874875	2.6346171	3.4142138	4.71537686	2.2819267	1.6062151	3.03997805
TNF	1.453182162	1.742853863	2.553356259	1.69756416	5.10657412	1.368944482	2.89826059	3.05250065	1.220454932	1.72660603	1.473003033	1.669609746	1.516510524	1.166221102	2.052780974	1.616712742	1.97542214	1.05789067	1.19557747	2.2950444	4.67524495	1.148456829	3.10850496	1.383335641	1.433515131	2.217226528	1.442590218	1.23300508	3.19399	1.87995695	2.30672173	1.424077324	1.345325538	2.10795353	1.22950205	1.330330806	1.64063972	2.590281613	2.294979078	1.65179368	2.73915841	2.11170655	1.257647927	1.644781664	1.51459147	5.61500909	1.30183814	2.280419868	2.24585338	2.790377031	1.16477196	1.403649549	1.25690035	1.152656963	1.853298305	1.078611233	1.327854898	1.557816495	1.621633785	1.34090883	3.174856832	1.57263497	1.004634151	1.789847244	1.60705727	1.20304559	3.18352846	2.49286512	1.98534995	1.700608954	1.84735962	1.157673812	1.580836756	1.89240591	1.5017205	1.45933295	4.443085377	2.535426315	1.640852534	3.36183285	1.411493422	1.35141794	2.772142662	1.561215308	3.327037477	1.332158539	2.093550562	1.368752417	1.94747939	1.465328763	1.31318033	1.096381462	1.845257909	2.25824567	1.24419824	2.183286553	1.636610296	1.426329446	2.36077915	1.99005877	1.434618145	1.677541593	3.763945169	1.14486273	1.86310102	1.674207803	1.503519409	1.61675919	1.4402712	1.38590268	1.283402912	1.53664701	1.004634151	1.104534285	2.02822904	2.216300568	1.29447008	2.566862789	2.101227307	2.937499532	2.25880945	2.20723234	1.17939076	1.39020847	3.57036809	3.87090799	1.83607445	2.3029756	1.68965465	1.60175321	2.88231977	2.79427001	1.24736827	5.88852711	1.30293575	2.895712384	1.41465603	2.214979809	4.696567027	1.365204787	1.31091614	1.824100654	1.12779223	1.42424083	1.373123245	1.700299706	3.287960814	1.32454894	1.522016062	1.61697244	1.717514354	1.111199068	2.02854194	2.105394902	1.688051385	1.197387034	3.724266808	1.08445365	1.9676444	1.184005355	2.314721468	1.29958457	2.9240167	2.47105617	1.26756562	2.084762032	1.546237193	2.2480245	1.422181883	1.69689486	2.86111412	2.06200031	2.71293802	1.246096881	2.03357388	1.937691908	1.87989102	2.58254353	2.996574788	2.25787773	2.470023905	1.78766209	1.84827204	1.367053776	2.55312553	2.69701145	2.01425883	1.35869166	2.2818529658	1.49590872	2.37617499	1.50180334	2.28390497	3.61891832	3.88897542	1.261740903	1.40662216	3.376086915	1.583463615	1.696156083	1.21548663	2.45348998	1.487304932	3.43036917	1.62270839	2.20446872	1.1983504	1.18004645	3.211007206	1.36122906	2.234222814	3.83775478	2.00201098	3.57465405	2.178420997	1.89179996	2.645170342	1.173265224	2.142459365	1.571354209	2.294003038	2.63861646	2.111749381	1.58474547	2.13634835	1.36683445	3.232809931	3.08106236	1.7796233	2.530665243	2.22284928	1.308441626	1.69151049	2.035117192	1.398453697	6.86267477	3.274568797	2.29293131	1.591439826	2.128274809	3.723681361	1.31504669	2.448719244	2.94298124	1.257674357	3.8344544305	1.12503366	1.24478949	1.338879	1.38003181	2.1307357	3.640885073	1.57126735	1.15521518	1.52699626	2.562219996	3.109719739	2.6280402	4.996980213	2.18958952	1.36369063	1.05254643	2.133029568	2.175834834	1.382554146	1.467240375	1.130312506	1.404104843	1.23269455	2.42603828	1.21006645	1.551513348	1.559951754	1.46035111	1.936253242	1.98081198	1.51290072	3.036930259	2.76325737	1.99102486	1.445048777	2.52395824	1.499368818	2.548917249	3.4488686	1.22090741	1.598928173	1.8576694	1.997577061	3.37824671	1.89373906	2.377287301	1.27608196	1.347406166	1.406102156	1.882377854	3.954835685	1.47701689	1.32267102	1.97986527	1.312501396	2.761156718	1.91422241	1.72672063	2.1032089	1.313462362	5.506499337	1.218107366	1.0561766	1.21051308	1.49055925	1.496518114	1.47577825	2.38588209	1.48177935	2.20657413	1.609250215	6.066208501	1.51848002	3.228476707	2.533089786	1.228747163	2.01540938	1.758697935	3.635536592	2.293434772	1.123834466	1.72704683	4.112503675	4.49303398	3.50775863	1.5978301	2.562460109	2.129195442	2.154420767	4.156636172	3.705885698	1.28448335	2.399913525	2.635141394	1.326253934	1.03701187	1.865796644	1.223990611	1.75421239	2.15964657	1.052251051	3.11576314	1.602334619	1.6164055	4.210940239	2.431204058	2.27545201	1.21382104	2.274751128	1.78791825	2.605240404	1.104176619	1.060733963	1.568481185	2.047217998	1.918407693	1.02705893	4.37701391	1.66757818	3.233286401	2.27597694	2.630508178	2.395734088	2.66462016	1.27170819	1.6789381	2.99599539	2.92183977	1.09589654	3.01775147	1.486089248	1.297789018	1.36295307	1.598829015	3.316558893	2.121981583	3.136633638	1.63886261	2.563255629	2.965154943	3.091599551	1.67477143	1.684471126	1.60232577	1.84420687	1.76893244	1.826720992	2.292626461	2.322544187	1.226354096	3.858890379	3.25784363	1.803516525	1.844945528	1.42361836	1.28193012	3.159705076	1.080927073	2.57179988	1.0170092321	1.9309296303	1.174289242	2.332564927	1.122471171	2.188111909	0.796119593	2.409283007	2.6229127763	1.459913258	2.716110801	1.959542084	3.174627991	1.6290530135	1.354084823	4.6690239045	2.877754134	1.727003428	2.731098792	1.633466043	1.310193655	1.2084028734	1.570388779	3.2683735009	1.8577301513	3.0964715181	1.639495	2.465451472	4.2741488274	2.878665456	2.078203549	4.1716793525	1.9123911122	1.8859965153	1.6383000578	1.626694655	1.4762894501	2.84183482	2.282523704	1.4416558374	2.658573648	2.031023	1.7589209827	1.524456109	1.36274009	3.340879	1.6123328225	3.4009364	1.868033663	2.5611628108	1.872271416	1.15875062	2.4694364497	2.159167276	1.657357775	1.58315949	2.6698645012	2.3760759283	1.6368022033	2.6461598918	1.4042782227	1.2713882587	2.150060093	4.134377637	1.923579257	1.7210040918	1.6366857293	3.706398851	1.5278822575	1.420557587	1.281256354	1.6585983552	1.5467147649	2.159341834	1.4420586664	3.7884207461	1.380091679	1.269924226	1.293696831	1.673280784	2.2723662552	2.1188358742	1.3192	2.030307276	1.728452296	1.747009205	2.188952156	0.8643852433	2.088079538	3.311925799	1.723569772	2.613195651	2.589384612	2.006316077	2.7792107376	1.8248775599	2.000833	1.807499934	1.269627796	2.294788105	1.561387325	1.3591116354	1.659294427	1.337821019	3.088775048	1.2178889976	3.169019949	1.061116474	1.884502951	1.619041811	1.098760124	1.275275058	2.021589333	1.53997203	1.3385631044	1.5813473763	4.007662632	1.207742807	2.0779306328	1.8428547461	2.9571658668	3.7164683918	1.555544958	2.605374861	3.6725578405	1.846291	2.200813158	1.7980199435	2.028147426	2.010025919	1.9096093024	1.580525725	1.645510166	2.073629563	1.760081934	1.796937295	2.056987462	2.571166141	1.246604215	1.69957081	1.22409741	1.198090147	1.598188768	1.2430463518	1.0577501234	2.9427651113	1.728652201	1.788839712	2.32756372	2.552721007	1.976331187	1.266623939	3.200892816	1.398462637	2.1152727717	1.6220780028	0.970013773	1.642426447	1.090829	1.290020564	1.342072001	1.212505893	4.35816914	1.7919726226	1.75949291	2.462073578	4.760051491	3.0945057463	3.758868567	0.9318159036	1.559070614	2.058177527	1.541059024	2.474432273	1.675466825	1.3874752468	2.2864599811	1.580226302	1.7539027335	1.273774612	3.245995	3.070864822	1.9064427588	1.4604904543	1.7856389605	1.6392531051	1.86758328	1.9272115936	1.757540472	3.278618979	1.586606	1.740540661	2.2487428373	1.107528503	2.2751004839	1.621180456	2.734848722	1.387701219	1.067727868	2.247325736	1.030760259	1.094324121	1.3507540713	1.895270592	1.264211635	4.122663445	1.66043007	2.176975811	2.666109361	1.682355911	2.5252917795	1.416840861	5.707359052	1.781325145	1.57745534	1.925627211	2.3349797945	2.1748980362	2.583421999	2.139982506	3.0236273924	0.854736525	2.0634367143	2.1587793596	1.523956876	4.639087195	1.629532286	2.325037354	2.8733957569	1.961626074	1.8676605	2.3936479691	1.4708703281	4.4994679966	1.9272745185	2.966488877	1.1277782048	2.2788194118	2.298517695	1.8592536196	1.367232401	1.982048593	2.36762038	1.4314869749	1.2603872	1.967783	1.84759524	1.492958483	1.3330202179	1.888610799	4.0730512903	2.013885	1.3783210256	1.688416234	1.6556338235	1.263365532	4.263279466	1.413535106	1.574882646	2.422150524	2.036230078	2.998516946	1.2979829632	3.287313243	2.1689600045	4.476538941	1.195291087	1.8970248696	3.850630182	1.254060258	1.3665433765	1.167628058	1.628183132	1.5800851623	1.5444159951	2.1389558841	1.282927665	1.384343066	1.369153442	2.189628635	1.607541017	2.4426104827	3.515630697	3.312635387	1.750952	3.224828	1.076567983	2.0593701648	2.527152211	8.3134465669	1.094723845	1.395580994	4.5598552659	1.991332037	1.86421968	1.7888397125	1.215250893	2.901466545	1.744929234	1.101909418	1.209082899	2.4747215774	2.8892899526	1.025654219	3.130747114	2.100100739	1.3951482382	2.231761353	1.8770135	1.87701354	1.8770135	1.8770135	1.8770135	1.87701354	1.87701354	1.8770135	1.87701354	1.8770135	1.87701354	1.8770135	1.8770135	1.8770135	1.8770135	1.8770135	1.8770135	1.8770135	1.8770135	1.877013543	1.8770135	1.87701354	1.8770135	1.8770135	1.87701354	1.8770135	1.87701354	1.8770135	1.8770135	1.9307755	1.87701354	4.6555198	1.8770135	4.1694004	1.8770135	1.87701354	1.9979815	1.8770135	1.8770135	1.87701354	2.3102945	4.211694	1.8770135	1.8770135	1.91492363	1.8800775	1.87701354	1.9994111	1.8770135	1.8770135	1.877013543	1.8770135	1.8770135	1.8770135	1.8770135	1.87701354	1.8770135	1.8770135	1.8770135	1.877014	1.8770135	1.8770135	1.8770135	1.8770135	1.8770135	1.87701354	3.62018079	1.87701354	1.8770135	1.8770135	1.8770135	1.8770135	1.87701354	1.87701354	1.87701354	1.87701354	1.87701354	1.8770135	1.8770135	1.87701354	1.8770135	1.87701354	1.8770135	1.8770135	1.877013543	1.877013543	1.8770135	1.8770135	1.8770135	1.87701354	1.8770135	9.45817485	1.8770135	1.26069949	3.526596536	2.790819	1.6235742	0.9879065	2.2064984	1.8202578	1.3256109	1.23214718	1.2377507	1.9071207	2.1196174	2.4622996	1.29613828	1.2183017	1.4390132	1.4969974	2.70477217	3.56927541	1.4619938	1.1850073	1.4958096	1.8779609	3.42419264	1.7533244	1.4405637	1.79303837	1.2552411	1.50395636	1.623683	2.3711208	2.45680495	2.2277789	1.4067252	2.0970403	2.20530155	1.1633641	1.9615233	1.4327569	1.1800839	1.9758856	1.1491832	1.44475269	1.5943599	1.9517037	2.6911171	2.06486115	1.4083573	1.9414125	3.5123974	2.780119819	2.0293181	2.3142156	1.78558521	2.0277313	1.417129746	2.62315914	1.63304021	2.3073881	1.347018348	1.2737607	1.4949754	2.4702968	1.3922987	1.26118005	1.97248547	1.12725889	1.2727859	1.60220299	2.05917607	1.79720017	1.9275217	3.005047522	3.0015386	2.14703633	1.3921997	2.05708157	1.283068	1.8401511	2.94991045	1.5143337	2.3830894	9.17438819	1.2004531	2.2624969	1.2532554	2.6349192	1.43735393	2.17654976	3.09652556	2.05612952	3.6228711	1.80925035	1.74598009	2.7426636	1.84186474	1.75138409	2.65662583	2.1770666	2.9696495378	1.91402983	2.77824293	1.5859819	3.13150645	2.50402643	2.0602641	2.92463136	1.739125355	2.1359926	1.6927743	4.2849512	1.38257047	2.0346405	1.7172555	2.4358055	3.21196795	1.2008294	3.7173141	2.75200272	1.80576859	3.75066287	2.1498653	2.136047	2.7322454979	1.737874095	1.9589664	1.91861779	2.9221107	1.93932706	1.2344457	1.658899603	1.7846604	1.1813895	1.7770168	3.0012393	2.7265468	3.3533423	1.72361153	3.0791711	2.4449089	2.5412016	1.399217678	1.7777512	1.5787464	3.5316651	2.58127818	1.45680287	2.3362487	1.2965599	1.3064068	2.31018984	1.18416405	1.41055156	1.714345	1.7382005	1.56351364	2.35955117	2.5296319	1.1920524	1.4108054	1.6838523	3.27959043	1.7731542	1.5858731	2.03153953
