# Supplementary material for: Immunogenic cell death mediation patterns reveal novel paradigm for characterizing the immune microenvironment and immunotherapeutic responses in bladder cancer
Source: Front Genet. 2022 Oct 25;13:1035484. doi: 10.3389/fgene.2022.1035484 (PMC9640952; doi:10.3389/fgene.2022.1035484)
Supplement: Supplementary file 3 [file DataSheet1.ZIP › Supplementary Tables/s-table9.txt]

Supplementary table 9: 551 intersected DEGs among two distinct ICDclusters.
LY96
CD163
AIF1
IL6
CD14
C1orf162
CCL2
EVI2A
FCER1G
TYROBP
MS4A6A
CD86
SLA
PDE4B
PLEK
SLC7A7
GIMAP4
CD53
MS4A4A
C5AR1
ENTPD1
CYBB
TNFAIP6
IL10RA
SRGN
ITGB2
FCGR2A
C1QA
EMP3
EVI2B
SLAMF8
RGS1
FPR1
HAVCR2
CSF1R
SAMSN1
LST1
RNASE6
SLC2A3
C1QB
SPI1
IL7R
ZEB2
DOCK2
ALOX5AP
HCK
HCST
WIPF1
C1QC
C3AR1
PRRX1
MNDA
C1S
WAS
SLCO2B1
C1R
CLEC4A
CCL8
ARHGAP9
VSIG4
GYPC
CTSK
VIM
CD209
LILRB2
TSPAN4
NCKAP1L
LY86
BTK
PIK3AP1
ITGAM
IRF8
MPP1
GPR65
FGL2
RGS2
CD300A
LCP2
FAM20C
PARVG
SH2B3
TNFSF13B
FAP
MT2A
RASSF4
CD37
NNMT
CST7
CD48
AXL
PDGFRB
COL6A2
VCAM1
MFNG
IL2RA
COL15A1
FOLR2
HK3
CTHRC1
STAB1
AOAH
FILIP1L
AEBP1
GLT8D2
GEM
IGSF6
CPVL
TMEM176A
MYO1F
TIMP2
GLIPR1
HSD11B1
COL6A3
COL5A2
CD300LF
RAB3IL1
TNFRSF1B
PLEKHO1
IFITM2
GFPT2
DOCK10
DOCK11
DOK2
SIRPA
CXCR4
SULF1
DCN
PECAM1
IL32
MYO1G
CALD1
LMCD1
ITGA5
HLA-DMB
LAPTM5
EMILIN1
COL6A1
EDNRA
GPR34
CLIC4
TGM2
MSC
OLFML2B
ADAM19
GREM1
PDLIM3
CTLA4
CRISPLD2
ANXA6
CD248
GIMAP7
CD93
DPYSL2
CXCL2
OSCAR
ADAMTS2
RAMP1
COL5A1
CDH11
PTPRC
LRRC32
FCGR2B
TGFB3
FMOD
TRPV2
GZMK
OLFML1
CXCL12
MMP9
COL3A1
OLFML3
SOD2
TGFBI
FCN1
C1QTNF1
CCDC80
PAPSS2
MYADM
MSRB3
TNC
ANGPTL2
ISLR
SIGLEC10
KCNJ8
EFEMP1
SPHK1
JAZF1
ITK
BCL2A1
MS4A7
SFRP2
STOM
F13A1
FBN1
HAPLN3
TAGLN
GPR68
COX7A1
CCL13
PLA2G7
PTGDS
MSN
RUNX3
LGALS1
AQP9
CORO1A
SERPINF1
FAM20A
DDR2
CPXM1
COL1A2
ADAMDEC1
STX2
COLEC12
CD2
NEXN
THY1
HLA-DPA1
IFITM3
TNFAIP3
RARRES2
BIN1
CYBRD1
SERPING1
PDPN
MYLK
KLHL5
FSTL1
OSM
KLF9
LUM
ITGAL
NCF2
SPARC
EGR2
MMD
CHN1
HEG1
MFGE8
APOE
SULF2
GAS6
NKG7
RCN3
LOX
COL1A1
PALLD
CD247
ABI3BP
CD52
HLA-DPB1
GAS1
GZMB
HLA-DRA
LILRB4
DEGS1
VASN
CD7
PIM2
CCL5
KCNMB1
CRYAB
PRF1
TUBB6
NID2
GNG11
TMEM158
POSTN
PLAUR
RAB31
MT1M
PCOLCE
COL16A1
SERPINA1
GBP5
CCL18
HEPH
GZMA
COL18A1
CH25H
TBC1D10C
CXCL13
ACTA2
CD38
CPA3
LTB
CD27
MYL9
SLC15A3
CCR1
IL2RB
RSPO3
ACTN1
CCL19
SOCS3
TREM2
CPXM2
RASL12
HLA-DQA1
G0S2
LYZ
LAMA4
CCL21
CD3D
IL2RG
COPZ2
ISG20
ITM2A
DSE
CCL11
TPM2
MFAP5
VCAN
LAG3
RNASE1
CHRDL2
FNDC1
FBLN5
MRGPRF
RRAD
ROR2
PTGS1
SPARCL1
CXCL9
COL14A1
FN1
CAV1
CD3E
DPT
ACP5
CD74
SRPX
SOD3
MMP2
THBS1
GZMH
IFITM1
PDGFC
CD79A
IGFBP7
A2M
GPC6
IL4I1
TIMP1
MOXD1
LCP1
FXYD6
PMP22
FKBP5
TPM1
CLIP3
PRRX2
MAP1B
GNLY
FBLN2
CD8A
BIRC3
HTRA3
HTRA1
MAFB
COL8A1
DACT1
EPSTI1
ANXA5
PLN
TWIST1
CXCL10
OSMR
TMC4
ACTG2
SPOCK2
HLA-DQB1
OLR1
SFRP4
BGN
FLNC
CNN1
FLNA
IL24
SSH3
MGP
SERPINE2
MT1G
HLA-DRB6
ECM1
CILP
ANPEP
SPON1
SLFN11
PLEKHH1
PODN
RAPGEFL1
COL8A2
FOXA1
VSIG2
FHL1
MMP3
MFAP4
COL10A1
DPYSL3
GBP1
TBX3
WNT2
SELE
GGT6
RBP1
MARCO
CTSG
SMOC2
SFRP1
SLC44A3
TMEM119
CD69
HLA-DMA
PPFIBP2
HSPB6
ICAM1
RAB15
ZBED2
PSMB9
BCAS1
LMOD1
F3
BCAT1
MT1E
MT1X
SYTL1
HERC5
PLAU
COL12A1
SORL1
RAC2
IER3
C3
HLA-DOA
MMP11
RNF128
SLITRK6
PTGIS
FER1L4
HCLS1
CXCL5
CXCL11
GATA3
CXADR
IFIT2
ID1
MYH11
DES
ALDH2
THBS2
COL11A1
PTK6
EVPL
BTBD16
VIPR1
CYP4F12
CDA
CXCL1
DUSP1
RAB25
COMP
CFB
SEMA6A
GPX2
AGR2
PPARG
UCHL1
CYP3A5
FOXQ1
FAM3B
DHRS2
ENTPD3
IFIT1
IL1B
FABP6
SLC14A1
HOXB5
SERPINE1
UBE2E2
HMOX1
SGCE
SPP1
CYP2J2
FGFR3
MAOA
ACTC1
TMPRSS4
FXYD3
S100A8
CYP4B1
CRTAC1
C10orf99
IGFBP5
SCNN1B
GPNMB
HMGCS2
C15orf48
TMEM45B
ELF3
INA
UPK1A
PSCA
BHMT
ALDH1A1
C7
GPX3
ALDH1L1
IGFBP6
EEF1A2
SCNN1G
ANXA10
GRHL3
S100P
SNCG
HSD17B2
UPK2
CLCA4
AQP3
TFPI2
FAM3D
MMP12
S100A9
FBP1
ANXA3
CCL20
PLA2G2F
CAPNS2
PCP4
TMEM45A
SLC44A4
PNCK
MMP7
SYT8
TESC
KRT7
SPINK1
KRT13
PI3
CTSE
KRT14
TNNI2
PADI3
MMP1
KRT6B
UGT1A1
UPK1B
S100A7
KRT20
GJB4
ACY1
