# Supplementary material for: Immunogenic cell death mediation patterns reveal novel paradigm for characterizing the immune microenvironment and immunotherapeutic responses in bladder cancer
Source: Front Genet. 2022 Oct 25;13:1035484. doi: 10.3389/fgene.2022.1035484 (PMC9640952; doi:10.3389/fgene.2022.1035484)
Supplement: Supplementary file 3 [file DataSheet1.ZIP › Supplementary Tables/s-table10.txt]

Supplementary table 10: List of 352 DEGs with prognostic values.
id	HR	HR.95L	HR.95H	pvalue
LY96	1.12745875776467	1.04126558765075	1.22078676711884	0.00311139583747285
CD163	1.1515279185708	1.07292408605135	1.23589037145031	9.18325319802158e-05
AIF1	1.10003653897377	1.01210492003584	1.19560765205503	0.0248947227996292
IL6	1.08948614027938	1.01178494555249	1.17315448809401	0.0231883807255807
CD14	1.10241286938833	1.02901605975202	1.18104486618595	0.00554326449732366
CCL2	1.11016247157047	1.03695541060571	1.18853781047687	0.00267696518033445
PDE4B	1.20262024666603	1.0586400071935	1.36618250572755	0.00457064095633512
SLC7A7	1.14974438534647	1.04731139507187	1.26219590262838	0.00337974461238738
MS4A4A	1.15070113043324	1.04291155187463	1.26963124456744	0.00515408472345873
C5AR1	1.1367268691283	1.04253445137996	1.23942952032698	0.00368641872889339
ENTPD1	1.17341241290638	1.02150387048763	1.34791137903911	0.023775180111335
TNFAIP6	1.23767679192361	1.14881716338307	1.33340960606411	2.02766213914461e-08
FCGR2A	1.15824028134788	1.0543478876096	1.27236993131204	0.00218636116498297
C1QA	1.07820199055204	1.00968888422227	1.1513640989777	0.0245877010830078
EMP3	1.15227626631013	1.06225616655839	1.24992505169763	0.00063743367517656
FPR1	1.20996482903863	1.10728438047124	1.32216701809467	2.52757946277717e-05
CSF1R	1.10085364845778	1.01665803276917	1.19202201355937	0.017936389096054
SLC2A3	1.22389832457593	1.13342364669943	1.32159507458821	2.51906830980165e-07
C1QB	1.07148849691016	1.0096840590339	1.13707608705768	0.0227324456587201
ZEB2	1.15226872892164	1.01700199424735	1.30552666677247	0.026109663291321
ALOX5AP	1.07507702052826	1.0009828292964	1.15465577054937	0.0469305861080079
C1QC	1.07996930919703	1.0106483264177	1.15404506030464	0.0230325325110578
C3AR1	1.11029330291733	1.00941412745652	1.22125417603309	0.031337195047318
PRRX1	1.15744648699499	1.0804013553447	1.23998582899744	3.17792046424253e-05
C1S	1.09970047587764	1.02758384138085	1.17687831196373	0.0060282841493485
SLCO2B1	1.13362862703848	1.02958409310419	1.24818737259871	0.0106634678237658
C1R	1.11982158208663	1.03211234722023	1.21498437557149	0.00653796032672433
CCL8	1.08041782849602	1.00770893874256	1.15837285872312	0.029554827415619
VSIG4	1.10667251207218	1.02539818291642	1.19438874515343	0.00920269067820101
GYPC	1.11201251796646	1.00779848943577	1.22700306963787	0.0344564377414257
CTSK	1.15585284737267	1.07690454915995	1.24058887653662	6.0068161097064e-05
VIM	1.19947277316073	1.09878919302324	1.30938212961061	4.78201972985716e-05
TSPAN4	1.26194270501757	1.12447813879429	1.41621196162569	7.69604257953991e-05
MPP1	1.21442514385059	1.09429502551113	1.34774297208163	0.000256631563016923
RGS2	1.13582525933869	1.05396547968741	1.22404295455143	0.000846345559632977
CD300A	1.14025329825078	1.0096627370333	1.28773454390533	0.0344369272690841
FAM20C	1.31152423337863	1.18879393928776	1.44692512124511	6.30737097277179e-08
SH2B3	1.21526377558934	1.08142830532417	1.3656624641584	0.00105678596700261
FAP	1.22835919605997	1.14146251813123	1.32187110008251	3.918686218732e-08
MT2A	1.15015305711345	1.08210348767905	1.22248201752379	6.93172085970094e-06
NNMT	1.1907694845894	1.10680318757828	1.28110578406607	2.87077134829637e-06
AXL	1.15055400793966	1.05349437564706	1.25655585429485	0.00181522599096354
PDGFRB	1.27805476598778	1.17021700177399	1.39582998912841	4.8979924940104e-08
COL6A2	1.17747490178361	1.09658903091643	1.26432702246861	6.81837626551487e-06
VCAM1	1.1030103490796	1.01046215245473	1.20403503210993	0.0283265133705462
COL15A1	1.18775620629114	1.09401060491197	1.28953485391181	4.09706462724898e-05
FOLR2	1.1139011546218	1.01796920875453	1.21887358831397	0.0188968822920308
HK3	1.1449126270634	1.03109961965433	1.27128833977134	0.0113007138071113
CTHRC1	1.19317269225569	1.12497146384841	1.26550861003576	4.07142523360308e-09
STAB1	1.15375602759749	1.03419834515263	1.28713508144425	0.0103944112773078
FILIP1L	1.15665647689671	1.05512402805795	1.26795918770757	0.00190503234418246
AEBP1	1.16735686220201	1.10192424789017	1.2366748860816	1.45825921162354e-07
GLT8D2	1.18127450774961	1.07920619493491	1.29299615699783	0.000302443492035008
GEM	1.14158620962758	1.05367554813438	1.23683146706718	0.00120047024117402
CPVL	1.12522386131203	1.04160169573104	1.21555940553393	0.00274917793366937
TMEM176A	1.11459155216882	1.0231285208198	1.2142309620796	0.0130149035409274
TIMP2	1.21049742218503	1.12141867612263	1.30665204737179	9.66424738814758e-07
GLIPR1	1.14479531094725	1.03627973354904	1.26467425883013	0.00778342119417206
HSD11B1	1.15176891215588	1.03817375001667	1.27779345893443	0.00765079803098339
COL6A3	1.17971379564282	1.10062016184269	1.26449131851258	3.04641862366098e-06
COL5A2	1.24687701271262	1.16073418160622	1.33941285564602	1.5343554160052e-09
RAB3IL1	1.21318015633924	1.09014645184401	1.35009941943645	0.000397154782532443
TNFRSF1B	1.12632245647953	1.02047184634886	1.24315264601274	0.0181563547836198
PLEKHO1	1.13633069954184	1.02030363101021	1.26555215474709	0.0200323258684471
IFITM2	1.19604163158362	1.08507805443295	1.31835270157481	0.000313823518495721
GFPT2	1.22972432854705	1.13958308373919	1.3269957634494	1.01524853762481e-07
DOCK11	1.16210182134699	1.0404864733892	1.29793195559672	0.00772959242456369
SIRPA	1.18152776880022	1.07516510624427	1.29841255109415	0.000528755716590567
SULF1	1.14431577560228	1.08122706388844	1.21108566186183	3.17660162064509e-06
DCN	1.12985105456845	1.05590740114647	1.20897287406394	0.000407406206573425
CALD1	1.21728051058471	1.12661271031068	1.31524509522066	6.40270802684351e-07
LMCD1	1.20924052524787	1.09634252893161	1.33376441149896	0.000145115499466233
ITGA5	1.21862717285586	1.12317964251222	1.32218581090114	2.0197259128228e-06
EMILIN1	1.12384967374648	1.04701578291006	1.20632191968454	0.00123120966208119
COL6A1	1.18394535074508	1.10163574690974	1.27240478305371	4.37204754655333e-06
EDNRA	1.29974013093075	1.17854421222427	1.43339926532211	1.52609164578095e-07
CLIC4	1.26317774808316	1.14476956478377	1.39383337253016	3.28340200829292e-06
TGM2	1.12321260673083	1.04386267680759	1.20859437543777	0.00188129149283526
MSC	1.15950502354275	1.06214473904609	1.2657897273288	0.000941953296936905
OLFML2B	1.26443288893243	1.17030216452092	1.36613481465147	2.7780168099594e-09
ADAM19	1.15010229284843	1.05737633488054	1.25095979584661	0.0011110214883322
GREM1	1.1175283951261	1.05564592106408	1.18303844972401	0.000131774809919859
PDLIM3	1.11561350462796	1.03784518707992	1.19920919536185	0.0030018277179009
CRISPLD2	1.17735336620177	1.07561781908772	1.28871140316577	0.000398818220111536
ANXA6	1.25310831126121	1.11976374461731	1.4023319180499	8.47604695637037e-05
CD248	1.19545913857336	1.09758415081586	1.30206194298292	4.19550782312181e-05
CD93	1.1792384948936	1.0532617055571	1.32028290832372	0.00423375893340708
DPYSL2	1.27428352380801	1.15488512292674	1.40602599064874	1.37419509873937e-06
OSCAR	1.22497876605358	1.08752450719562	1.37980612607217	0.000832787534301058
ADAMTS2	1.25408187562441	1.13336471922807	1.38765688051488	1.1638329596332e-05
RAMP1	1.07783000101902	1.00126805617183	1.16024625367384	0.0461877942413125
COL5A1	1.21401011473455	1.13642000624047	1.29689775838558	8.66503859366936e-09
CDH11	1.17640737118363	1.0882546052919	1.27170084670026	4.34834713773062e-05
LRRC32	1.26264102185168	1.14342379706078	1.39428823692561	4.05378216285305e-06
TGFB3	1.2073269470783	1.10017216511145	1.32491841128679	7.09234750789247e-05
FMOD	1.18074352035204	1.08109368664565	1.28957857961324	0.000221417408320677
TRPV2	1.20713041622825	1.08177054000053	1.34701749391573	0.000765600057139862
OLFML1	1.15380306314122	1.02896566383757	1.29378613427104	0.014337242207878
CXCL12	1.10551213460812	1.02403501955356	1.19347195792054	0.0102284996218052
MMP9	1.10773741570411	1.050882589782	1.16766820012251	0.000141150233378338
COL3A1	1.1881808218663	1.11409830151853	1.26718949622902	1.52626034081537e-07
OLFML3	1.08624425870185	1.00939583729716	1.16894338768247	0.027120916370534
TGFBI	1.16903818628184	1.09222171613519	1.25125719512426	6.67582940645009e-06
FCN1	1.13046873189601	1.00857234777556	1.2670975529055	0.0351528554815278
C1QTNF1	1.17399791458413	1.05336859051567	1.30844142862962	0.00373333062782461
CCDC80	1.20831784303588	1.11171717357502	1.31331245437521	8.54230260204996e-06
PAPSS2	1.27059810586048	1.14514606319998	1.4097935612728	6.32361637798668e-06
MYADM	1.19381095448239	1.09642151477354	1.2998509932893	4.50239467764482e-05
MSRB3	1.1494790294401	1.05582690099662	1.25143812671884	0.00131437834508613
TNC	1.19575578180248	1.12020993968403	1.27639636023705	7.9134889678661e-08
ANGPTL2	1.11967800414482	1.0268492535703	1.22089861642957	0.0104676372194536
ISLR	1.16285077771865	1.09396165951746	1.23607799183504	1.28400201783869e-06
KCNJ8	1.29603379560845	1.16253402367561	1.44486403421423	2.93525061275531e-06
EFEMP1	1.16900741258872	1.09715231712346	1.24556846789542	1.40283883740019e-06
SPHK1	1.25918128952629	1.16589744263519	1.35992880841168	4.39938984389401e-09
SFRP2	1.09224655297036	1.04925048344052	1.13700451065198	1.66059240587105e-05
STOM	1.18847202969913	1.07113690474501	1.31866034969024	0.00113109607434592
FBN1	1.30314230697126	1.18490223554552	1.43318142313788	4.87232606817382e-08
HAPLN3	1.11651890515447	1.01318342209912	1.23039366651361	0.0261294520228261
TAGLN	1.13882601916663	1.06642257219163	1.21614520899118	0.000104975663242609
GPR68	1.27448462027076	1.15465993680794	1.40674409454019	1.47502657332583e-06
COX7A1	1.15196759045017	1.04678410578515	1.26772017468896	0.00378070531758668
PTGDS	1.06995628419866	1.00640990170502	1.13751509018017	0.0304263954965402
MSN	1.16511445345594	1.06259088850748	1.27752995469279	0.00114677600895631
LGALS1	1.27519091645389	1.17098943821677	1.38866485071189	2.28155417767793e-08
AQP9	1.20136915794147	1.10321442471087	1.30825687311989	2.45676027688887e-05
SERPINF1	1.1620431947819	1.07741218079768	1.25332199747284	9.91905484851836e-05
FAM20A	1.26951997655346	1.14309409227004	1.40992852798993	8.24390189167391e-06
DDR2	1.18490164752253	1.07401888934024	1.30723204986093	0.000713278230860621
CPXM1	1.15513148661953	1.07535965936725	1.24082091024781	7.81670657252587e-05
COL1A2	1.18574863685884	1.11090600388125	1.26563347835041	3.02775049444255e-07
STX2	1.27410725438337	1.13097062157125	1.4353593848592	6.77132689513473e-05
COLEC12	1.08762024819153	1.00085124471692	1.18191170817876	0.0477009858104144
THY1	1.24341802845868	1.14099235764078	1.35503834284473	6.79389726381255e-07
IFITM3	1.15093150577819	1.05602986284883	1.25436162138388	0.00136660422953195
RARRES2	1.09509540469986	1.01986349648209	1.17587691836347	0.0123631424758639
BIN1	1.09959848961745	1.00275779624315	1.20579151106972	0.0435378125883455
CYBRD1	1.14168605022184	1.05268753305991	1.23820886667323	0.0013744976247735
PDPN	1.12709139110293	1.03984878032808	1.22165359803331	0.00360761812781867
MYLK	1.09822464364109	1.01285292165096	1.19079220893656	0.023251536004208
KLHL5	1.16754534389675	1.03860706432077	1.31249071654106	0.00947546184869953
FSTL1	1.33801215523139	1.2060030020152	1.48447103743146	3.92257640706626e-08
OSM	1.15461363210018	1.03670317348074	1.2859347531035	0.0089015178904298
KLF9	1.1342894363103	1.02455068900538	1.25578220690494	0.0152179363464427
LUM	1.15692468050178	1.08429072978516	1.23442419969721	1.05199846414928e-05
NCF2	1.10238533299083	1.00953198229473	1.20377902206819	0.0299097743030397
SPARC	1.20073558994679	1.09760941757253	1.31355100811132	6.5321858852013e-05
EGR2	1.21437006666114	1.1088987460404	1.32987314132002	2.7923057582377e-05
MMD	1.26122075434734	1.13931045135043	1.39617589684272	7.65731174009555e-06
CHN1	1.15690668100474	1.03117475060254	1.29796920237945	0.0130305087935066
HEG1	1.13000158645578	1.01179926259623	1.26201276537412	0.0301551751915194
MFGE8	1.24296188024343	1.128091185682	1.369529569371	1.10233765636517e-05
APOE	1.10637485318837	1.03646556360698	1.18099950326159	0.0024018415668824
SULF2	1.16734118069858	1.08762890869166	1.25289556140427	1.80539966405883e-05
GAS6	1.17531669232645	1.08235678874874	1.27626060243787	0.000121797084670528
RCN3	1.27715257208598	1.1747606182409	1.3884689927964	9.61057509304113e-09
LOX	1.31343214458444	1.20414414501887	1.43263911182381	7.69620471380323e-10
COL1A1	1.20768023702826	1.1327066627471	1.28761629367609	7.89712755070619e-09
PALLD	1.18798630914866	1.09068313101325	1.29397020142189	7.78701096475132e-05
GAS1	1.11098386503966	1.03566490853332	1.19178040909624	0.00329975061276308
DEGS1	1.34174728455426	1.21625849908018	1.48018351112879	4.41699866317052e-09
VASN	1.24860966283507	1.13122137123879	1.37817948790857	1.04533999515064e-05
CRYAB	1.13214563569151	1.05625785813641	1.21348563756654	0.000454749873984362
TUBB6	1.22018432758959	1.12880643908781	1.31895933770399	5.42389978983235e-07
NID2	1.28740623421967	1.1635136399848	1.42449108884475	9.90807191760533e-07
GNG11	1.15084775353405	1.0260078944229	1.29087754491336	0.0164746177856824
TMEM158	1.1847137618367	1.10350234920572	1.27190186635807	2.89258328738071e-06
POSTN	1.15622746539385	1.0942751259663	1.22168723386687	2.3869688392439e-07
PLAUR	1.2296566644911	1.11310058622838	1.35841767692425	4.725701738923e-05
MT1M	1.09995666991559	1.02007833179666	1.18608996777805	0.0132576146898959
PCOLCE	1.1928378111125	1.09698172020597	1.29706996699316	3.69805929768788e-05
COL16A1	1.16977794130485	1.08477057274198	1.26144685922346	4.6251962739235e-05
SERPINA1	1.09775810741635	1.02335303457118	1.1775729603453	0.00919787378060342
HEPH	1.15877118376563	1.04828376153165	1.28090380257698	0.00394817002531065
COL18A1	1.34892845479274	1.20842599883772	1.50576698771762	9.63553149534752e-08
ACTA2	1.15606729217122	1.07460358541418	1.24370661159945	0.000100294336690945
CPA3	1.07501915399902	1.00042837751289	1.15517133204259	0.0486510349440979
MYL9	1.09139123359262	1.01328482341388	1.1755182720982	0.020982203601923
ACTN1	1.30540980858726	1.17529982240028	1.44992344581112	6.51837778031055e-07
CPXM2	1.09588856277203	1.0103409151282	1.18867970605957	0.0272408864437615
RASL12	1.1336022674239	1.03404986970061	1.24273899969706	0.00749691187402365
LAMA4	1.24519349747151	1.11751568570932	1.38745868713348	7.09954751821947e-05
CD3D	0.890792311058112	0.812481779857515	0.976650752192142	0.0137704142980599
COPZ2	1.26431551683051	1.13822060675066	1.40437953470348	1.21358460881505e-05
DSE	1.12823952830153	1.00799221869531	1.2628316068448	0.0358692539974059
CCL11	1.12375601053818	1.04621892455367	1.20703950347622	0.00138088009436035
TPM2	1.16479292438247	1.07448831220702	1.26268712398062	0.00021148893926319
MFAP5	1.17363512538558	1.10495732392541	1.24658154456634	1.94958602614756e-07
VCAN	1.18966363183885	1.11182495992875	1.27295177562005	4.89764408487926e-07
FNDC1	1.14100881162897	1.07803761974284	1.20765832691952	5.25832841638961e-06
ROR2	1.17658584714576	1.0757327752721	1.28689418740963	0.000375698121864494
COL14A1	1.15155163616826	1.0427613548262	1.27169190210621	0.00532068571800052
FN1	1.25855240720885	1.16916172411531	1.35477764027021	9.49755444031336e-10
CAV1	1.12350531032281	1.04254240216496	1.21075572533291	0.00227504174813728
SRPX	1.11715930956469	1.04652377248511	1.19256242023381	0.000885651677340481
SOD3	1.10023140825566	1.0117464338684	1.19645507134021	0.0255517879229468
MMP2	1.15227624688802	1.0499292813893	1.26459998085341	0.00282090181653165
THBS1	1.12375519871003	1.03320793864518	1.22223775040262	0.00648593975979696
IFITM1	1.08460455207575	1.01055956077592	1.16407491457526	0.0243780788651608
PDGFC	1.27479095479149	1.15445587944908	1.40766919494032	1.59389348817188e-06
A2M	1.12188361605055	1.02002870960123	1.23390923815733	0.0178685803073534
GPC6	1.15255671997266	1.05654058851615	1.25729859050639	0.00137777472797724
TIMP1	1.12898211258094	1.01967524956087	1.25000642221789	0.0195446736488424
MOXD1	1.14854962255957	1.0560359469771	1.24916792771859	0.00122727884684028
FXYD6	1.11527420164568	1.03660173461589	1.1999174835621	0.00346556204312168
PMP22	1.10314322782022	1.01354155314369	1.20066609732091	0.0231369060674555
FKBP5	1.16159520438436	1.05858136734799	1.27463363749646	0.00156958759480144
TPM1	1.21321781117434	1.1056861329308	1.33120730514107	4.47253982062271e-05
CLIP3	1.16938838684835	1.07088193434278	1.27695608212406	0.000491662408365378
PRRX2	1.12902784781064	1.02624127911146	1.24210934317084	0.0127087053142965
MAP1B	1.22686374713656	1.11145188967551	1.35425983618365	4.98593641501736e-05
FBLN2	1.0907984881728	1.00975344417082	1.17834838659761	0.0273578364044013
HTRA3	1.16002299042303	1.06786084272181	1.26013922832878	0.000440622704576407
HTRA1	1.19819432738283	1.09983933276939	1.30534488392717	3.50953209239158e-05
MAFB	1.1035792950707	1.01188884073399	1.20357811202397	0.0259460812068099
COL8A1	1.29263966463595	1.18228090775853	1.4132997425781	1.72526981978507e-08
DACT1	1.15603138335604	1.04885552189839	1.27415886306746	0.00349058486252756
EPSTI1	1.09443865459198	1.01315541568295	1.18224306964563	0.0219115169127097
ANXA5	1.29646183838804	1.16548481726114	1.44215803887206	1.76902225235245e-06
TWIST1	1.11628648856272	1.03975128737194	1.19845538032205	0.00240009604289912
OSMR	1.19497965485211	1.08957866091655	1.31057667218746	0.000156223956501006
TMC4	0.850089018327223	0.789915818230693	0.914846015742772	1.45099861885292e-05
ACTG2	1.08670714130118	1.03370342968916	1.14242864736367	0.00111715707429358
OLR1	1.06982535601176	1.00256187682899	1.14160164955176	0.0416310766536939
SFRP4	1.12138945327747	1.0642849553576	1.18155790852028	1.73633588932264e-05
BGN	1.2246820094072	1.13101138119061	1.32611046105193	5.96033334796755e-07
FLNC	1.10258870882008	1.0393520405534	1.16967284748893	0.00119199990186483
CNN1	1.05106355676372	1.00015580053634	1.1045625089255	0.0492854174560182
FLNA	1.15604260878277	1.05993877921089	1.26086009827494	0.00105843801474996
SSH3	0.812476146034754	0.739399021800919	0.892775711641692	1.57020443412715e-05
MGP	1.09697463487319	1.03392922674923	1.16386433270548	0.00217792793311295
SERPINE2	1.20226781340016	1.12113627284061	1.28927047510085	2.37120304723794e-07
MT1G	1.14621457131017	1.06922544362033	1.22874726871004	0.000119692523742321
ECM1	1.25378544519444	1.14815177733405	1.36913775130973	4.74172883625035e-07
CILP	1.08890765608757	1.01590056536651	1.16716135801967	0.0161507613706616
ANPEP	1.15365463106144	1.06497330898453	1.24972052965211	0.00046092872054421
SPON1	1.09790064801758	1.02438006136445	1.17669786671939	0.00826380777692466
SLFN11	1.21071045520711	1.11489739076953	1.31475758978687	5.47863524958966e-06
PLEKHH1	0.789852927997251	0.714123841043424	0.87361268733765	4.48662356545729e-06
PODN	1.14332474955687	1.05279878869342	1.24163467605389	0.00146013398119494
RAPGEFL1	0.905170123687051	0.844115201266247	0.97064115370338	0.00516931227118047
COL8A2	1.19459626282501	1.0974738917699	1.30031360368315	3.96036431855265e-05
FOXA1	0.897591009888503	0.843535817075423	0.955110150302753	0.000651412442524767
VSIG2	0.913772746948644	0.873071609437906	0.956371303384429	0.000104957295485583
MFAP4	1.05949609867033	1.00080029464102	1.12163434514205	0.0468698343538845
COL10A1	1.16385235292603	1.10407274356461	1.22686870707283	1.70034700013352e-08
DPYSL3	1.16727168375498	1.09060138675375	1.24933197430808	8.1207778116553e-06
TBX3	0.845055519607617	0.786554897028289	0.907907170773886	4.23549710087948e-06
WNT2	1.12740257063907	1.0307323541331	1.23313928313873	0.00874787973095275
GGT6	0.884839031488568	0.835694114805626	0.936874028157697	2.71077463351927e-05
RBP1	1.18102811598091	1.09971598309157	1.26835240387815	4.83964501791991e-06
SMOC2	1.11224477788458	1.03256872906714	1.19806886564263	0.00503082364092677
SFRP1	1.08984201696457	1.01448323739111	1.17079866691134	0.0186081993384279
SLC44A3	0.868774197664162	0.799781310468607	0.943718734918643	0.000862016726014798
PPFIBP2	0.83408861671221	0.778011468284088	0.894207667739488	3.24116265163116e-07
HSPB6	1.07218126742782	1.00641344986868	1.1422469268203	0.0309353445518355
RAB15	0.899286299049162	0.830990654310528	0.973194877057347	0.00843328600890225
ZBED2	1.131828232025	1.05214860361312	1.21754203009891	0.000884790624067593
BCAS1	0.879679287952344	0.831134617069032	0.93105934196466	9.58508814069556e-06
F3	1.12662706191509	1.0542682738126	1.20395213264765	0.000431035764781501
BCAT1	1.26051340825996	1.16268353472261	1.36657482879227	1.94569030675833e-08
MT1E	1.11414708239094	1.03710627044529	1.19691082444934	0.00311102005409496
MT1X	1.16174962784655	1.08549363968691	1.24336260338742	1.50329694503647e-05
SYTL1	0.84392362447382	0.778303933847924	0.915075785912949	3.97585138177329e-05
HERC5	1.10015979754679	1.01629236160458	1.19094822106821	0.0183032214731652
PLAU	1.12016763525031	1.04131752018024	1.20498839858671	0.00231052402649004
COL12A1	1.19519940857	1.09491744191877	1.30466606116231	6.66248335532888e-05
SORL1	0.865576742535603	0.800973082149707	0.935391106037832	0.000264710219172386
IER3	1.1515005622122	1.0541535201079	1.25783723099392	0.00174684952077626
MMP11	1.16869090722293	1.10474059536838	1.23634312195264	5.6571213441652e-08
RNF128	0.929294885345366	0.875874872347474	0.985973009608678	0.0151979340385075
SLITRK6	0.910189687005822	0.865023238303735	0.957714463204819	0.000290356078347132
PTGIS	1.08587818580867	1.01510371812015	1.16158714953653	0.0165795545779807
FER1L4	0.839123268196756	0.783110343407617	0.899142585916145	6.4857955809802e-07
CXCL5	1.07887797752043	1.00180639953451	1.16187887292337	0.0446762675396926
GATA3	0.908102296139964	0.857553542573843	0.961630661310766	0.000970776527657814
CXADR	0.862151450791935	0.79447073337373	0.935597867710222	0.000376714815322838
ID1	0.895316985508172	0.837880168872386	0.956691104908495	0.00108019372408969
THBS2	1.11766676674453	1.05718212566272	1.18161192018081	8.89552477859029e-05
COL11A1	1.18740245414933	1.11902549027384	1.25995752587801	1.37659416728037e-08
EVPL	0.913224217494215	0.843160278292049	0.989110247350922	0.0258264459641003
BTBD16	0.901723956494302	0.863762850887611	0.941353396803511	2.42843306007267e-06
VIPR1	0.864214367706204	0.796810416175302	0.937320168246295	0.000427797231467234
CYP4F12	0.867170157089439	0.816142782042641	0.921387896691872	4.10515220181375e-06
CDA	1.19986699917157	1.10964357951951	1.29742634686751	4.91276996286823e-06
CXCL1	1.0989265375781	1.04016638531193	1.16100611598907	0.000766771274763746
RAB25	0.914653606575952	0.851813265497889	0.982129832802503	0.0140302586734778
COMP	1.14316339441942	1.08749046542406	1.20168644037807	1.50010257883883e-07
SEMA6A	0.909999617800865	0.847901292219843	0.976645880830915	0.00891598918129284
GPX2	0.940379580077041	0.901618733383912	0.98080676663284	0.00420492352484954
AGR2	0.936509123827923	0.887437729992701	0.988293949390857	0.0169048355820776
PPARG	0.907083363576613	0.851282918849841	0.966541452034698	0.00260799507937416
UCHL1	1.15037642136631	1.08246856620849	1.22254442498118	6.40359906144118e-06
CYP3A5	0.896289991536435	0.843107185895013	0.952827543600626	0.000451076320569955
FOXQ1	0.902256546514558	0.854663079177154	0.952500342605343	0.000199191208714205
FAM3B	0.86450362485259	0.817529881348459	0.914176392122253	3.25698959742923e-07
DHRS2	0.920395440254457	0.886644909480345	0.955430699915359	1.34949677288709e-05
ENTPD3	0.871719509540308	0.810729804005938	0.937297357958768	0.000207465553748016
IFIT1	1.09306712259196	1.02093800896676	1.17029214702338	0.0106217226626728
FABP6	0.858237094304023	0.805475117357601	0.914455200622171	2.3304091921117e-06
SLC14A1	0.920620689370099	0.876471603660052	0.966993625528802	0.000971869378225535
HOXB5	0.855141328337202	0.792710224068595	0.922489289562938	5.21336728081456e-05
SERPINE1	1.14693381681798	1.06673914568217	1.23315731449926	0.000209828567311654
UBE2E2	1.0896099561542	1.00750262295798	1.17840870038101	0.0317967233828806
HMOX1	1.13097883115726	1.04712659223274	1.22154582455828	0.00173851784150827
SGCE	1.15794647898368	1.07101894758031	1.25192934375249	0.00023036207292372
SPP1	1.109340055104	1.04854259982924	1.17366271819434	0.000308258892233992
CYP2J2	0.904541190048119	0.847991157087086	0.9648623781694	0.00231960347581061
MAOA	0.871757841871165	0.814786652870178	0.932712547740957	6.89036634437046e-05
TMPRSS4	0.908754960561823	0.863670939932672	0.956192387820874	0.000228302326067586
FXYD3	0.905188385694421	0.84678013932044	0.967625450277602	0.00342255994519299
S100A8	1.09170873922151	1.05190132300195	1.13302259939301	3.65910721519941e-06
CYP4B1	0.934140749493758	0.894216934954798	0.975847029679516	0.00223514991927796
CRTAC1	0.885686703307296	0.84329005359536	0.930214856763564	1.23204759351673e-06
C10orf99	0.932045814738828	0.894830621980348	0.970808753560117	0.000711859236394788
IGFBP5	1.06480181682866	1.00634955936256	1.12664918325178	0.0292804386554691
GPNMB	1.08194954175836	1.02035553161581	1.14726168932253	0.0084436688085308
HMGCS2	0.918801817316142	0.885266747676999	0.953607239533933	8.04307126181275e-06
C15orf48	1.12366200108613	1.05424262462548	1.19765247884323	0.0003390834150616
INA	0.942908315206151	0.896262577007972	0.991981717961425	0.0231490283852766
PSCA	0.943732702527985	0.911264045631651	0.977358229033852	0.00118661621637793
BHMT	0.926499905286373	0.886110936123545	0.968729805153851	0.000788009974258741
ALDH1A1	1.09665087667388	1.03777245244162	1.15886979123416	0.00104990907609683
ALDH1L1	0.902104778626024	0.844835289055955	0.963256438458278	0.00207951861159328
SCNN1G	0.924913496279878	0.869642590587229	0.983697193375744	0.0130353174478457
ANXA10	0.930225551992704	0.893881578043353	0.968047221058362	0.00037508730440447
GRHL3	0.930952410290249	0.877375609093229	0.987800870280556	0.0179896966522975
S100P	0.929564598372699	0.885855926687458	0.97542988257577	0.00295539318466536
SNCG	0.885949330092972	0.83788535028653	0.936770424764884	2.08958303081006e-05
HSD17B2	0.875134559860995	0.829483106966493	0.923298487251813	1.06389889336598e-06
UPK2	0.953497617850334	0.918398791827223	0.989937830207099	0.0128297437989534
CLCA4	0.942612514487619	0.903778039938028	0.983115669118932	0.005900461851213
AQP3	0.902069764280188	0.853639811728143	0.953247316313853	0.000251635185757198
FAM3D	0.900210988817455	0.84744463776789	0.956262849833098	0.000646994545541562
S100A9	1.09019612547258	1.04368822329717	1.13877647123457	0.000103454187893876
FBP1	0.848426016316481	0.79948346019403	0.900364724228262	5.89094661372142e-08
ANXA3	1.10917863834368	1.04018813405946	1.18274493956842	0.00156412106958502
PLA2G2F	0.898668454240975	0.843719730208518	0.957195810092376	0.000903590044280292
CAPNS2	0.926031089763087	0.88131541101039	0.97301552712517	0.00234021460184429
TMEM45A	1.1412859007625	1.07565630742178	1.21091978756792	1.22257212588243e-05
SLC44A4	0.91892810323975	0.864759746963937	0.9764895531834	0.00638245291868862
PNCK	0.925540839205463	0.874752747090011	0.979277684907925	0.00720587409389159
SYT8	0.911236846917841	0.863844205730532	0.961229566248649	0.000647229019469725
TESC	0.885410658506019	0.835089315989342	0.938764296448103	4.56945501474068e-05
KRT7	0.922557191639217	0.876316482657115	0.971237890293411	0.00212406804379803
SPINK1	0.931169856362615	0.902232355309831	0.961035476388578	9.53658890446877e-06
PI3	1.0598221221537	1.02476145183195	1.09608234052755	0.000711746098961321
CTSE	0.870398875337372	0.82570490505139	0.917512052494603	2.45818279542943e-07
KRT14	1.06554948242972	1.02814596264737	1.10431372660621	0.000496884501327641
TNNI2	0.92357615879098	0.87853713722291	0.970924147593174	0.00182870093489698
KRT6B	1.10096099809279	1.05753194857927	1.14617352312607	2.81134873842173e-06
S100A7	1.05625498532103	1.02090583016953	1.09282811503806	0.001625457381999
