# Supplementary material for: Immunogenic cell death mediation patterns reveal novel paradigm for characterizing the immune microenvironment and immunotherapeutic responses in bladder cancer
Source: Front Genet. 2022 Oct 25;13:1035484. doi: 10.3389/fgene.2022.1035484 (PMC9640952; doi:10.3389/fgene.2022.1035484)
Supplement: Supplementary file 3 [file DataSheet1.ZIP › Supplementary Tables/s-table11.txt]

Supplementary table 11: Detailed expression matrix of prognostic DEGs.
id	TCGA_TCGA-BL-A13J	TCGA_TCGA-FD-A3SM	TCGA_TCGA-K4-A4AC	TCGA_TCGA-2F-A9KR	TCGA_TCGA-XF-A9SY	TCGA_TCGA-FD-A5BT	TCGA_TCGA-YC-A8S6	TCGA_TCGA-2F-A9KW	TCGA_TCGA-FD-A6TG	TCGA_TCGA-XF-AAMR	TCGA_TCGA-FD-A5BZ	TCGA_TCGA-DK-A3IM	TCGA_TCGA-G2-A2EL	TCGA_TCGA-CU-A72E	TCGA_TCGA-ZF-AA4X	TCGA_TCGA-4Z-AA7S	TCGA_TCGA-DK-A2I4	TCGA_TCGA-4Z-AA89	TCGA_TCGA-KQ-A41O	TCGA_TCGA-E7-A7XN	TCGA_TCGA-XF-A9SM	TCGA_TCGA-DK-A3IS	TCGA_TCGA-DK-AA6T	TCGA_TCGA-XF-AAN0	TCGA_TCGA-GC-A3YS	TCGA_TCGA-CF-A47S	TCGA_TCGA-E7-A8O8	TCGA_TCGA-KQ-A41R	TCGA_TCGA-DK-AA6W	TCGA_TCGA-E7-A6MF	TCGA_TCGA-GC-A3I6	TCGA_TCGA-DK-A2I1	TCGA_TCGA-DK-A3IQ	TCGA_TCGA-K4-AAQO	TCGA_TCGA-ZF-A9R1	TCGA_TCGA-GD-A3OP	TCGA_TCGA-XF-AAN8	TCGA_TCGA-4Z-AA82	TCGA_TCGA-FD-A3SS	TCGA_TCGA-BT-A0YX	TCGA_TCGA-DK-A3IN	TCGA_TCGA-DK-A3WW	TCGA_TCGA-FJ-A871	TCGA_TCGA-CF-A1HR	TCGA_TCGA-BT-A20U	TCGA_TCGA-ZF-AA5P	TCGA_TCGA-G2-AA3D	TCGA_TCGA-ZF-AA54	TCGA_TCGA-CU-A0YR
LY96	3.640182	4.1262885	4.3702313	4.0065939	5.4808246	6.70189354	4.367214	4.40803635	4.4486691	4.8426121	4.8633655	1.7772672	2.33274302	5.6630995	1.7706241	1.6164983	6.3360347	3.1970528	2.37880306	3.9329822	6.00783786	1.921463648	4.81155293	3.7440409	5.64341858	2.0679671	2.13862551	2.3988367	3.7086553	1.94188261	4.0649576	5.5701958	5.397712	4.3546598	2.8829183	3.4573842	7.43031372	3.3496557	2.9005039	4.0989371	4.992331	4.79711219	3.16018827	4.1642801	3.7384707	4.94377709	2.9036957	6.22680964	4.407098
CD163	4.337296	3.1052877	4.4044561	2.6954515	5.5722168	5.913358	3.8224553	4.58590077	3.8868431	4.6644199	4.0605557	1.2444892	0.95381568	3.2904467	1.04590389	1.4619245	7.3275488	1.6588678	0.69655172	4.37491388	6.44450915	1.137260181	3.37817984	4.1107397	4.07249392	1.2812667	1.17324942	1.4371971	4.0020878	1.11467993	3.9146812	4.4117504	4.6741426	3.9642992	1.7866585	3.7591759	6.78207403	2.9881635	2.0648174	3.6420557	5.74958	4.78609266	1.99633899	2.5083146	3.0731953	4.13236895	1.7013226	6.85947008	4.0857233
AIF1	3.341336	3.4862711	5.1409018	2.8431497	5.5566213	7.06550874	5.1189631	3.8359379	4.6380125	4.7345544	3.743272	2.5084125	2.44438342	3.8874985	2.23630528	2.2546021	6.4275158	3.0140314	0.86009263	5.18723585	6.51991642	2.747261262	4.77307588	4.4364237	5.25380555	2.8122478	2.47899372	2.1788788	4.7743324	3.43420683	4.6299199	5.0207736	4.1360388	4.5983181	2.8939458	4.0928716	6.60316723	4.5312168	2.8919481	4.3537217	5.245747	5.58840979	2.83002849	3.2602284	4.0246674	4.24200868	2.7495897	6.6574783	4.5258441
IL6	3.168129	1.8040997	2.6891161	1.8632868	5.7813522	5.60098835	6.1844288	3.64271507	1.3622323	3.8251982	2.5090109	1.6728832	0.76838331	0.892869	0.74890166	2.5551	5.1287997	0.8436211	0.7442627	2.48855152	3.89091551	0.965314862	0.95261843	3.0543401	3.17196779	1.1091706	0.76165981	0.8475507	1.0839025	0.75744153	2.2375232	2.8067815	1.060244	3.6171586	1.4264334	2.1022781	7.59515583	2.7440928	3.231451	2.358168	3.532087	1.67256966	1.17755914	1.6407271	1.5568963	7.55968115	1.3264851	2.52433105	3.9561099
CD14	4.081693	4.4993878	6.393238	3.1178148	6.6820679	8.40854225	5.4828612	4.70603277	5.200362	5.5699335	5.2667839	3.0790952	2.44015877	4.2624971	2.06708221	2.8612004	7.3694968	2.8795632	1.45039568	6.11029206	7.21959763	2.491730949	4.79893131	5.2107789	6.68952315	3.5715973	3.42282889	2.4549125	5.7158752	3.4750966	5.4697301	5.9319243	5.8843775	4.9322378	3.1980751	4.8351935	7.22132931	5.2105883	3.0572534	4.8414906	6.8898645	7.02038405	3.24156941	3.4649074	4.788277	5.05970707	2.4592826	8.27525345	5.0261145
CCL2	2.724317	3.2011163	3.120889	3.0453838	6.9300363	6.94870564	7.3429123	4.87608081	3.3480259	4.6534517	4.391102	1.3900104	0.72489722	3.268552	1.50282477	3.2670471	5.7693018	0.8529914	0.61350374	4.76518361	3.94416563	1.135294333	2.95281446	4.0176676	4.72846353	3.41542	1.43801011	2.7239568	3.3233676	1.57946724	3.2629109	4.9693648	3.5087717	4.4944193	2.2617612	4.1664125	7.62851442	3.5338283	4.0348348	3.549907	5.3365591	2.24544961	1.96829086	3.1777527	3.4396683	7.66771078	1.9097337	5.24956131	5.0926699
PDE4B	3.097946	1.7767285	2.1020306	1.8950924	3.2954971	2.926285	3.8875152	3.32331596	2.3031391	3.0106406	2.8851495	1.646369	1.24241785	1.4546637	1.01913396	1.896505	4.1390704	1.3197694	0.90218751	2.7198199	3.83544583	1.393401957	1.79007643	2.6164598	2.70067421	1.2026683	1.02836093	1.1559758	1.8311102	1.65167319	2.1339564	1.9679821	2.7937296	3.1869724	1.8174768	2.5249672	4.17747064	2.0274507	1.3849284	2.568132	2.3476414	2.56912524	3.09641139	2.1347045	2.092478	3.74693959	1.1902149	3.29392703	3.1556169
SLC7A7	2.891845	2.6990614	3.5730026	2.2284153	5.0446923	5.86119185	3.0365429	6.22745529	3.8514582	3.3919154	3.5173053	1.7561863	1.61559873	2.9212419	1.59566759	1.5467991	5.7552416	1.7891887	1.43713309	3.93426706	5.74440152	1.719091141	3.84784586	3.377975	4.09767588	1.93985	1.69696119	1.5071424	3.7311857	2.23363784	3.8262993	3.4192914	3.5525136	3.2954548	2.5275991	2.8824997	4.32316918	2.7990557	1.7809167	3.2603199	4.5696374	4.13802241	4.69476429	2.4684817	3.2313071	3.01691654	1.6007627	5.52007956	5.6815536
MS4A4A	3.413621	2.6636312	3.9421861	2.0812403	4.4960604	5.05095276	3.3339686	3.33656093	3.745656	4.1610712	3.2402931	1.4457711	1.26873138	2.7504359	1.1367371	1.4902673	5.8212232	1.46279	0.64744663	3.31001672	5.3506967	1.260713463	3.30554167	3.4029016	3.96102544	1.1672595	1.2877497	1.6221211	3.3015189	1.2894401	3.3730835	3.9578576	3.6186388	3.5526225	1.8717244	3.3454386	5.63401477	2.3717893	1.8612006	3.3697577	4.8678919	4.34038355	1.31593901	2.5140142	2.8396565	3.03882881	1.2248463	6.26668692	3.754191
C5AR1	3.707419	2.6276523	4.1007436	2.4730584	4.7352243	5.46897097	4.903386	4.10543096	3.5234148	4.1198931	3.8610077	2.3720256	1.19984534	2.6423894	2.94859044	1.6256492	6.2117027	2.0426771	1.0844142	3.35345701	5.46599327	1.019382385	1.75158126	4.3301091	4.62225732	1.0492941	1.72827255	1.5311899	3.2563166	1.51999493	4.0123334	3.3430977	4.3585725	3.3320968	1.536199	2.9948917	6.71826385	3.49643	2.2114359	3.5989635	4.5323754	4.5792033	1.52073694	2.5044701	3.3257361	3.75958151	2.8950578	4.82496107	4.6087921
ENTPD1	4.047308	3.8037325	2.9611974	3.1280242	3.4763226	4.30694368	4.8447648	3.82624135	4.3108921	5.2636911	4.3502527	2.460928	4.20379618	3.1010002	2.76895992	2.7636842	4.5404275	2.3931337	1.6761933	3.13035693	4.39333109	2.521260213	3.07901481	2.9924398	3.94255653	1.7932057	1.90886037	2.5777476	3.5623294	2.70880023	2.9766389	3.5724926	5.4827584	4.3826304	3.6741634	3.4919678	3.82063202	3.7913596	3.1027037	2.744863	3.936285	3.14514394	2.85039222	3.1519362	3.3335738	5.21008958	2.1898208	4.55125717	3.5081332
TNFAIP6	4.48027	3.9998667	3.8799708	2.1462797	6.3079871	3.96323225	4.9053513	3.39691954	3.2440392	3.5442225	5.4803757	2.1344966	2.61188093	3.4619293	0.81097504	1.7785756	5.3939659	1.063064	0.91166393	2.45948971	5.29212817	0.984873137	1.29225364	2.0804876	5.59951909	1.0149356	0.90734232	1.2541427	1.9884031	0.7159196	3.6196016	4.0968006	5.2284897	3.1147623	1.7973098	2.459864	7.22855278	4.2360771	2.8839889	3.554565	4.7861336	4.52826166	1.93047408	1.6917297	3.7408209	6.10278548	1.1878191	5.32603754	3.0755712
FCGR2A	4.181647	3.3199963	4.4937725	2.2870391	5.48076	4.74472208	3.9298724	3.2529768	3.5809588	3.8470582	3.7360306	2.3869761	1.22536659	2.9425347	1.32168603	1.3586965	5.8516909	2.0765811	0.83502955	4.30352024	5.24747873	1.662231642	2.80754138	3.5595998	4.57428022	1.8181585	1.79856303	1.2421499	3.8659556	2.33498047	3.7674896	3.853331	4.1072247	3.0937788	1.8277963	3.4076035	5.10129235	3.6113452	1.9564811	3.2181428	5.2091466	4.69403269	1.82136047	2.1974136	3.9238932	3.11414672	1.4488221	5.43640719	4.326701
C1QA	5.259696	5.0252766	7.3463814	4.0669094	7.9708109	9.3410347	6.4376129	5.35137531	6.4743547	6.1583897	5.5040748	3.9582703	4.30923949	5.0484817	2.80028044	3.4712305	9.1766261	4.5293657	1.04206708	7.28252199	8.8726182	4.346368237	6.51395681	6.3306366	6.84439123	3.4700811	4.02499336	3.4906302	6.1494128	3.88455661	6.7431295	6.678508	6.0560761	6.1611692	3.8762593	6.0637545	8.53827859	5.0416736	3.956044	6.4198913	7.5770854	7.74812347	3.95715458	4.9077167	5.7173931	6.07961498	3.6370543	9.29503557	6.4665807
EMP3	3.368499	4.1383284	4.5542131	3.1679778	6.2021868	7.4745112	5.8438329	4.3699328	4.4151555	5.4454501	5.6268536	3.4754219	2.6371542	3.9904726	2.66787872	2.9973487	6.1678313	2.2900479	2.86453197	4.4220678	5.72563299	2.446962666	3.86216205	4.0317264	5.26756319	2.7588156	2.7237231	3.0160265	4.5855776	3.90210808	4.3087412	5.1321941	6.0773307	5.2662207	3.7269565	4.0853642	7.0950283	5.3788025	5.3916386	3.5438498	5.0464623	4.48963709	7.89058015	4.0034785	4.3177784	5.79579274	3.0070204	6.93037112	4.6827241
FPR1	2.7718	2.8329318	3.5182515	2.3284585	4.2284936	4.93185895	4.542829	3.63674757	2.3661343	3.8869732	3.4508662	2.1667312	1.14149875	3.0129741	1.33880344	1.5445341	5.5396163	1.7056989	1.00833535	3.24527987	4.89160407	1.379557811	1.83484244	3.6635967	3.82085071	1.87523	1.05644208	1.1378906	2.3810876	2.30057402	2.6980646	3.2595914	3.8727027	2.9644528	1.3618167	3.0575873	6.3681536	2.7687004	1.5658992	3.4589243	4.4018802	3.50751331	1.43014539	2.2231084	2.8447089	3.443499	1.5176482	5.33369508	3.2073617
CSF1R	3.910649	3.7320683	4.6078958	2.7780254	5.6260592	6.11229748	4.6092495	5.49768511	4.5070041	4.9408971	4.435539	3.1067859	1.52087732	3.914942	1.96704851	2.2890647	6.6841875	2.7632929	0.88693246	4.76643606	6.30533404	2.397341863	3.4418754	4.3742666	4.99028146	2.1508311	2.23368184	1.7933357	5.083113	4.25072582	4.6891899	4.3097492	4.9057718	4.7250387	2.6615566	4.6120653	6.05917197	5.0439355	2.2491543	3.8566737	5.7595879	4.35364454	2.0616033	3.2198821	3.6593766	3.77937052	2.2381663	7.39577785	3.7873838
SLC2A3	6.619364	4.2379006	3.2114958	3.5284434	6.1855627	6.79631704	6.6046228	6.01774507	3.5306293	4.3254633	4.4125066	4.0646497	2.22443075	2.3507424	1.40088628	3.785473	5.9967567	2.595712	1.11670055	4.0108079	5.50095935	2.310996203	2.89118659	3.9017523	4.7664193	2.0603507	1.58374183	2.2447806	6.1447466	1.85015346	3.3840729	3.3059598	4.8651213	4.7946058	2.311693	3.800315	7.30641934	5.3645842	7.5611708	3.5293918	3.5271991	5.21739639	5.72421274	3.2247257	4.0815978	6.2189061	1.8488713	7.29336921	4.9175264
C1QB	5.386349	4.6058208	7.0312276	3.9369299	7.9273469	8.82843438	5.7609231	5.37331914	6.5720775	6.1146381	5.133184	3.8036786	3.80118875	5.1747349	2.20617403	2.9838552	9.1818651	3.9659992	0.43121645	7.1008874	8.9604845	3.987234336	6.08741159	6.1881568	6.95354491	3.0701947	3.5917998	3.1432064	6.1810976	3.57715361	6.6483432	6.5636726	5.8460681	5.9198952	3.3624823	6.0071401	8.10899389	4.9534465	3.8141969	6.4337284	7.6749564	7.45050256	3.52752254	4.7106783	5.5619855	5.44190471	2.9508368	9.35979225	6.9501575
ZEB2	3.723922	2.8460877	1.9984125	2.0629911	3.5382241	3.13919197	3.5317069	3.21022073	3.1641021	3.9922823	3.4699128	1.7251056	2.0535938	2.2580747	1.35701642	1.9498592	4.3645892	1.2428544	1.41587533	2.29970368	3.40298051	1.633481159	3.18404254	2.4621352	3.11945108	1.3292864	1.31482102	1.5935979	2.1973644	1.72693699	2.5367441	2.5840496	4.2438848	3.8361783	2.4360313	2.9431251	4.26952389	2.852076	1.9197071	2.2789802	3.3888223	2.5662271	2.89628689	2.2574636	2.3361418	3.70273153	1.4782501	5.10077578	2.8086729
ALOX5AP	3.575903	4.003273	4.5437382	3.7437857	5.5295738	5.76536002	4.8083377	4.12304564	4.4466195	4.8684329	4.2114238	2.7050922	0.51984336	4.0533363	2.52276873	1.5652187	6.7858183	2.5135534	0.36100623	5.4554697	5.85275918	1.982082488	5.04898628	4.4487421	5.2728618	2.6434419	1.85190306	0.3395686	3.6714519	3.44947494	4.638033	3.8400837	4.5066841	3.7969769	2.7731751	3.6327475	6.26187003	5.5710508	1.2997292	4.5447845	4.7143238	5.99697392	2.54277639	2.9075412	4.509941	3.87209635	2.0003736	4.31853283	5.3148075
C1QC	5.000922	5.0224727	6.8969103	4.2286936	7.979481	8.19160219	5.9270897	5.52335232	6.6100228	6.0369602	5.5794382	4.154903	3.96853356	5.3647834	2.71745446	3.2664384	8.8458783	4.1553659	0.60969488	7.09357647	8.5499129	4.077450967	6.15020578	6.3813495	6.85878184	3.568639	3.97149204	3.1878038	6.3579721	4.13538223	6.6435305	6.2955098	6.0375225	5.9675674	3.7728995	6.0736019	7.85200793	5.3399101	3.832192	6.1683026	7.6457756	7.03078485	3.79031451	4.646592	5.7992177	5.39485412	3.3358595	9.23037787	6.9399916
C3AR1	3.482572	3.1371524	3.8667068	2.2471951	5.4130405	5.35488028	4.047404	3.84443771	4.2650589	4.0617441	4.0469718	1.9877762	1.54059208	3.2558099	1.48265249	1.6100853	5.9314363	1.999863	1.12230329	4.33703917	5.38973529	1.791064719	2.92748106	3.9807888	4.18450052	1.9678402	1.81582644	1.8815163	4.2592707	2.68872596	3.9848029	4.3814826	3.9671803	3.6371075	2.3195652	3.7814426	5.32147345	2.9330071	1.9569835	3.6470599	4.988415	4.41115817	2.51638797	2.2242787	2.9739541	3.22106787	1.6697003	6.75682928	4.4956345
PRRX1	4.037297	4.6855659	2.6237283	1.6445203	5.2365402	4.67293329	3.0357245	3.15636155	3.5893759	3.9019889	6.0557953	1.2240197	5.48961086	2.9325177	1.00779781	1.4479891	5.333166	0.8163561	0.76988452	1.90498632	4.63115258	0.930044629	1.70074154	2.3998548	5.05329332	0.8569878	1.08488889	1.01516	3.5893118	1.06850635	3.4229497	4.2745808	6.1710534	3.5830077	2.4992579	3.0711548	5.74332299	4.2454821	2.77675	2.4988486	4.3651352	2.8715335	4.75789063	3.1336535	4.3909274	4.02322496	0.8751541	3.62880267	3.370779
C1S	5.592561	5.5349313	6.5298549	4.168497	7.0563036	6.62242065	5.7768827	4.04576189	6.1330854	6.1911236	6.9506606	4.0480379	1.52223987	4.852909	2.39145385	4.9744313	7.0000316	0.9640636	0.85156204	4.90849924	7.19346855	2.102949175	4.15401836	4.749858	6.26650604	2.2657103	2.3542588	3.4861927	3.1679837	2.59864568	5.1942398	6.205237	7.4168842	6.3299465	5.3812863	5.5912695	7.90524569	4.9050355	4.1409727	4.1525047	5.7571112	6.3913555	3.61154949	4.6112804	5.7622658	6.81388032	3.115888	5.85568505	4.7691832
SLCO2B1	3.492528	2.831248	3.4191227	2.0620035	4.4367065	4.29095225	3.3060759	3.42983745	4.2103131	4.1777303	3.584531	1.5652875	1.39567289	3.0567183	1.64135054	1.7292276	5.9107632	1.7197596	0.99407418	3.69479696	5.14137139	1.521069323	2.68898269	3.7484527	3.84980374	1.2998831	1.46556011	1.6750038	3.8410447	3.0312436	3.5167852	3.3720947	4.3336836	3.3794617	2.1630556	3.6012337	5.10051143	2.8209525	1.6619445	3.0001564	5.0622668	3.39155256	1.66253369	2.3548138	2.8571571	2.84915864	1.6236697	5.8817875	4.3824506
C1R	5.063062	5.277073	6.6440278	4.4136381	6.8080091	7.30103712	5.6201001	3.84061737	5.8306521	6.4626657	6.3817739	4.3509484	1.95551929	4.5199929	3.46283446	3.696498	6.7090106	2.2801651	3.5242128	5.37307192	6.65898212	3.220704974	4.133012	4.5033484	6.31477265	3.5411124	2.72132892	2.3615633	4.1488317	2.94016666	5.1086843	5.755501	7.0989336	6.1444529	5.3821575	5.304103	7.94377525	4.9131339	4.0612767	3.8102993	5.5095953	6.05869203	4.96032096	4.7204541	5.1274086	6.973969	3.199768	6.09380467	4.608801
CCL8	1.830441	1.6372694	2.3613856	0.9014159	7.1053628	7.67784127	4.0787358	4.36375508	2.2520194	2.811872	2.6966454	1.6789134	1.21002716	1.1301895	1.05324841	1.4060884	5.7954367	0.7484432	0.80562557	5.97036465	3.91659803	1.028378497	2.59483581	3.7345803	2.55311131	2.2675909	1.41631085	1.7305791	2.966863	0.83194627	1.8722361	4.1420649	1.5285105	2.4335438	0.8298249	2.9119191	4.66912727	2.5766357	2.4714611	2.5030077	4.8558629	3.7514431	1.15964304	2.2445489	1.684336	4.2502948	1.1232991	4.73881349	5.1942385
VSIG4	3.828579	3.6248248	4.9169921	2.9621422	5.891797	5.92909617	3.7793341	4.17072055	4.3352239	4.8203665	3.8235942	1.6431225	1.35887035	3.114667	1.37833421	2.0232831	7.3559731	2.1390906	1.03598486	5.04829181	6.39139081	1.556680206	3.89296495	4.4798978	4.45025403	1.791382	1.85802869	1.4738167	4.1794318	2.20667713	4.8045672	4.5204852	4.4925716	4.4581787	2.1012586	4.3566645	6.37395939	3.2315017	2.0505438	4.1528188	5.7256659	5.0028508	2.73813119	2.381571	3.5253911	4.2906857	1.8241306	7.16321039	4.3422188
GYPC	3.660913	3.8140608	2.6931608	3.0981189	4.330513	5.75930881	4.8215012	4.26641407	4.5230128	5.2743728	4.6127983	1.7633001	3.02448967	3.4242215	1.79768336	2.8889176	4.9683458	2.0395106	1.52666262	3.47645055	4.58975583	2.507184708	7.05311768	3.8166753	3.93946978	2.0772811	2.42775025	2.8645922	3.1876222	2.08225476	2.9664536	4.5911078	5.4361318	5.1860583	3.6081664	4.1004337	6.5573691	2.9924985	3.0470183	3.0003112	4.1278437	3.541023	4.48638672	3.6244155	3.2847549	5.41926165	2.5495847	6.01776792	3.589215
CTSK	6.684397	6.823941	4.1700928	4.2634545	7.2417952	7.15103085	6.4686444	4.63275455	6.1670038	5.8759123	8.3798987	2.7635759	3.1377649	5.8076391	3.7419056	4.1326903	7.1536727	2.7072819	2.02998508	3.7372856	7.32996236	2.597699839	4.02160192	5.0482222	7.74763521	3.0374265	3.30076443	3.1961082	5.3412132	3.39676954	5.9750133	7.0728335	9.0782321	6.1617763	4.5460029	6.3263012	8.9646243	5.9864202	4.7211881	4.9019981	6.7532858	4.01186555	4.65065144	4.2689353	5.9937346	6.2681839	3.7351286	5.24498205	6.3866895
VIM	5.660337	6.4437479	4.9746882	4.5032754	7.9578125	7.87799239	7.7252573	6.43691612	6.4232112	6.6422019	7.4920093	4.9774907	4.44947287	5.5541393	3.43607786	4.954323	7.1792116	3.6563551	2.5395204	5.15787621	6.79486464	4.61598432	6.89955132	5.5308359	6.75672191	3.8502844	4.34547131	4.7934021	6.3383923	4.17941145	5.4302723	6.6599123	8.2372135	6.7262222	5.0513597	6.1122067	9.41622214	6.7170073	5.319635	5.0759514	7.7274194	6.04486433	10.56433101	5.6348433	5.8328802	6.74044056	3.9329355	9.50405217	6.3529664
TSPAN4	3.284807	3.846988	3.8768034	3.5826841	5.5948071	5.59441292	4.7607377	3.62005135	3.8992013	4.4799596	4.8769286	2.6924042	2.45320742	3.5208478	4.15971991	2.376626	4.6518132	2.4614178	1.65845382	3.19965018	4.93840018	2.422272138	3.11124865	4.2172686	4.60840936	2.08327	2.32070914	2.6401025	4.3462595	2.55998289	3.0542734	4.067088	5.2237005	4.1753772	3.1669461	4.0005151	5.89121688	3.4580043	2.899694	2.8133692	4.1569756	4.00128763	4.80408265	3.0995207	3.5406011	4.38503349	3.1698855	4.89006564	3.5842578
MPP1	3.231335	2.647219	3.634187	2.867727	4.5873615	4.39884119	3.5973059	3.9760659	3.9245647	4.2090447	3.3852358	2.6577384	3.15378231	2.6917418	1.4019375	1.674933	5.178279	1.3936292	0.97953105	3.26163074	5.00469838	2.067550805	5.60208043	3.6183586	3.5899097	1.1744285	1.47155917	1.4239004	3.4144851	2.73398135	3.4500443	3.3613821	3.8667901	3.812677	2.8867641	2.7969104	5.51195721	3.6633998	2.9471928	3.3522565	3.8243472	4.00549291	5.11714324	2.4809887	2.729438	3.77033958	2.1223094	5.00614617	3.6969389
RGS2	6.472567	4.215442	4.2822946	3.9010988	4.7466646	6.29578503	7.1407348	5.52273957	5.7947968	7.9288474	5.8594818	6.0605359	4.08157803	4.8789886	1.98137311	3.0369369	6.3876525	3.3967028	1.8977823	4.31085209	6.80381202	2.705157609	2.79337545	4.858147	5.55126762	2.9752824	1.60830747	2.6361602	4.9364003	3.20101512	4.3011841	4.4977519	6.8512416	7.772959	5.8566738	4.3478132	8.27047574	5.179025	5.2876069	5.440236	4.4798939	5.67309245	3.09917339	4.0325048	4.15395	7.66812711	3.3044688	5.53461125	4.0380359
CD300A	2.865026	2.8224516	3.5070927	2.8027627	4.4445368	3.91132631	3.6734776	2.59994869	3.0159756	2.671562	2.6430704	1.9437544	1.90473487	2.5945444	1.31519975	1.4256244	4.0093714	2.1184293	1.00025233	3.25151079	4.64099127	1.695578301	2.00417917	3.1948553	3.892322	1.8992812	1.53474376	1.2212806	3.5782041	2.06031621	3.5254674	2.9503525	2.5937029	2.740426	2.5319485	2.6234759	4.67651582	3.0474827	1.7219948	2.4673345	3.7539056	3.68368374	1.7899268	2.2191262	3.1521744	2.58810758	1.8488712	5.18089897	3.7414414
FAM20C	3.281659	3.8123353	2.7792092	3.4071754	5.4670348	5.48411343	4.0962232	3.23910322	4.051586	4.5709649	4.5937612	3.3332101	1.39760037	3.0439121	1.53794786	2.301172	4.534655	1.1300262	0.9402597	2.89734755	4.04808609	1.724541274	2.61622842	2.9739607	4.37093558	1.8654146	1.65406393	2.056773	2.6128529	2.64717088	4.3336946	3.9740538	5.6496285	3.6509482	3.4798438	3.5454153	5.57121939	4.2607499	3.8576475	3.8541479	4.066578	2.63931681	5.77434532	2.8697302	4.0774426	5.21688958	3.0327237	5.13774578	3.6915193
SH2B3	4.028169	3.7897799	3.691574	2.8529785	5.3302897	3.51837051	5.698889	5.65011567	3.8164749	4.2218464	3.6842277	3.4031163	3.25994491	2.9281884	2.3515596	2.9213813	5.0901155	2.5193986	1.11409831	3.86464089	5.06541469	2.784441016	4.64837322	3.5439991	3.85782028	2.2119212	2.40445068	2.2938061	3.8567959	2.92336369	4.2295792	3.3620077	4.2099666	3.8088342	4.0444766	3.6549208	5.1516747	3.8520609	2.2586457	3.2885007	4.6917664	4.10553548	4.78323324	3.2703553	3.0724132	4.12641483	2.5182727	6.52926929	4.3830284
FAP	4.494957	4.5927509	4.5604983	1.7477451	5.3960767	3.95657797	3.2084945	2.92176005	3.9255966	3.2794595	5.5913001	3.7502132	1.14012555	3.2353793	0.98699925	1.7101892	4.655394	1.058701	0.91343089	1.61489725	4.24688035	1.139457646	1.69135895	2.3374736	5.29055074	0.9689449	1.07231268	1.5880735	1.4885468	1.02161654	3.4805072	4.5301194	6.4001063	2.96512	2.0559036	3.7215251	5.41723677	4.2864799	2.4851657	2.4926628	4.5606807	4.47013825	4.45843064	1.7272868	3.4710396	3.38779545	1.2634925	6.5519719	3.4706984
MT2A	5.329592	5.9937501	8.6972083	6.7262389	9.4264309	9.56493989	7.6808161	6.76587389	5.1087434	5.7464371	6.6868911	9.5566532	5.06872208	5.236271	3.32620234	3.3167665	7.8058186	4.1855374	3.11180932	7.50735902	8.75055928	5.142877737	4.95796318	6.0185495	9.18175062	4.5349913	3.77564775	3.9124154	6.7267742	4.77001119	8.0002428	6.8024608	5.6834764	5.6052282	5.0453462	5.32333	10.28014383	7.9452309	5.9464186	5.499794	7.4063706	9.91273704	9.51226511	4.7482334	5.6760099	7.90111317	4.8620714	9.20142817	5.7611003
NNMT	4.147943	4.6904053	3.6692055	2.7191311	6.3295404	7.63180509	5.3164368	3.6517768	4.1495284	4.4152601	5.7210397	5.311969	1.7940127	4.1140831	1.31282877	2.688168	5.5540899	1.4095837	0.8627756	2.32744298	5.29343881	2.008636393	3.07361837	3.707181	5.36936631	2.886029	1.50626153	1.9382959	2.2166658	0.93383392	3.7251605	5.2381241	6.1152605	4.201851	3.9229896	3.8933462	7.85194428	4.1219995	3.9412229	3.0337007	4.7683549	5.60862887	6.03645259	3.0960384	4.4807543	5.99795274	2.4500898	6.28586284	4.0098428
AXL	4.32725	4.1003449	3.960044	2.8429617	6.081447	5.0859787	4.9860141	3.99844771	4.7863271	5.1146171	5.2532117	3.5116136	2.29262929	3.2540531	2.2417724	2.6304463	5.3498424	2.1181363	2.08221471	3.10566651	5.369551	2.405676031	2.69522758	3.5089888	4.66819372	2.5613765	2.31255978	2.1257699	3.2414602	4.72149175	4.1020187	3.7235749	6.295409	4.726138	3.3972833	3.9514202	5.33463692	4.5426933	2.897677	2.9863047	4.8578465	3.08865419	6.21229719	3.6247148	3.9254535	5.31776802	2.1532097	7.15365289	4.1899332
PDGFRB	5.641798	6.0126748	3.6118076	3.4211516	6.472853	5.5693283	6.3044763	6.14969357	5.5932529	5.2839224	6.8492514	2.5124336	4.20368216	4.9867148	2.11727848	4.2675532	5.9862979	1.6999499	1.37656944	2.95325477	5.87169904	2.848095402	3.72564484	4.0278192	6.32114598	2.3724629	3.51060253	3.4628369	3.7243573	2.65321575	4.8522561	5.2422735	7.5523694	5.2139013	3.8214383	5.3061039	6.95392109	5.9854383	3.9055774	4.1214523	6.174839	4.22875589	4.4886445	4.356078	5.0650667	5.35165185	2.5402404	7.37346972	4.5774279
COL6A2	6.061132	6.5852887	5.0986668	5.2787872	7.884276	7.76713246	6.976061	5.75359803	6.8971132	7.0716987	8.0365205	5.4710885	4.06643868	5.6688875	2.6082198	4.6689335	7.4809532	2.5070629	1.69004303	4.30920558	7.51358299	3.412495855	4.86251546	4.8067856	7.00650273	3.2454524	3.8997221	4.3288574	5.1936825	3.26363759	5.3966334	6.3247925	9.3131576	7.183669	5.7209654	6.247371	8.24932226	6.804783	4.8712279	4.3026325	6.723158	5.1430561	8.40137912	5.363126	5.8182344	7.40190642	4.1140043	7.9340017	5.1589035
VCAM1	3.984406	4.3576555	1.7288096	2.5317843	4.4636349	4.91912315	6.2989232	4.15220929	3.677831	3.4755288	5.4208297	1.1053869	2.26271322	3.5620532	1.81997012	3.2483051	5.1857493	1.4931638	1.14906143	3.00652801	4.39021402	1.869026342	3.3400568	3.64484	4.03076237	2.1787784	2.44116014	2.2257846	4.7618048	2.23999774	3.1913626	4.318221	5.3783724	3.7790066	2.9066336	4.002716	5.25298564	2.9352142	3.1761275	3.0649619	3.8268492	2.40054073	1.76321574	2.9500688	3.0602577	4.96765789	2.3448669	7.96670604	4.1105197
COL15A1	5.373223	5.3476165	3.022254	3.0362158	6.1617093	6.20536973	7.0307794	6.9797245	5.0113864	5.6121414	5.6185427	2.504956	3.90434923	4.1098577	1.74116682	4.4524821	6.311159	1.8828016	1.02351437	2.89868839	5.72940903	3.163969089	3.55185713	3.5740564	5.22603241	1.656734	2.89803856	3.4203265	4.084817	2.47808602	4.1376344	5.1585871	6.4776588	4.7092494	3.5470455	5.3109742	6.13839106	4.9955186	3.5838727	4.1780007	6.0708542	3.94756757	3.59818708	4.952808	4.4562846	5.48106463	2.6438311	8.17624454	5.6809791
FOLR2	3.38378	3.055235	3.7287471	1.9152475	3.7547197	6.56487223	4.8279848	3.11156426	3.8657065	4.7716814	3.9218841	1.7789707	1.86038259	3.3031162	1.65163578	2.4912443	5.9487914	2.0864875	0.87789033	3.32031723	4.83003995	1.679872478	4.88417388	3.8433838	4.34943737	2.0259955	2.39128025	2.2089405	4.5259765	1.48138619	2.5498371	4.3963373	4.6556684	4.5302754	2.4353124	4.2655383	6.71151064	2.3846223	2.0999108	3.3126703	5.3244925	3.5850538	2.57945146	2.8798747	3.2655641	4.11403625	2.0091565	6.37476057	3.2676942
HK3	2.042523	1.8509999	3.421968	1.61317	4.2950206	4.36280621	3.142298	2.52916633	2.3926697	2.6021181	2.3607075	1.3389637	1.01954927	1.9655202	1.10663782	1.1984636	5.140325	1.0887813	0.85045376	3.68153806	4.3035404	0.932451287	1.61022997	2.7194447	2.89087365	1.2430864	1.17811183	1.35229	2.9810194	1.15015633	2.6033387	2.5650263	2.0914157	2.2752242	1.3671931	1.6487313	3.86904956	2.1427781	1.6888947	2.5766628	3.0972534	3.70982198	1.75856508	1.3380188	2.5477457	2.55519486	1.4732671	4.22908858	3.4436721
CTHRC1	6.311348	6.6206763	4.4140518	4.5524868	6.6789534	7.14143649	5.3478138	4.14153942	5.9881813	5.5211269	8.2211837	6.0628779	3.82932216	5.8604297	1.4330633	2.6941656	7.157396	1.4314376	1.32432869	3.07770454	7.0636271	2.886398456	4.01009546	4.4437142	7.38942404	1.6232939	1.56975865	1.9508485	5.151537	1.69754193	6.4032041	7.1273522	8.8799452	5.1528564	4.9334314	5.6077072	8.35987406	6.3576149	4.4595893	4.6021396	6.7613177	4.69627712	6.43532849	3.1491626	6.5136759	5.41340452	1.8010246	6.71264264	4.9371963
STAB1	4.232043	3.4337964	4.5551541	3.0361065	4.570445	6.13493589	5.4962171	4.20824226	3.8684167	4.7494306	4.1198589	1.7462892	1.71138024	3.3903793	2.19584276	3.0234688	5.3829367	2.4050066	2.03413084	4.07927017	5.50063346	2.36806609	2.85711317	4.0733472	4.8712869	2.5214843	2.52199782	3.0566139	4.6101987	2.25568843	3.9454663	3.5627238	4.728035	4.0846729	2.698151	4.2786107	6.0414594	3.074991	2.9374359	3.042205	5.0230874	4.00735071	2.9721964	3.3624951	3.4602392	4.70677533	2.9259638	7.06254021	3.1280801
FILIP1L	4.398195	4.140954	3.0572254	3.1176618	5.1767175	3.50620425	5.3100025	4.27834959	4.2717992	5.5490067	5.1256782	3.1513435	2.61214262	3.6204648	1.79055789	2.6985264	4.5756164	1.1801135	1.06758607	2.15523121	3.91278032	1.958285126	3.79150661	3.6003407	4.952271	1.8703402	2.31732215	2.048484	3.0314472	1.66606629	3.7967049	4.1190978	5.834259	5.5595979	3.6277731	3.7219979	5.07675798	4.4695092	3.7596211	3.1285284	4.403508	1.87435943	2.82544019	3.654267	3.1113141	6.67662669	1.6231458	3.85882772	3.825137
AEBP1	6.306362	7.3908181	4.2848624	4.1599602	7.0964727	8.79134464	6.050541	5.20586905	6.9894663	6.1932806	8.4535803	3.9299181	3.1002411	6.2475806	1.94089345	3.9962369	6.9511935	1.107084	2.15281666	3.56273918	6.96916256	1.986412089	4.2868649	5.4387342	7.46061499	2.1910977	2.25480276	3.1500691	4.0471317	2.53415198	5.7723982	6.9623842	8.9128763	6.2520787	6.0706283	6.3393849	8.42441942	6.4303699	5.7279091	4.6705246	6.6144417	4.88013983	6.74007596	4.4130511	6.6658477	6.30215364	2.7573464	6.42216703	5.7745059
GLT8D2	4.217178	4.4190225	3.3210871	2.3642068	4.8465434	4.6309438	3.9455978	2.78473259	3.8226192	3.93393	5.9989698	1.4578465	1.98255269	3.687912	1.44175721	2.639363	3.978128	1.2932272	1.16569467	1.76066047	4.45544757	1.658235693	2.8057536	2.5990665	5.02735016	1.3091723	1.5031471	1.614998	2.4125814	1.64453552	3.2836856	4.3484657	6.4875804	3.9797085	2.4984035	3.6973843	6.13293266	3.7504928	3.1565536	2.2479264	4.0094928	2.58650236	3.05755574	2.7966342	3.8094625	3.63013154	1.9207703	4.81443221	3.1324474
GEM	5.585221	3.6284046	2.4867998	3.2951544	3.8266452	4.63073102	5.890206	4.8184478	4.8226773	6.2737763	4.8911109	4.1641722	2.58053569	3.9195015	2.05941162	4.7603889	5.1328356	1.6851915	1.08396072	2.14966776	4.15968154	1.946044579	2.49816471	3.8574047	4.40047476	1.6915777	1.54178614	1.6265262	3.2709238	1.21484752	3.6023205	4.1909443	5.3350722	6.1388478	4.8891287	3.928852	6.68864274	4.609805	3.429014	3.0823172	3.8669408	2.53101299	4.17590077	3.546304	2.863875	6.69895149	1.5934292	4.3699999	3.3844899
CPVL	3.826375	3.0083399	4.2266616	1.8701274	4.4314229	5.06026111	4.3711989	5.78258978	4.1744323	4.5529219	4.3000831	3.9648501	4.40779441	5.9430245	1.37603553	1.9376818	5.5930494	1.4344232	1.17710584	3.36777381	5.82881565	1.670595018	3.09973187	3.5422223	6.73576204	4.6405081	1.09602204	0.8472985	4.1211395	2.24986845	3.9943552	3.9421105	3.4789893	4.5650351	2.2503769	3.6118781	6.05910176	3.5214047	3.741901	3.9055646	5.713576	4.062081	2.65860607	2.5498813	2.396571	3.77370881	1.6951693	5.65899909	3.6736413
TMEM176A	4.027605	4.3274874	3.6892375	3.3845901	4.9389916	6.56373966	5.2348988	3.6146662	4.2001721	3.7731849	4.6539297	1.8351528	3.22197828	3.7173059	4.78363019	2.8120812	6.1609868	1.6933336	0.95690274	4.09679482	5.88127933	2.112546934	3.62587344	3.9630917	5.27540464	2.6477257	2.79951053	2.4175643	3.8886599	2.00340187	4.0005156	5.4320763	4.9810488	4.2722231	3.3995472	4.6979612	6.52427992	3.7715753	2.8440889	3.4485642	5.5988395	4.23215761	3.14946892	4.0850549	3.9265797	5.10369141	3.2425031	5.60148647	4.6456879
TIMP2	5.654322	6.4973766	4.0393576	4.2255406	6.2005953	6.71472826	5.9423355	5.36920183	6.1170739	6.9486178	7.8775541	3.2721461	3.96745772	5.4016082	3.19857212	3.7475379	6.6147296	1.7743601	1.37853953	3.65123685	6.48308073	2.912606287	3.8563163	4.9046941	7.08796949	2.7153919	2.53322035	2.8069913	4.9335301	4.38694449	5.3006424	6.0086151	8.6396416	6.204318	4.9683062	6.0062424	7.45090696	6.4828525	5.7353038	4.3669148	5.9973636	4.28833587	6.61548532	5.59091	5.9319572	6.63651421	3.1493731	6.56222128	5.7507364
GLIPR1	3.797747	2.9817073	3.3868454	3.5951166	5.9078799	3.48318844	4.468176	2.95978221	3.2933598	3.8596905	3.9476824	3.0137763	1.78680043	3.1683836	1.94622183	2.0526085	4.7174579	3.0332139	2.07014823	3.28878262	5.06965161	2.134856812	2.99604679	2.8015713	4.39460343	1.5582219	1.51693819	1.4900353	2.655179	2.27976842	3.2662359	3.4250772	4.5377552	3.6630477	4.1230775	3.3968051	4.61921745	3.9189448	2.0296055	2.9874425	4.3276358	3.80744883	5.35626818	2.5445352	4.4809478	4.28736443	1.7586477	6.13016311	3.2524383
HSD11B1	2.74224	2.4127388	1.5388793	1.9645506	3.9599496	3.59228215	4.5597682	3.20666953	2.4780864	2.8183008	2.980468	1.3240138	1.36333575	2.0508032	1.77949281	2.3242116	5.0493142	1.0788254	0.83319586	2.02206651	3.37263335	1.191229498	2.94213903	2.7842434	3.10156222	1.6011022	1.16374686	2.1414642	2.0112594	0.79273329	2.1647668	3.4613442	2.5914484	3.2451384	2.0548733	3.1585973	4.82315764	3.1188982	1.0884356	2.4376524	4.3342839	1.93903409	1.60005499	2.4902008	2.3340409	3.39252307	1.8964686	2.67138622	3.153616
COL6A3	7.610717	7.3764507	4.2780585	4.4666147	7.3943702	6.38679869	6.3391504	5.65880934	7.0793416	7.1928859	8.3065255	3.9594337	3.94170025	5.9387834	2.49273935	4.3772549	6.8299946	1.9173567	1.58100317	3.59350157	6.60703106	3.36858989	4.58763959	5.3129214	7.3374579	2.8960293	2.71387476	3.3071924	4.882682	3.53796237	6.2919046	6.6632942	9.2514709	6.6676957	5.0864027	6.7385923	8.14513195	6.9776918	5.0854865	4.8062684	7.3931138	4.66175507	8.66595849	5.302761	6.2967537	6.73688843	3.6402299	7.84297746	5.8142077
COL5A2	7.267303	6.9576886	4.9367447	4.6550674	7.4794306	7.13884908	6.3200452	5.60535712	6.2065744	6.0006799	8.5086169	3.4485359	4.50192109	5.9584878	1.8771479	3.7531809	6.9849789	2.3635673	1.75802508	3.38244855	6.53566564	3.152024621	3.19106254	4.3082998	7.32267227	2.3762398	4.02437275	2.8433639	4.3090424	2.73803215	5.9924584	6.4148001	9.0450776	5.1926931	4.289226	5.5825479	7.91973318	6.6382034	4.7840359	4.8258993	6.7632418	4.81291942	5.07638477	4.1649516	6.2420097	5.4711471	2.645195	7.79321189	5.9704917
RAB3IL1	3.10746	4.5219909	3.3486008	2.3654195	4.8987928	5.36014052	3.0675911	3.23100309	3.6742271	4.059246	4.7710347	3.4687564	1.42617506	2.8772738	1.46821979	2.036879	4.2943042	1.5431674	1.40365755	2.55599396	4.17236501	1.559304472	3.11562686	3.1200187	4.30511587	1.8613086	1.83440958	1.7738545	3.6262579	2.08564711	3.1380934	3.5676873	5.5779857	3.57639	2.3186606	3.567245	5.16763006	4.002018	2.975462	2.2969827	3.9671868	2.40039143	4.27744053	2.7133695	3.5854235	3.65581092	1.7990506	4.71977889	3.4301845
TNFRSF1B	3.67621	3.5629656	4.4773988	3.7961634	5.5226427	6.0998833	5.7093555	5.14391088	4.6329108	4.5934962	4.1753725	2.7426221	1.92980915	3.3559423	2.70653017	3.967917	6.3230156	3.1697789	1.74302341	5.27993458	6.26633103	2.973662937	4.11701245	4.3433394	4.79266598	4.1427842	2.15808923	3.7566061	4.3201133	3.40087181	4.2075526	4.4614251	4.2657693	4.6630876	2.8153245	4.6352004	6.55265909	3.7331679	3.8185625	4.1923924	5.8259584	5.12010104	6.88549875	4.2908837	3.7457553	5.20023599	3.3831138	6.16296159	4.790348
PLEKHO1	3.325949	3.5087439	4.2623542	3.8743227	5.0448123	6.46200274	5.0575764	3.67962719	4.5142562	5.7477914	4.4237638	3.5535476	4.82979658	3.3871586	2.56562995	3.064571	5.6569642	2.9903898	2.90347906	4.15096219	5.2671189	3.718401238	6.74544421	3.5330891	4.80250993	2.4942102	3.88661948	3.5313095	5.1235371	2.38352026	3.4397894	4.3950452	5.1841452	5.3394855	4.4595963	3.5315633	5.54765472	3.9668937	2.929389	3.4750213	4.6461128	4.26904021	5.3257764	3.3565874	3.6881721	6.08250612	3.0701654	5.69025613	3.6900418
IFITM2	4.464836	5.8818992	5.2788425	4.6585751	7.0350237	8.49101841	7.6470972	6.23410832	5.2666693	6.737722	6.5450215	4.7587741	3.97180583	5.2435143	3.10730999	4.8900526	6.5217688	4.4481938	3.10081352	5.3289572	6.5591948	4.881586145	5.75421413	7.0424421	6.51907778	4.5216759	4.59494094	5.1292786	4.8672569	4.68778345	6.2329957	6.3658284	7.2600953	5.647903	5.1530269	6.114187	8.87960822	6.7459276	5.7951919	4.8364648	6.0486262	9.0139747	6.33697745	5.5868607	6.6840319	6.49776238	4.4638182	7.07338932	5.4150281
GFPT2	3.60055	3.765859	3.1430624	1.6402886	5.2897979	4.16845728	3.2838529	2.77475332	3.6632935	3.4859369	4.7021229	5.4219206	1.21566078	2.3800573	1.0985183	1.4614736	4.8273328	0.9500662	1.0260857	1.45069037	3.93357275	1.029007048	2.38186043	2.5625103	4.35567656	0.9961816	0.91401988	0.9897565	1.9562057	1.16548613	2.7033174	3.7718431	5.3186651	3.5991791	2.5165888	2.576553	7.10828499	3.3312787	2.6404395	2.2614656	4.0142679	2.72328852	7.37534191	1.4888811	3.4512416	4.8593622	1.1579356	6.92139972	2.1127145
DOCK11	3.907249	2.9193044	2.0884716	2.2361817	3.3477661	3.10185205	2.8930977	4.01042306	3.5166659	4.0986166	3.4310647	2.5287436	3.29162724	2.2145599	3.45204384	2.0143593	4.5839747	2.0658418	1.0992173	2.67470575	3.74947044	2.330397168	4.14343912	2.5977904	3.06251451	1.2673665	1.1466385	1.3732012	4.3820938	1.65140434	3.0139789	2.6552735	4.2618096	3.6356836	2.7615789	3.3347774	4.47511458	2.4623784	3.3608206	2.419072	4.1789322	2.75527692	2.4954453	1.7820755	2.8757303	3.86059025	1.7104722	4.48576154	4.129856
SIRPA	3.530633	3.527722	5.8628427	4.6005065	5.981812	4.77005907	5.0056898	4.79066278	4.4265705	4.3077203	4.0806306	4.8909152	5.58009864	3.3273685	1.67418496	2.590018	5.8226494	2.5840159	0.81193916	5.0146603	5.70287331	3.246437611	5.20617579	4.4471508	4.70935004	1.7570279	2.5904258	1.9491445	4.1650346	4.9056352	4.7352748	4.1557187	4.6196073	3.9921575	3.4188347	3.6298427	5.5196947	4.5213017	2.663102	4.0763799	4.8849037	4.61619367	4.50687161	3.2445321	5.4138841	4.2348284	3.376339	5.56808501	5.2821213
SULF1	5.959863	6.4532157	3.0235128	2.7704402	6.5912511	6.03741963	4.3512725	4.63888762	5.427101	5.1308682	7.3286072	1.8357801	2.21982259	5.0304073	0.79952653	1.6421581	7.030104	0.9684778	0.91174844	2.71343498	5.69654127	1.118577794	2.41476512	4.3258195	6.76677484	0.5946958	1.87493785	1.2829594	3.1466734	1.94335447	4.8824998	6.1487012	7.910558	4.1970382	3.8927586	4.8488571	5.35557444	6.2774884	3.3759744	4.352712	6.6134113	4.05986706	3.13623697	2.5351499	6.1211032	5.04017836	1.0408	3.77137352	5.2031849
DCN	6.014509	6.1169009	3.0735049	4.5094203	6.1753278	6.74618035	5.0306478	3.71445287	6.2395684	6.6359738	7.6444596	1.3785108	2.0845805	5.3348455	1.97102506	4.0475635	6.3663828	1.3805492	1.1639707	2.52986118	5.80707243	2.342439753	4.59146132	4.8917199	6.36878976	2.3809369	1.09168905	2.0562566	3.6924396	2.88116496	5.0702371	6.323685	8.4040049	6.9246374	5.0087412	5.7633986	8.58787674	5.0327474	3.9163308	4.0592369	5.6318227	2.81223338	3.56875129	4.5613161	5.4339394	6.66199499	3.02673	6.08403993	4.6142345
CALD1	5.739271	5.1982213	4.9905955	4.7879356	6.2859088	5.31487827	6.0385353	5.13255671	6.2747676	7.9727176	6.6852141	4.1046793	3.82785227	4.9978669	1.9691498	3.4941802	5.509614	1.9405047	2.2732326	3.80230058	5.42265709	3.054277049	3.27407766	3.4899871	6.37305768	1.960517	2.4471789	2.8463286	4.4467043	2.386819	5.1057528	5.3641281	7.716368	6.8417605	5.2789617	4.9774665	5.71531074	5.850205	5.3094193	4.0435398	5.7319769	5.00947716	6.00626999	3.9532444	5.2897885	7.30741483	1.806124	6.07922345	4.8399933
LMCD1	3.953352	3.3524818	2.8150506	2.7052187	4.2653198	4.92136973	4.9397029	2.93826232	4.4019709	4.7639522	4.9203033	1.7906212	2.87273081	3.4470782	3.00191303	2.24004	4.5215683	1.5076819	1.28706157	2.11316755	3.71960595	2.1254209	2.12619213	3.1609578	4.37374662	1.7686674	1.08118424	3.3196902	3.5143453	2.71185736	3.1494924	3.8664321	5.8844371	4.367876	3.789138	3.3693004	6.86233201	3.6472199	3.4149122	2.7295581	4.6390278	1.90121438	2.70543084	2.5515741	2.8655002	6.32750725	1.6656234	3.76134448	3.1609929
ITGA5	4.977209	5.2561137	4.9708187	5.1050652	6.9929873	5.03747624	6.3868314	5.62139762	6.0231247	7.3846254	5.939231	5.4925104	3.23575265	4.1408192	1.9185681	3.6861326	6.0332746	3.3199908	2.9487614	4.81607185	6.41475904	4.207924252	2.53203335	4.0446631	5.33254196	2.462786	2.69722825	3.0793826	4.0747048	3.1227184	4.7665934	4.8249731	7.3273715	6.6641285	5.4277833	4.0906988	7.46109682	5.5426144	3.9024018	4.1278218	5.7451993	6.21576048	6.24087814	3.842522	4.6618081	7.85966304	3.3582061	7.37431808	5.3210762
EMILIN1	4.560006	5.0616787	3.3637444	3.4175816	5.6739742	6.74487771	5.5775103	4.31060694	5.7868504	6.2394326	6.4727942	1.0796892	2.01478093	4.3771638	2.29690081	3.1068749	5.4769763	0.8819437	1.4038961	2.35198301	4.8676915	2.087439438	4.14368449	3.9085615	5.38537323	2.1251206	2.57261151	2.5290499	3.1952849	2.20872145	3.8811518	5.33332	7.0735177	6.2220161	4.8675412	5.3729209	6.55628361	4.8676355	3.6725081	2.9153763	5.7643134	2.86642045	4.64709682	3.888524	4.3921353	6.58195556	2.7685482	4.26900267	3.6846194
COL6A1	5.838357	6.414888	4.5266445	5.7341814	7.7041886	7.18816821	6.576645	5.16510357	6.8481778	6.5701734	7.8360126	5.3998865	4.27535148	5.265961	2.64190648	4.4302039	7.1507415	3.3954416	1.01656825	3.975221	7.12840437	2.750544907	4.5387871	4.4588796	6.84039733	3.2772716	3.42195814	3.262766	5.267337	3.37944464	5.1111053	5.5725213	9.5124247	6.716088	4.8467459	5.6977524	8.01763976	6.6113691	4.9703328	4.2148599	6.2891084	4.65784237	7.92487852	4.825567	5.8150165	6.5721313	4.4436774	7.85044714	4.805264
EDNRA	4.692552	4.1926016	3.0480642	1.9753456	5.0661217	2.92063607	4.9186729	4.43981963	4.0838029	5.1062739	5.0098474	3.111972	2.7088637	3.4042431	1.45871707	2.4424032	3.5572513	1.1348742	1.08962123	3.92552079	4.01979134	1.810388413	2.39395698	2.7501549	4.29886977	1.4879147	2.31367285	2.3333665	2.6782199	2.51307415	2.9455088	3.4317298	5.5778059	4.3937703	2.8593638	3.8623802	2.99937703	4.1239572	2.3380758	2.6702662	4.2441242	3.70799854	4.79245394	2.8004494	3.7966163	3.68974603	1.5802147	4.85738331	3.3676167
CLIC4	5.714466	4.6632037	4.9191995	4.0887934	5.5597688	4.80811198	5.6240351	5.48138949	5.1598437	6.6434382	5.6680163	6.4420968	5.83924422	4.3839127	4.41493006	4.0609944	5.6738267	1.8955858	2.71646183	4.61988702	5.63428491	3.673694878	4.63711954	4.0658075	5.6152926	1.9587413	2.29097654	3.1285896	5.5620143	3.4038104	5.0279032	4.680828	6.3752456	6.0271175	4.3370183	4.1983287	5.62262526	5.0572392	5.3524422	4.3869556	5.5904034	5.57852563	4.86615713	3.5791261	4.9630583	6.41511249	3.237753	6.19923189	4.9189331
TGM2	4.82806	4.7012783	4.1350543	3.6248495	6.9528853	7.27410965	5.0125497	4.9307168	5.7321303	6.1221462	5.7540543	3.1830651	1.48810215	3.4639878	2.27679841	2.8167917	8.2412272	3.9555057	1.07671097	4.67158424	4.77220117	2.969602657	3.0406521	4.4022818	4.14335644	3.4372976	2.16817779	2.5381413	2.8905111	2.18665124	4.449334	4.3994827	6.4615762	5.5117861	5.4575648	4.5734706	4.94976434	4.4671358	4.7176078	3.2676599	6.2517327	3.88184209	3.6374452	3.6004523	4.6884376	6.39324113	2.4365725	6.89231743	5.3945865
MSC	2.716772	6.1563746	3.036897	2.4609676	4.334714	5.16784772	4.8065521	3.28953176	3.378939	2.9838169	4.2168707	0.9266339	1.61890238	2.6901927	1.1839225	1.8804888	4.1309814	0.9663589	0.79542282	2.39750474	4.18448507	1.222283647	2.52279322	2.8016294	4.3734731	1.6370832	1.67379474	1.821085	2.3953748	1.73647911	2.629395	3.6886587	4.8250135	2.7360038	3.1098216	3.1476724	4.9920646	3.610057	3.3434126	2.5105355	5.1711085	2.26986763	2.79077889	2.7693261	3.0904468	4.83367787	1.7681058	5.407134	3.0637184
OLFML2B	4.746082	5.1971344	3.752424	2.1455162	5.1492598	6.37697423	4.7653549	5.00074225	4.2448014	4.2100443	6.3512148	3.1102149	3.38524331	3.998186	1.39863723	2.368299	5.8389055	1.1124279	0.62427519	3.03351574	5.39973942	1.881151287	2.19019044	2.698291	5.19581044	1.3836913	2.41870553	1.9176649	3.8168817	1.75999089	4.2080902	5.1540187	7.7578729	4.1978134	2.3490931	3.9167349	6.92772543	4.5941337	3.5467028	3.2303186	5.4256804	3.8745243	3.4257498	2.6899323	4.3109029	3.78974627	1.3980212	7.34718912	3.8037261
ADAM19	3.751706	3.0663863	3.1923755	2.1658766	5.499447	3.11760045	4.0554258	3.49417532	3.6317609	4.6236596	3.9855816	4.6745632	3.04968893	2.5891517	1.50819709	1.7790498	5.1588453	1.1721599	0.75448612	3.48874946	4.51548984	1.454527203	4.28222441	2.3041015	4.473314	1.7564787	1.44494667	1.1505611	3.0594195	1.44590918	3.8294567	3.1272496	5.2052594	3.9241183	3.3024494	2.6283189	3.50038104	5.4090194	2.0754158	2.7036685	6.0575297	3.3255259	6.84088425	1.9499182	3.2138886	4.43426196	1.764771	6.05502427	3.7255244
GREM1	6.522257	4.5290884	2.4579383	3.1929581	5.8545872	2.78490797	2.8279891	2.62150299	3.9053067	2.7689252	6.1396048	1.4683405	0.82672373	3.2425159	0.73742702	3.157609	5.264012	0.7305005	0.90345702	2.23259447	4.91518516	0.759848319	1.31503548	3.8417165	6.43197636	0.7176954	0.72027188	0.7563142	1.5153737	0.75576319	5.0145533	5.0203746	6.8466971	2.81239	4.2452837	5.0666144	4.58002842	6.2002479	4.4347199	3.9597778	5.288958	3.2244093	3.59891967	2.5609211	4.3628596	6.76952451	0.9616262	3.11351993	5.3366656
PDLIM3	4.87345	3.87547	2.8702144	2.812023	3.9520324	2.90161812	4.5495582	2.51030095	5.1920335	6.4065822	5.2660808	1.2836221	1.79738718	3.3873678	0.90915281	1.7542792	4.444252	0.8090023	0.9521255	1.56560253	3.63181783	1.112683617	2.29775301	3.126321	5.59241034	1.0637646	0.91878245	1.1376043	1.8519584	1.15445238	3.0109639	4.3799667	6.4062668	5.5351816	4.288798	3.5549236	4.80130421	3.6839046	3.3273518	1.9964062	3.7338023	2.08106393	5.24308876	2.8603733	3.2965733	6.35627695	1.4357435	3.13522586	3.2152064
CRISPLD2	5.469674	4.5614506	2.8510223	3.4791672	5.4213034	5.86665941	6.1423475	4.88401817	4.8817436	5.3599907	5.6147225	3.7229759	3.03044215	3.589876	2.63899163	2.8318147	5.3372646	1.7445267	1.51982544	2.18330886	4.70308101	2.203206259	3.32470118	4.437918	4.22876412	2.2883791	1.66062817	2.1342487	2.8464367	2.66115872	4.063846	4.4050877	7.0197066	4.9049522	4.0358056	4.5057053	7.36217717	5.8488478	4.6373113	3.4610327	4.8503846	3.30619974	3.08237589	4.0068824	4.2622253	6.14137682	4.257683	2.89770792	3.3755666
ANXA6	3.935954	4.2898861	3.0874577	3.467926	5.0875519	5.31483861	4.9392116	4.3335127	5.0568982	5.8284725	5.2082332	3.2763965	3.27442025	3.8208256	2.06804956	2.9488649	5.0288246	1.7161412	1.28117753	3.85101941	4.6073664	2.819424285	5.61954638	3.6259802	4.48428652	2.3005559	2.49424761	2.7119226	3.4304307	2.52666006	3.7307228	4.6345899	5.9521574	5.5093266	4.2067374	4.2518753	5.62451623	4.1828058	3.4489342	3.2529209	4.3833532	3.96436974	5.57651744	3.5168942	3.8600531	5.86209006	2.4396926	5.37885816	3.8707495
CD248	3.782201	4.661036	3.8213883	3.1495937	6.1675958	9.02346974	5.968428	5.52477895	4.8837768	5.3997499	6.1262849	3.1026608	3.83415212	3.7883308	1.35239153	3.8949819	4.9535923	1.7906403	1.20103911	2.569553	4.86585501	3.205867475	4.00963146	2.9301629	5.24878316	2.2636641	3.58152111	3.8432964	3.0739501	1.16940691	4.7892405	5.1098165	6.9749745	5.4434029	3.2624868	5.1579069	7.41008142	4.9485517	3.7771148	3.5261226	5.2836215	3.58619668	4.45923071	3.6430315	4.6054006	5.80818812	2.0076066	4.97874067	4.6072444
CD93	4.706914	4.5973288	3.2224771	3.1937967	4.2300262	4.58081601	7.0200362	6.0946668	4.3901732	5.0977947	4.8588836	2.4158004	3.28315607	3.6938741	2.57815903	4.2823077	5.5898521	2.6260302	1.36827263	3.33969336	4.58946833	3.828515128	3.1575078	4.1207933	4.7267598	2.3822634	3.31943898	3.4633282	3.9862754	3.34176001	3.6776451	4.4697279	5.2728991	4.3804209	3.159881	4.7218313	6.75305124	3.8320817	3.0993075	3.7680516	5.1724779	3.60959782	2.29470189	4.3600992	4.1030574	5.5777007	2.7172593	6.51663457	5.3986302
DPYSL2	5.165067	4.3290094	3.1780754	3.8684641	5.350899	5.63596853	5.9387074	5.56731451	5.3344945	5.6416726	5.2075169	2.3280115	7.7368087	3.9688395	4.70263575	4.9279385	5.5931875	2.3636659	3.54596659	3.47071166	4.84934107	4.924175212	5.43505692	4.3111976	4.93342245	2.4540206	2.5327152	2.9288338	6.0936271	3.27910987	4.3725982	4.2555954	6.357121	5.7584733	6.0728043	4.58096	6.669787	4.6696574	4.7490641	4.0183019	4.6348451	3.05109055	5.3795009	4.0981023	4.7237852	5.95480493	4.3089386	6.49985582	4.6621248
OSCAR	1.876163	2.6819356	2.9890115	2.0891968	3.852858	4.05748769	2.807024	2.50723077	3.0805311	2.3939745	2.7245355	1.8902974	1.49133573	2.4540913	1.41099743	1.060742	4.963914	1.4471147	1.02068798	3.19238862	4.06780262	1.549570546	2.18073671	3.5425861	3.00167216	1.079567	1.35445851	1.4937296	2.4068622	2.07572289	2.6136707	2.6366726	2.5106632	2.1312777	2.0461285	2.17156	3.52764226	2.7106134	1.8509968	2.3042727	3.3981524	3.86345704	3.18622947	1.8168719	2.6902411	2.30949966	2.1633123	3.60341339	3.3469045
ADAMTS2	4.351079	4.0505333	2.7782752	2.1951152	5.2870794	4.32135804	3.5318528	3.47458373	3.8504643	3.9367554	5.279221	1.7990469	2.87375726	3.4617908	1.14436795	2.0648092	4.7103095	0.98502	0.89119562	2.42616195	4.86144162	1.27338014	1.9547191	2.6783344	4.79740293	1.2555957	1.20480316	1.3881576	2.3435062	1.10223959	3.8430034	3.9598946	5.7441628	3.0395503	2.1895897	3.3119967	5.45395402	4.3501271	2.2778846	3.1721351	4.6619625	3.06684558	5.05184249	2.4805328	3.6977196	3.32197035	1.2134397	5.10309593	3.9000776
RAMP1	3.330631	3.3570775	4.3151842	3.3991715	4.2975285	5.64710852	4.5232134	3.16234972	5.3632353	6.2979408	4.4307328	3.1916386	1.54606791	3.3079224	3.15643825	3.2673717	5.1544476	1.1680505	1.96185756	3.14805779	4.57437393	1.658036066	2.88656565	3.1120343	5.17819815	2.3557263	1.11374987	1.9822169	2.5422126	3.08019608	3.0282613	4.256908	6.209535	5.8359088	4.7512266	4.0767957	4.94970077	3.5131679	3.1091807	1.6710943	3.8878132	1.74274239	4.15814645	3.3505249	3.1937525	6.52978299	2.4818739	4.11223673	2.1105651
COL5A1	6.61258	6.8099097	4.8960656	4.0627834	7.4040757	8.04789891	6.0041178	5.194868	6.5028356	6.0401697	8.2063865	5.6267703	3.9139628	5.710299	2.02279419	3.8995825	6.373143	1.535469	1.28318311	3.32078864	6.33178397	2.757151483	3.74372694	4.256809	7.08660039	2.1697837	2.52677963	2.7594692	4.6774914	2.37474303	5.9826221	6.2029413	9.3250952	5.2742555	4.5187751	5.8799253	8.41700155	6.568293	4.786473	4.584207	6.5127312	4.02331525	8.19789593	4.6223252	6.135846	5.4136176	3.0229901	7.20890555	5.5534944
CDH11	5.158282	5.0842182	1.695533	2.6779681	4.2950904	5.09856777	4.5663112	3.67841292	4.9102301	4.5861483	6.3373962	1.2629296	2.14013609	3.9529639	1.29868242	2.9725013	4.8086166	0.9360416	0.98901013	1.36047198	3.88973052	1.750958671	2.94536346	3.3763636	4.71381292	1.3295515	1.7151041	1.667869	2.8071716	1.29488155	3.8527762	4.6243207	7.4075794	3.9401681	3.1292895	4.4528594	5.729458	4.0833475	3.0253068	2.667679	4.3976661	2.12896099	2.60452474	2.9598639	4.4905896	4.26821113	1.5466233	3.48659073	3.3421211
LRRC32	3.944116	4.039525	2.3705505	2.7127224	3.9546923	5.47098275	5.5702144	5.03607778	4.6182454	4.7338334	4.7718288	2.1034053	2.81629821	3.2986392	1.38555891	3.1429972	4.6855216	1.2302344	1.08633552	2.00168736	3.92702148	2.418455052	5.31020519	3.2797917	3.98709404	2.0146517	2.28167178	2.4490438	2.625603	2.23167112	3.700682	4.1218426	6.1119117	4.0687497	3.0636753	4.5561038	6.70256386	3.8373295	2.7951653	3.196353	4.3609208	2.27080214	4.97787418	3.2494357	3.9985963	5.28794474	1.9735467	3.42585923	3.4699335
TGFB3	4.341654	3.9592693	3.0141853	2.8819085	4.2354023	4.55551924	3.8447988	2.91305353	4.136526	4.9917311	5.4542931	3.3059492	3.72296524	3.2336177	1.53017123	2.1021186	3.521179	1.8496611	1.88019108	2.71698573	4.46876806	1.667650712	2.90961202	2.4101253	4.51983292	1.415923	1.16964239	1.6370836	3.0779617	3.18276823	3.533146	3.5527682	6.263312	4.4531535	3.2714099	3.4145413	4.93111545	3.8123624	3.1196733	2.7160779	4.5108828	3.39394321	2.997525	2.5901475	3.7778924	4.57313307	1.6426012	4.93792776	2.0207069
FMOD	4.537571	4.4121864	2.7238365	3.5328988	5.0404104	5.74050827	4.4982621	3.65839472	4.3630527	4.9048973	5.9661701	1.8635329	2.29944553	4.3035847	1.06258953	3.0793046	4.7958501	1.2572495	2.63422621	1.87238317	4.80084182	1.72484624	3.33347991	3.3332153	5.2142469	2.5413474	1.18885873	1.3321022	2.8389334	2.93447968	4.0607321	4.4040988	6.5574894	4.3043977	3.4202756	4.1948401	6.3099076	4.6748015	2.9698736	3.1979397	4.9150851	3.28186978	3.66877068	3.0788739	4.0303475	4.67799813	1.8494473	2.67311676	4.1269882
TRPV2	2.35853	2.6895282	2.7492695	1.7933808	4.1095121	4.51400464	4.2501199	3.98542047	3.0738211	3.2761939	3.2793052	1.6165426	1.71125311	2.3318361	1.59041056	2.0114398	4.6033258	1.5114406	1.02575738	3.47253376	4.15558815	1.832301048	4.06574445	2.6800288	3.0737268	2.0099241	1.87972211	1.8638697	3.2194365	1.84111506	2.8044234	3.0659429	2.8461458	2.9312726	2.0071476	3.093603	4.0542984	2.5732111	1.8132301	2.5624756	6.1342596	3.38686535	4.44318158	2.835269	2.8028318	2.86590071	1.7577495	4.10447509	4.2898658
OLFML1	3.121516	3.5607424	1.3921229	1.7388082	3.5911815	3.97059564	3.5940572	3.21261997	3.127026	3.499638	4.6493299	1.0082303	1.93670293	2.4672209	1.29737981	2.2028209	3.7108354	0.9694564	0.80294609	1.18970395	3.49508975	1.323269086	2.58626867	2.5151812	3.49247214	1.3102794	1.54195762	1.4883576	1.8403607	1.77271314	2.6434177	3.3648558	5.3074027	3.7447959	1.3903974	3.412555	5.36562052	2.6844187	2.0151983	1.8132082	3.5551614	1.77276687	1.56785089	2.262674	2.9197557	3.03149068	1.4557307	2.57363924	2.1574728
CXCL12	2.858469	4.6501785	1.704653	1.75116	3.7004613	5.30780848	5.28777	4.61854094	3.9355035	4.8441599	5.1822441	2.0205699	2.86130742	2.4736408	2.55353167	3.122977	5.3529322	1.7410727	0.77908196	1.47074839	4.35728465	1.932337136	4.06783849	3.5232561	3.47092644	0.9414649	1.64435777	2.6790028	2.1415977	0.83051327	1.8807476	3.3781127	6.8106777	4.9533581	2.972527	3.7176719	6.82116591	2.8961134	2.9976017	2.2548288	4.2155863	2.17663381	1.95864004	2.5867549	3.4338352	4.64934089	2.112115	6.90450967	2.9920236
MMP9	3.828007	5.633734	5.608051	2.5789078	7.6919352	6.34150913	3.8155139	3.32972811	3.3077167	1.7424262	7.0900495	6.9180494	2.65694306	5.4619554	2.23437029	1.3815732	5.6873245	1.0320256	0.41680014	3.8697651	6.23435169	0.418588542	2.2369645	3.3114621	5.04421509	2.7365745	3.99617882	2.4675373	6.7591072	1.21328769	4.6569053	4.1379611	4.2448967	3.9579432	3.1302527	2.3624398	4.45618116	4.3092772	2.5641443	3.4473131	3.6247077	3.83237591	4.50506755	1.8756424	5.4441856	2.70533296	1.9789219	8.33876461	5.2358347
COL3A1	9.013728	8.7011315	6.0905166	5.8828333	9.054082	8.80320076	7.5134862	6.90918545	8.2836735	8.1372868	10.181819	4.3197906	5.23819764	7.7496616	3.48025314	5.9289965	8.5703206	2.9010644	1.99436412	5.35478592	8.4318868	4.406686547	5.71924152	6.1506597	9.17044673	3.9807953	3.90412658	3.9200801	6.1595911	4.53298689	8.0149044	8.2550965	11.1072138	7.747633	6.3123173	7.8957487	11.00661977	8.2685818	6.5516032	6.6840411	8.8082614	6.20816348	6.80890486	6.6222303	7.9066161	7.88116513	4.739053	8.1444804	7.0281736
OLFML3	4.255728	4.6283205	3.6255149	3.3384292	4.7643365	6.67985723	4.5599489	3.94822558	4.8749573	5.4815415	6.4639019	2.0904542	2.84800665	3.8042972	1.70635009	2.8159477	5.5956473	2.3054204	0.95211035	3.52363427	6.18374842	2.623738821	4.35161269	4.2092747	4.67970857	1.8846746	2.17848597	1.648056	4.2018847	2.81422724	4.1721293	4.9137681	6.8762622	5.9045654	4.3290173	5.0752705	7.49566172	3.2561154	3.8547337	3.1151723	4.8034463	3.04099227	5.39120497	3.926829	4.2459946	5.89654562	2.2863047	5.87522626	2.610071
TGFBI	5.947835	5.7931543	7.9469591	4.0990497	8.7997762	5.63127328	6.4849734	5.12978292	5.7748677	5.8001119	6.6670864	7.5351989	2.9532214	4.4197154	4.59706684	4.4684389	6.8844069	3.5022381	2.15794298	4.94429089	7.75786107	3.292170718	3.70057832	4.5713867	7.0173582	4.0050273	2.44113676	2.4263645	5.5495864	6.03572406	6.7579725	5.7456608	7.9657623	4.9459392	4.7220694	6.0970942	7.2625843	6.819029	4.5229732	4.3834114	6.1490634	8.00872183	9.64329497	4.9672964	6.3929864	7.05458849	4.4946652	7.25602715	5.2427254
FCN1	1.706718	1.7355278	1.1897223	1.6757577	2.6340068	4.13922576	4.5216892	2.26201954	2.7148232	2.5540234	1.7906108	1.157812	0.97578349	1.9982992	1.28019408	1.5427101	4.27946	1.102179	0.93709343	1.37397983	1.27174351	1.121561777	2.34017572	2.5384476	1.20643732	1.4022271	1.2588693	1.3935797	1.6061661	1.50014897	1.1580437	2.5757188	1.598255	4.1545829	1.5143724	2.2936914	5.09311465	1.4273209	1.1080565	2.0199773	2.0968056	1.38318428	1.04684737	1.6868712	1.9028827	2.38318278	1.3216951	2.39229379	1.2991804
C1QTNF1	3.054395	3.7622112	3.0686777	2.0256089	4.2684758	4.95039017	4.3740679	3.77295924	3.1302059	3.6374394	4.9683105	2.4183029	1.30113792	2.7354043	1.53092575	2.264995	3.7744226	1.1088821	1.05491163	1.5989937	3.74538443	1.412308407	1.97780012	2.3316119	4.10362316	2.3450925	1.4509862	1.7714082	3.0090922	1.3999249	2.5514479	3.6156763	5.3626832	3.0730351	2.4301444	3.0731934	5.54242511	3.1747295	3.2311404	2.2611062	3.6991596	2.15960998	3.59652429	2.9693166	3.3530433	4.12920103	2.1734544	2.45361396	3.1368812
CCDC80	4.694259	4.3709592	2.3322506	2.3951162	4.0365922	6.41571872	3.1981523	3.41220009	4.2421185	5.3658862	5.5065662	2.2123013	1.53862918	3.6415907	1.28647555	2.9637909	4.7555166	1.0217055	0.9899332	1.53459583	3.98660024	1.255417955	2.92304738	3.3744023	4.03545171	1.093832	1.17467714	1.4895301	1.8226854	1.51260265	4.4038772	3.8379919	6.2583882	4.9888243	3.0719073	3.490727	7.2047865	3.6336728	3.7445699	5.4847787	4.2344847	2.23737339	5.15007917	3.8663232	4.121659	4.88094701	1.2980284	4.69054937	2.5760189
PAPSS2	3.872275	3.8337877	2.9887101	2.7202923	5.1477293	4.17227215	4.8318783	3.52735045	3.416451	4.6340499	4.9988514	2.3620507	2.32814564	2.8582209	3.21179448	2.2060933	4.5349517	1.9527741	1.23850655	2.95413519	4.36186635	1.900986263	2.24302334	2.5367259	4.37236712	2.3194937	1.79222323	3.6355025	3.2177567	2.58775587	4.347987	3.6647587	5.2402788	3.4013878	3.0197603	3.9875659	6.01868443	3.3693458	3.1371902	3.2051245	4.4384479	3.76061453	5.36350129	2.9918935	3.6790144	3.66576369	2.8283843	4.43624395	3.8011106
MYADM	3.819746	4.7781873	2.9419752	4.8188867	6.5314008	6.730182	7.2803508	5.24423902	5.1467614	6.4679819	5.6496708	3.0457754	2.49634233	3.8393037	1.86633063	3.3816138	5.3925901	1.7148357	0.9455655	2.86402166	4.73886182	3.548300636	3.72724644	4.4820628	6.08628179	2.3858799	2.43682213	2.4927996	3.4169472	4.65859244	5.2304111	4.3194377	6.2668084	5.8051074	4.1454635	4.3320926	7.52539707	7.1214011	5.4577166	3.8573392	6.1639725	3.19276812	5.63313119	4.6048259	4.2175529	6.26152724	4.294265	6.81600756	4.9858746
MSRB3	4.050035	3.8979151	2.7782179	2.8062121	4.3593955	3.85911326	4.3395472	3.24182794	4.7813718	6.3087186	5.2221691	1.6200227	1.69811761	3.4161178	1.24508162	2.2010911	3.7527675	1.1027269	1.063842	1.42100921	3.41805523	1.876741112	2.47258372	2.3668834	4.12449261	1.2002239	1.38505887	1.7146173	3.3804225	1.67991883	3.0369515	3.9468361	6.0964793	5.5039673	3.9070183	3.5090608	4.50112251	4.3086079	2.6965425	2.2725067	3.5558725	2.66308906	4.51017439	2.733946	3.4997161	5.9426508	1.2014325	4.65350561	2.842006
TNC	3.274867	4.2286565	6.5331165	3.017982	7.4018435	2.55306621	5.0755528	4.30177244	3.5256432	3.9581496	4.7640376	4.4252939	1.63138635	2.3541855	1.16580455	1.9607654	4.2367844	1.0292435	0.7893385	4.66341538	4.77810182	1.933262955	2.55880109	3.4464657	5.45330772	1.2599662	1.70551645	1.3983021	3.5266297	1.93410388	4.5484617	3.5335605	5.5884349	3.5475029	3.4089707	3.7489131	3.84408876	6.7136749	3.1439114	2.2851008	6.3632754	4.22890264	7.23997896	3.7504591	4.665657	5.29060977	2.0527713	4.46013625	3.8327924
ANGPTL2	4.812336	5.179284	3.9014179	3.470853	5.375286	4.6419795	5.3430195	4.31797095	5.2518362	5.5022936	6.5988827	2.4831756	2.66191046	3.644307	1.67535959	3.3198701	5.684016	2.405449	1.06565722	2.48369173	5.29615104	3.401062537	2.16390221	3.5289764	5.85717416	2.8095504	2.28660008	2.6913897	2.0724809	2.34504484	4.384607	5.2278608	7.8509317	5.3430835	4.226352	4.661455	6.63195254	5.1128019	3.871895	3.1255891	5.4604137	3.49225606	3.9170878	3.4525307	4.534938	6.25090928	1.9261858	4.66091043	4.5014617
ISLR	4.89135	6.0144596	3.3522772	3.0241461	5.60386	6.77218554	4.3084949	3.28645095	6.1434348	5.342439	7.0957856	1.8240958	1.74361858	4.9601883	1.86574977	3.0088965	5.3490565	0.5100514	1.15407466	2.65421222	5.46229341	0.895533958	3.77609583	4.1222057	6.53014715	1.4261075	1.64874457	2.2235313	3.3574253	2.87770175	4.5268799	5.7197517	8.518252	5.5496822	4.631655	5.2390386	7.20517273	5.9212949	4.7426804	3.7911014	5.1487275	3.49989392	7.13587212	3.631039	5.532583	5.14365169	2.4419842	4.03739234	4.1867261
KCNJ8	3.664991	3.7616268	2.2546327	2.4854696	3.0011094	3.51602326	3.0831529	4.0285993	3.8837268	4.4346749	3.916939	1.1189297	2.9942235	2.5864423	3.03929895	2.9186899	3.4466479	1.0104437	1.18046305	1.49076412	3.64908005	1.642600065	2.12502538	2.4082222	2.93359125	1.3866249	1.39429585	1.5561276	2.1493863	1.51456949	2.4804559	3.4486211	4.7021194	4.4218188	2.905423	3.1404494	4.65829906	2.2872353	2.3897191	2.2679066	3.7074962	2.1185619	2.78105702	2.8668883	2.7264308	4.247694	1.516758	3.96676789	2.1930603
EFEMP1	4.232551	4.0757602	4.8971589	2.9326825	5.185057	6.02272324	3.7542329	4.60683171	4.3701225	4.9532881	5.3265289	3.213712	1.15656676	3.5850935	1.60347628	3.3975475	4.7539388	0.8185674	0.61855714	1.33637246	3.69988502	0.617615909	3.62044005	6.4568113	5.13133194	1.5109243	1.18524426	0.8722006	3.6358438	2.40045177	4.7008393	4.1974827	5.1382265	4.930713	2.8956876	4.0696495	6.83006591	4.275299	4.8181615	2.2317209	3.8735446	3.71003269	2.20593685	2.7466813	3.9187591	5.48563827	1.0045841	6.34925547	1.8308702
SPHK1	3.105178	4.0212069	4.4032027	3.0637363	5.5164287	5.79548331	4.1518163	2.4829856	3.1390332	2.8866898	4.757127	5.2302498	1.71198918	3.3024819	3.70428609	1.6683228	4.5095053	1.8422238	1.34954878	3.87128469	5.25791653	1.688033942	1.73094102	3.5294988	4.94335802	1.696798	1.23516861	1.6157572	4.0222045	1.67527142	3.8890151	4.0000611	5.0046977	2.3885028	2.7692151	2.8387317	5.76125786	4.398855	3.0176385	2.9280042	5.225667	5.97602623	4.88633689	3.0881242	3.8457259	4.21176531	1.8118481	6.03861503	3.1878236
SFRP2	6.763142	7.6221532	4.9371655	3.356908	5.9997883	7.45044228	0.9374006	3.00029904	7.0410342	7.338591	9.0279096	2.4816047	1.37956237	6.2597406	0.09938931	3.9111099	7.0019949	0.2566574	0.66354558	3.80867883	6.69497905	-0.005781663	4.55795684	4.1908407	7.13585496	0.2404295	-0.03182921	0.6169817	1.7803921	2.16852762	6.1156658	7.4746585	8.8871803	7.5070127	4.4868833	5.229326	9.42139336	7.0392034	4.6676255	4.6866974	7.02031	4.58435952	4.69736728	1.3682215	7.1925947	6.99439258	0.8296143	4.80235649	1.7911016
STOM	5.837681	5.3208483	6.6393247	4.3480406	5.0794535	5.93691467	6.7942333	5.87867466	5.5615728	6.7590705	5.4043719	6.0920373	5.58616552	5.3583948	3.36350398	5.1230207	6.6873557	3.7200041	1.77188477	6.79461632	5.96280648	4.125847864	4.5348782	5.009513	6.68632636	3.8419513	3.55281403	3.9853334	4.9522853	6.10481986	7.2682588	4.9055156	6.2684261	5.8669562	4.8229887	5.0545537	7.13357276	6.1871486	3.5829325	6.7255103	5.9585101	6.29130806	3.96923174	6.2257991	6.749603	6.89272952	5.4551173	5.69686801	6.1654492
FBN1	5.296051	4.6042306	2.2377345	2.2044123	4.5282057	5.10485831	4.2112625	3.74895469	4.1531308	4.4810716	5.6864	2.0382356	2.69921573	3.6880553	1.36034448	2.5807233	5.0551994	1.1189345	1.04067462	1.69078763	4.43123154	1.71546507	2.38060624	2.8976419	4.44049042	1.1058279	1.53066377	1.6462211	2.7433754	1.49811835	3.7474336	3.6657586	6.3822557	4.1887746	2.3926577	3.7231008	5.8978548	4.0131086	4.3860916	2.9170382	4.259058	2.62666331	3.963383	2.4482794	3.8492056	4.06259126	1.3832985	5.08692706	3.4336323
HAPLN3	2.619174	2.6338044	3.9151381	3.1838816	5.6883577	4.94893503	4.0896081	2.74148835	3.2828256	2.6777342	3.9756026	2.298879	1.76917146	3.0337059	1.88937667	1.8794823	5.5305195	2.8935106	0.86015207	4.9516956	4.65095462	3.101723242	2.4244854	4.8833834	3.43879374	3.1321048	1.61285865	1.1423257	2.9763138	2.21076356	4.5406092	3.5606014	3.2167843	2.9146916	3.604186	2.7222127	4.25201623	2.7992122	2.6322322	3.1164963	4.7616142	4.5794735	3.42070247	2.4345004	3.7978759	3.8750923	2.5236987	3.77997801	3.3518389
TAGLN	6.172948	6.4123357	6.0152817	5.9897039	6.5147365	8.34867654	6.9024824	5.63674038	8.1520256	9.340289	8.10581	3.2544057	4.14433429	6.3545451	3.60883023	4.5405312	6.595915	2.7424423	3.13725374	3.93405369	6.98177966	4.183370619	5.38555489	5.1187931	7.19648834	3.6950774	3.61841385	3.995722	4.3450241	2.92878833	5.6795512	7.3448163	9.1057492	8.9204972	7.3754707	6.3158582	7.38929547	6.5708499	5.9777861	4.5486114	6.9595119	4.88315608	6.75713139	5.6853694	6.1749085	9.97341225	3.603013	6.7016429	5.4216174
GPR68	2.959183	3.6153201	4.9037218	1.6119554	5.37122	4.28222586	3.4995001	2.32480199	3.4432078	2.4500854	4.3923218	1.870889	1.48840608	3.3326702	2.48455037	1.8660843	4.5166473	1.8190503	1.97055445	4.09685793	4.82456234	1.186946726	2.96141446	2.6338891	4.0058098	1.7536509	1.28614689	2.2140459	2.5897243	2.30552038	3.0572182	3.6011341	4.6225711	2.399004	1.9427497	3.3691498	4.55844853	3.3692898	2.3600575	2.4896709	4.0409104	5.41538746	2.72071911	2.5178491	4.0667267	3.49097474	2.6400877	2.83854515	2.7538717
COX7A1	3.844266	4.0233281	2.7728125	3.2477667	3.8213247	6.98733999	5.696446	4.08739111	4.6337922	6.1944542	5.2173486	1.5635578	2.31409402	3.8757515	1.96428062	3.1107947	4.1442849	2.245329	2.35202285	2.33561861	3.66057906	3.054171815	3.39444312	2.8055844	4.66918772	2.7981279	2.77442492	3.8825513	2.8761533	2.36283255	3.1213057	4.5843065	6.1265516	5.8043548	4.0703636	4.0344975	6.7207071	3.390526	3.8330986	2.4786629	3.9073104	2.88273208	4.10347829	3.9266014	3.3390033	6.22441404	2.6615191	3.68854564	3.0528081
PTGDS	3.368879	3.9954095	1.8641255	3.5042824	4.8325053	7.94801722	6.0800937	3.61407498	4.6609967	4.8881409	5.4283418	1.7621782	0.49782284	3.3674466	1.23189096	4.1996358	5.0862275	1.423275	1.22398625	1.65753329	4.17044352	1.050583846	5.2778339	4.4890053	4.07362564	1.3637501	0.9926068	3.4339415	3.8202531	1.26034491	3.0469717	4.8357148	5.3693832	5.5670113	3.9717838	5.792718	8.09491087	2.6034314	4.1132988	3.6061295	4.4985364	1.00717815	2.59090135	4.4473999	2.0052804	6.19925573	3.0358821	1.91176359	3.7038172
MSN	4.854025	5.4737924	4.821498	5.4265442	7.4836832	5.16808671	6.703714	5.88687137	5.5241373	6.2147363	5.534818	6.4977226	3.46728071	5.8980431	3.20104028	3.9903273	7.1886366	3.8116432	1.68787565	6.86038025	6.9053795	4.92621292	6.89571593	4.5533986	5.10812882	2.8998135	3.76486019	3.683895	5.1895831	5.26878667	6.3460591	4.9220887	6.336542	5.3727679	4.4075736	4.8665686	6.32057428	6.9331797	3.7020473	5.9924055	5.3361454	6.73267734	5.90760876	4.5459408	6.4541981	6.07783426	3.2950565	7.16481911	5.6080438
LGALS1	7.190772	8.1791536	7.5666539	5.5832877	8.5045662	9.69280211	8.1666318	7.03987861	7.2622171	8.6603078	8.8625126	5.7566581	4.98716786	7.1071477	5.50372982	6.7148974	7.498418	5.0419014	6.08320185	5.86730211	7.99689386	5.392239674	5.88038267	5.6910975	8.5117468	5.1410374	5.2647365	6.3424043	6.4775769	4.41279288	6.7164888	8.0236512	9.6356266	7.3662343	6.4007668	6.7198894	9.24386585	8.531369	7.7919346	5.4669101	8.5419201	6.64653421	11.03459397	6.490756	7.0573868	8.02468131	4.9620874	9.95235263	6.786746
AQP9	5.048659	2.0441375	1.8616087	1.9165233	3.3135553	3.94909207	3.1530254	3.91663307	1.5481651	1.8317032	3.4622036	1.5409605	0.81598616	1.9249132	1.48228622	0.819336	5.475024	0.9215377	0.82093443	2.25369668	3.45728721	0.811989992	0.76469267	3.0727369	2.73885024	1.0921295	0.82223791	1.9900712	1.0445765	0.77125919	2.6163615	4.0626321	2.5635956	1.6584765	1.3037775	1.7465671	5.19557875	2.3401276	5.9563577	2.4204843	5.8247256	3.88451665	0.98124326	1.2875202	2.452361	2.60644076	0.991972	1.70834606	4.2086095
SERPINF1	5.624615	6.4055831	4.5583612	3.9232268	5.9327923	8.14985356	5.6751199	4.61872256	6.1224541	6.0316881	7.4525146	1.6916127	1.93862387	4.8182115	3.34747297	4.4220607	6.7618407	2.4253287	0.89737934	3.22918089	6.02348963	1.62366009	4.84919072	4.6655712	6.24354874	3.7176137	3.42758314	3.7402558	3.870043	4.11023347	4.6159292	6.2873384	8.3797526	6.2803709	4.2250279	5.7746673	9.0420853	4.9617813	4.6507812	3.9849507	5.800327	4.02993899	3.71215841	4.3426865	5.7546161	6.26957778	4.1504388	4.83017698	4.825494
FAM20A	3.091686	2.909762	3.9547402	1.5530239	3.6670566	4.47495946	2.589427	2.18846551	2.3803873	2.5454702	3.412024	1.601638	1.36942755	2.2753424	1.17059006	1.507139	4.1994528	1.1806394	0.96313	2.9153939	3.63283269	1.118388141	2.48039082	2.9874232	3.15387724	1.0581146	1.48720081	1.7322229	1.938328	1.18264825	2.1486836	2.9217548	4.2932436	2.1792348	1.6008745	2.054594	4.55187261	2.0184385	2.2866812	2.1322857	3.3907187	3.809003	1.28881848	1.4854786	3.2134455	2.74965188	1.5062453	4.4710904	2.4836831
DDR2	4.685686	3.6615395	2.3525142	2.6858407	4.0134785	3.29380682	3.7394171	3.19862501	4.4925052	5.1134766	4.7426912	1.2893071	2.32225277	2.9851992	1.65742731	2.0384766	4.1191658	1.2131711	1.18918374	1.5371547	3.34672054	1.622218483	2.53104832	2.9611878	3.86323806	1.3694756	1.36162702	1.4139735	2.02175	2.1089781	3.2018402	3.5637651	5.662072	4.4066291	3.3010035	3.594837	4.72052193	3.5545011	2.275818	2.479103	3.9979761	1.948782	1.83868933	2.7824266	3.5000422	4.61348804	1.8915757	5.92011023	3.3620143
CPXM1	3.812302	4.6512911	3.0394495	2.1152494	4.7842327	6.35180399	3.3707151	3.7401652	4.32656	4.6832758	6.2552412	0.8397838	2.04440764	3.5578928	1.34522993	3.08797	4.9879477	0.8473947	0.54272793	2.64445885	4.59525002	1.919684693	3.67934531	3.0376051	4.90636919	1.2626321	1.82638291	1.9257734	3.2923011	2.01588555	3.803028	5.0787831	7.079189	4.5003029	2.6973646	4.4765061	7.96482689	4.37074	3.7778506	2.7523347	4.6710033	3.26845373	8.89088383	2.8121332	4.0608248	5.60483389	2.1073345	4.20261134	3.616792
COL1A2	8.174649	8.3177842	5.4510317	5.4495869	8.4757009	9.13657541	7.0517401	8.06945638	7.9302866	7.7947953	9.8074072	4.1446319	5.14683744	7.3784024	3.15948495	5.4056562	7.8605536	2.7851785	2.21589045	4.88429569	8.06806851	4.326775367	5.27317811	5.9384195	8.67294717	3.7432283	3.52037059	3.7522935	7.3700814	4.1002743	7.5102292	7.9122601	10.7590721	7.2752908	5.846894	7.60839	10.34779618	7.9346321	6.3691971	6.2568943	8.2899883	5.79771568	7.00392015	6.1629711	7.5203844	7.19369422	4.2418137	7.06927484	7.1492675
STX2	3.54263	2.7578154	2.4900759	2.3467642	4.2643381	3.26969505	3.8705089	2.69103625	3.030206	4.2088776	3.4844072	2.929121	4.11021735	2.1632702	3.86066383	1.7858486	3.2316232	1.2297311	2.13860839	2.75768176	3.39857902	1.653136786	3.769186	2.4212338	3.32339674	1.3180184	1.20660364	1.3535807	3.6993067	1.95777934	2.7924735	2.5959458	4.1799646	3.5615495	2.5140233	2.7439272	4.27066001	3.5996792	2.6160507	2.5661229	3.4553	3.55844168	4.96435445	1.9674757	2.5362726	3.86332824	1.5278658	4.68536495	2.2381483
COLEC12	4.293676	4.389631	1.5902203	1.9751892	3.7355327	4.15327329	2.7787928	1.50794395	4.5202658	4.9885853	5.7607294	1.3648943	1.07427995	2.88676	1.24239707	1.5969661	5.1844187	1.0645421	1.07288593	1.84648692	2.97612627	1.315855415	2.82462737	3.2613654	3.49311979	1.2518863	1.08800485	1.1431132	2.8801721	2.07613891	3.073978	4.2117981	6.6069541	4.7103444	3.6809337	3.7298616	6.07937221	3.0449732	2.0779165	1.3199297	3.9335441	1.92052658	2.44501034	2.9474598	3.4582228	5.00783924	1.3649305	2.66924932	3.8747954
THY1	5.084111	6.2317425	3.8080057	3.731104	6.2378292	7.77843317	6.559442	5.75379206	5.3509905	5.2855995	7.4925667	2.801504	4.24049036	5.080159	1.7856825	4.4225611	5.4622348	2.2433509	1.7199091	2.95109849	5.72038205	3.742723286	3.35833418	3.9642066	6.70370399	3.0543211	4.10445009	4.3278947	4.3406996	1.88809321	5.069368	5.7119516	8.1490565	4.7453835	4.4285554	5.3391596	7.474099	5.6768707	4.8041834	4.2905043	5.9913242	3.87555952	6.32806444	4.1054092	5.6800242	5.35351504	2.695374	5.50722956	4.8688574
IFITM3	5.302893	6.6091632	9.6953671	5.6881844	9.3878146	9.76446529	7.7334821	6.90301899	6.985611	7.5781966	7.505162	6.3282764	5.78530966	5.8975346	6.00036344	5.2608762	8.0844235	5.7245642	3.83279832	9.39783992	8.89536945	6.108044122	5.81797653	7.5539602	8.83794619	6.0832678	5.01785091	5.7920589	7.3264206	5.90839283	7.7479803	7.039514	8.1576065	7.1798425	6.3305683	6.7314587	8.80560395	8.3677624	7.7091669	5.2989778	7.1926641	9.63901281	8.34097707	6.506048	7.2051454	8.08000821	5.4052406	8.34153635	5.9724408
RARRES2	5.363994	6.0636238	3.6994768	4.3568254	6.1245664	8.78749225	6.6875541	4.31448327	5.698364	5.8158979	7.0085858	1.069372	2.15145112	5.0995558	3.30204844	3.7742346	6.4643455	1.8039925	1.60623274	2.84294205	6.21434239	3.03204677	4.26584374	4.6320309	6.76182081	3.2840117	2.88434093	3.869962	4.1954823	3.66012634	4.7180171	7.0494101	8.4389911	6.0132826	5.0956211	5.4980019	8.31886813	5.0982211	4.9148927	3.5931753	6.3189076	3.12447687	4.86529433	5.1191482	5.6479269	6.85429639	4.1309513	3.69810717	4.0354799
BIN1	3.065874	2.3533735	4.162937	3.1180014	4.1135933	5.16956667	3.5992487	2.69277987	3.92572	5.4355829	3.3538885	3.0230734	1.48235842	2.4816996	2.45277549	1.6960404	5.2364191	1.3460636	0.99833651	4.44506213	3.87766053	2.448692414	4.19630163	4.5148644	3.49919636	1.7291311	1.16563311	1.4743776	3.022804	2.28247941	3.3572148	2.9308535	4.2000484	5.1055342	3.8315266	3.3195752	4.97961948	3.2069528	2.1710457	2.9886162	4.3387524	4.32167941	4.69506078	3.5278344	4.004588	5.35198423	2.1281774	5.1898513	3.0738367
CYBRD1	5.453531	4.9006145	3.7980237	3.9063996	4.9648465	5.45292843	4.3395493	3.54827437	4.7941369	5.6189165	5.7999522	3.5237322	2.59923934	3.8240342	3.00100086	2.6180215	5.6140171	1.3006739	1.90827647	2.62956846	5.6730227	3.938269474	3.85703949	4.6384914	5.45772116	0.8825832	3.71233926	1.3567336	2.9354357	5.407083	4.5987235	4.0258512	6.6552444	5.6181079	3.8557524	4.8442762	6.63400389	5.2398543	4.3516936	2.8278931	4.5888838	4.74168294	3.95484625	3.9305259	5.4532229	4.99374499	3.0225753	5.33375805	3.0684959
PDPN	4.71778	4.4820875	5.5266288	3.3099299	6.5715179	5.87645794	5.2065634	2.74345772	3.9013127	4.2173656	5.2651597	5.9991886	0.51250091	3.5481512	1.91989085	2.8332548	5.0524856	1.6657927	0.99942708	2.50752333	4.67754237	2.122320924	3.17061042	3.8980242	6.17500848	2.4764529	1.58941533	1.8854183	4.0247618	2.94922108	4.633061	4.9102138	6.1445273	3.4574971	2.7539478	4.804947	6.32485402	3.9707824	2.9340334	3.1347558	5.1607404	6.1530777	4.07536237	4.0692392	4.2183448	4.67995496	2.8898088	3.79386684	4.4603038
MYLK	4.349274	3.6314494	3.042274	3.3622121	4.5863692	2.87672239	4.1464784	3.66638635	5.5171689	7.1982212	4.7467968	2.729028	1.92627481	3.5894331	1.3125634	2.2973613	4.1309091	0.9259664	1.11330163	1.74146132	3.50836208	1.744245781	2.40449198	2.5377903	4.01066032	1.2483618	1.73545562	1.8647779	3.5764126	1.53420885	3.0083122	3.681174	6.2324448	6.488465	4.5290719	3.3361408	3.099709	3.8751921	3.4703664	2.8268783	3.6201332	1.73714933	2.41448168	2.7646195	2.8683222	6.76848122	1.2132623	4.99995011	3.2314529
KLHL5	3.88887	4.2142606	3.7363081	4.5864763	5.0649443	2.47178419	4.6232281	4.41717183	3.5713289	5.4658548	4.0172639	4.7247821	3.68715253	3.3697916	3.32586532	2.4634271	4.2275636	2.7882839	1.4794105	3.45743813	4.93252329	3.10221403	3.64328774	2.4300696	4.46310773	3.0366933	1.38458111	2.0554606	3.7774931	2.89275818	4.5818764	3.0817109	4.6978668	4.3136136	3.9219786	3.3090338	3.93394921	4.922481	2.0971198	3.921427	4.3824882	3.91387255	4.10063063	2.6600235	4.8445787	4.75383128	3.018931	5.1620461	3.9071997
FSTL1	6.060259	5.6236136	4.3876951	4.9979247	6.7330383	6.86141373	6.5428612	6.4234384	5.5573959	6.4635639	6.8295821	3.6152573	4.543767	4.8116124	4.58069794	4.2393541	6.407418	3.8419134	2.08653632	3.20515581	6.29775244	4.662951595	3.57268878	6.1316957	6.08270328	3.7847417	3.62803985	3.4827492	6.3033918	5.22346322	5.4710963	5.5478576	7.5799671	5.7891027	4.1881195	5.3826527	7.59043063	5.6128725	6.8271392	4.4838989	6.1022329	5.70897579	5.22019586	5.516705	5.6253916	6.44642393	4.1083567	5.89644132	6.5412418
OSM	2.566889	1.9859326	2.3307199	2.1390733	3.6653699	4.61800171	4.4423081	3.75482978	2.5360857	2.5265251	1.8322979	2.8170855	0.78671269	2.5001359	1.0243005	1.2633669	4.3230924	1.4194973	0.96942342	3.64039567	4.6414372	1.053441808	1.28026012	3.0438249	4.32442316	1.9867325	1.0707003	1.2821192	1.9650008	0.90548534	2.4424543	2.0877447	2.8162105	2.0947342	1.0407149	1.4778648	4.78097447	3.2683668	1.6517056	3.4832969	3.5970234	3.00180498	1.07731336	1.6520163	3.0371257	2.71813868	1.1419604	1.58195806	4.603833
KLF9	5.130409	3.949315	3.1746802	4.5607417	4.5023106	3.95525724	5.8800612	4.77663631	3.806907	5.750323	5.1065068	3.8447223	2.7854976	3.5643993	3.3477476	2.7500855	5.0528967	3.5400685	1.21514684	2.60526636	4.50417175	2.533760976	3.14161039	4.2749235	4.70536843	1.8657491	1.49801751	1.7403427	3.4394555	5.31795511	4.7602801	3.507779	5.2309742	4.9037634	3.6059777	3.8943782	6.2382976	4.0683502	4.408495	3.473294	3.5693052	4.13206846	1.93289593	4.0508148	3.5764067	5.66206766	1.7573233	4.64531349	3.5644726
LUM	7.572784	7.5650945	4.2264808	5.5501838	7.3470686	8.17668931	6.6802243	6.23002156	7.0676161	7.2600868	9.5086193	2.6754726	2.22957876	7.0179476	2.90474154	4.965667	7.4282685	2.232467	1.77202994	3.85580768	7.05046984	3.775298681	5.36328723	6.0290524	8.36756086	3.4456498	2.17934656	3.5087085	5.7068126	4.21336648	6.726574	7.9239038	9.4966536	6.957775	5.2643936	7.3491392	9.88391047	6.7069189	5.4200225	5.4964033	7.0045878	4.81317778	4.83675421	6.1413465	7.00564	6.74489583	4.08537	8.46858446	6.4859989
NCF2	3.398689	2.9026511	4.2163096	2.9688972	4.484924	4.07190352	4.0333245	3.47760291	3.3893209	4.1322286	3.0777675	3.0526157	1.43707301	4.1913709	2.57103041	1.0051201	5.6971234	1.2186536	0.55505139	4.09951436	4.87273594	1.73399228	2.85827041	3.5529425	4.0638638	1.5718225	1.21409962	1.3899649	3.7169355	2.02764001	4.1161804	3.4738853	2.9498425	3.2083992	1.9331085	2.7563664	4.63406888	3.9542204	2.9352481	3.6432948	4.2117986	4.27864941	1.26188478	2.6613429	4.8837414	2.33029683	1.3730153	3.86786943	4.7607687
SPARC	7.708569	7.9576596	5.5782391	5.8563099	8.0677043	9.03312245	8.3661267	7.72707699	7.6911279	7.7209704	9.5290293	4.5101789	5.80914708	7.2445992	4.23022981	6.0964644	7.7043292	4.485825	3.07243615	4.94942623	7.99242153	5.847748773	5.37815994	5.6959748	8.49370232	4.6256431	5.07899061	5.2454303	5.7287773	4.73956959	7.1689623	7.7071313	10.2337419	6.9497939	5.8715421	7.2235878	10.06576546	7.5289925	6.3420427	6.2978711	7.6515088	6.10140166	7.11493086	6.3293221	7.2640301	7.41590404	4.4897677	8.1123741	7.0497736
EGR2	3.514465	3.8101521	1.0627333	1.7289476	2.642084	4.47449105	3.4188029	2.65495628	3.4863569	3.8073514	4.0951323	5.6504719	1.5759752	2.6985926	1.04251519	1.8204919	4.7125918	1.1161744	1.50142009	2.79552028	4.06186665	1.307639772	6.23691974	3.1270291	3.39073198	1.3216125	1.0747587	1.5588403	2.1994735	1.31054409	3.9011005	2.923581	3.7264091	3.7832214	2.0454811	3.7844513	4.66891559	4.9909308	4.1232233	3.2261533	4.3832305	1.60006423	2.01265321	3.4324837	2.4113903	3.30009938	1.3617038	4.42177066	3.0882666
MMD	5.007738	3.6666656	3.6870514	2.7129593	4.8392258	2.80048326	3.6022484	6.72424877	4.38447	4.6889245	5.3602111	3.8488165	3.53925053	3.0699497	3.53809488	4.1034752	5.4153524	1.7182208	1.99459125	2.64622332	4.71004419	2.681338992	3.87781012	3.1169015	5.32387061	1.834486	1.28085805	1.0983231	4.5209772	1.77226833	3.9465592	4.3156212	5.7399348	4.0666771	3.3697987	3.3619584	4.93300867	4.3274284	3.8288716	2.7769693	5.0099209	3.37401526	3.08751319	2.7773562	3.8333941	4.34277367	3.5800056	4.38287512	4.0035539
CHN1	3.322403	3.6956986	2.2395019	2.4949493	5.3776499	3.07464682	5.3487073	3.58603533	2.9464179	3.2905362	4.9411496	2.236253	2.90159655	2.7301797	1.86165672	2.4893668	3.6059881	1.7242045	1.32262471	2.08809122	4.08432711	2.278628286	2.21822215	2.298892	4.40573847	1.828112	1.74919351	2.4499538	4.3823892	1.97010829	3.2604808	3.4613473	5.5960983	2.9794809	3.3200315	3.2244505	4.19333427	3.2756825	3.0713136	2.5447878	3.425129	2.38393245	5.34587035	2.6907744	2.8667153	3.6215555	2.251176	5.18556605	3.2989104
HEG1	4.292578	4.5176205	3.1060096	2.6909344	5.070134	4.78234242	5.5405363	5.08976951	4.3073334	4.4464307	5.1641658	3.7108334	2.45330823	3.6648131	2.19442269	3.2516856	6.0448125	2.4235739	2.16181605	3.05166833	4.57012128	2.771561917	3.46870284	4.0990889	4.99403847	2.3640577	2.29770998	2.778889	3.8828059	3.88168218	4.1464111	3.9595524	5.5662987	3.7340682	3.0334072	3.9924578	5.27822177	5.6420331	3.5053324	5.5903556	4.7023522	3.35802059	2.99581776	3.48019	4.343198	4.06843011	2.3137065	5.87067241	4.2841972
MFGE8	4.169687	5.3527255	3.6241099	5.2123884	6.2857067	5.44699719	6.5007398	4.49022319	5.3879008	5.7241292	5.9612596	4.4072066	3.31147577	4.5423162	2.83740632	4.4822191	7.1333592	3.5666789	2.25393122	2.73959573	5.2966562	3.459936787	3.13742487	7.3121244	6.06993761	3.1073382	2.71522997	2.6511369	4.9373622	4.52251603	4.7069006	5.293324	7.0212143	5.2272433	5.4646006	4.6233952	6.00069241	5.4218258	5.2387148	3.9671926	6.1861299	4.01039241	6.01339536	3.8252201	4.4211513	7.10378824	3.3576934	6.3431869	4.3631471
APOE	5.267032	7.8871747	5.4712409	3.6988493	6.3199549	7.75239794	3.9656897	8.26749198	8.0223775	6.3150793	6.1628307	5.3589695	3.5077237	6.3774073	2.45170023	2.9255443	8.3312392	3.3589105	2.99749324	6.93531031	8.58035187	3.68929805	6.75137849	6.7636007	6.56182975	2.5423851	4.0815283	5.4982248	6.5811346	2.71449343	5.5336317	6.8189914	5.7117551	5.5623784	4.7560148	5.9122643	7.30538075	5.2925027	5.301813	6.0068852	7.3539372	6.78866406	5.23497253	5.3386818	5.5568503	5.27865644	4.1525706	7.45394862	7.5279614
SULF2	4.679562	4.7604681	6.7362852	4.0032119	5.6803812	5.64273564	4.5130949	3.40763067	5.0027219	5.2414488	5.6225992	6.4814209	1.57291691	3.6122904	1.53549756	3.6823012	5.3880166	2.6534634	1.69463029	5.04426632	5.21354087	1.084419306	2.85910944	4.8792536	6.96401658	1.7369632	3.15867281	1.6575742	3.5909977	3.19363193	5.1920394	4.150588	6.6146591	3.7777762	4.6445815	3.8497118	6.55145842	6.9288105	3.2486144	3.5091596	5.1648353	3.5932139	4.17482336	2.7740939	4.4795561	4.40593221	1.9811609	4.56014927	4.3004799
GAS6	4.24832	4.595187	4.8937314	4.322343	6.3746484	6.51801353	4.9249007	4.22752398	5.6184905	6.206933	5.691508	2.639316	1.55181017	4.1383944	3.59478421	3.6534332	4.4587659	3.2009937	2.36707834	3.61396212	5.19453921	2.247654503	4.93196613	4.8117915	5.76513577	2.7594462	2.36496212	2.9163866	3.7265101	5.39721426	4.3912804	5.0852651	6.9873898	5.5294299	4.5948308	5.1156325	5.87880932	4.8497044	5.2598289	3.5407806	4.2625485	2.02349259	4.21159512	4.360029	4.5140054	6.54448951	3.4283606	4.62645493	2.851333
RCN3	4.293219	5.1564803	3.4694258	4.4030936	6.0096235	7.50180706	4.6918192	4.24839219	4.4708467	4.3904523	6.5003966	2.3510038	3.68381719	4.3437046	2.45735043	3.3396908	5.2104968	1.9567953	3.21956197	2.7293428	5.06232141	3.790533328	3.67849766	3.5088405	5.84555514	3.3041407	1.99278701	3.0107381	5.0254598	1.94324141	4.111367	5.6843385	7.1072205	4.3170122	3.6444512	4.6761433	7.03002226	4.9085836	3.8724566	3.1847781	5.187433	4.52211937	6.77978325	3.3954231	4.6132503	5.97875389	2.8881771	4.21306232	4.2258874
LOX	4.493889	4.3167586	2.615084	3.3358596	4.8428099	5.35121057	3.4725006	2.54404	3.4367152	3.3005832	5.295577	5.0938529	3.06491148	3.2241953	2.35814496	1.6501217	4.4297256	1.3719965	0.84956899	3.57529954	3.82807601	1.734941096	1.88923603	2.1885273	4.56314057	0.9752201	1.1291702	2.0040798	3.2100786	1.48569361	4.3932193	3.7558414	6.2134253	3.0365877	1.8519558	2.7462755	6.3033145	4.1155322	3.1373344	2.8263815	3.6397291	2.37464082	4.36096855	1.9034886	3.7101819	3.33293083	1.3365452	4.29011737	4.0979736
COL1A1	7.976863	8.4515624	6.0022824	5.7757537	8.7665797	9.59059025	7.2080268	6.61130915	8.207597	7.7461778	9.9816425	5.7465735	5.33854493	7.5375209	3.34035803	5.7041176	7.9605671	3.1767811	2.55152605	5.39437886	8.25485474	4.441595319	5.82923587	5.9310747	8.90638055	3.8042624	3.59435452	4.0380014	6.2535392	3.89233924	7.7440882	7.8499939	10.9797895	7.3513489	6.144849	7.715798	10.50664622	8.2811042	6.7871308	6.4649539	8.3991684	5.88367078	8.71735718	6.3570278	7.8678128	7.14372136	4.7699677	8.03091055	7.3719314
PALLD	5.625446	5.0572559	4.5119592	5.1783179	5.4824579	4.21293762	5.3360048	4.26072138	6.2104699	7.8592265	6.3857731	5.0855648	3.82709569	5.2914276	3.31222295	3.458495	5.186816	3.5229749	1.93178729	3.8640854	5.20274419	4.19708909	3.33705745	4.5451183	6.39012305	1.7407763	1.78465655	2.6958836	4.4892313	4.65431132	5.3532725	4.9189931	7.2193538	6.9982871	5.7955954	4.6331804	5.65032255	5.27935	5.2580661	4.8861371	5.851016	4.98664513	4.55695814	3.2363253	5.9760254	7.31889178	2.5784703	4.30089141	4.0104328
GAS1	4.659412	5.0242732	2.8881852	2.1820884	5.303375	5.24965928	2.3434547	1.9277655	4.4397704	4.7399851	6.5477856	4.8286856	0.97821395	2.9346717	1.50372674	1.7462513	4.816027	0.7476786	0.88184951	1.70825978	4.29876686	1.70619952	1.68747969	2.7381128	4.77057833	0.7379047	0.81263528	0.9662182	6.0646908	1.59883925	3.7919126	4.0270881	7.1724784	4.4213621	3.3814363	2.6839827	6.9195471	4.0990184	3.3290636	2.0211964	3.8717952	2.80576639	3.66421822	1.2376725	3.9136989	4.53120517	1.3372507	3.20317542	2.5290595
DEGS1	5.317667	5.5895115	5.2045726	4.4116706	6.4302821	5.34657503	4.9504915	5.81483362	4.283908	5.4363251	5.6816468	4.2376294	5.87118817	3.6688171	4.37194938	4.0107037	5.5980595	2.6795392	2.71766343	4.38529087	5.49604556	3.707641837	4.91088359	5.518162	6.12415385	3.1222331	3.06016214	2.8353515	4.6871563	4.09624566	4.6298604	4.414944	5.7414934	4.7294849	4.7889768	4.6705168	5.7024739	5.7142354	6.4945862	4.3784327	5.8163419	5.38373008	5.45673621	3.1532903	4.8439322	5.33225836	3.2529484	6.45742154	4.4229542
VASN	3.517287	5.2183485	2.0459856	3.53808	4.6997423	6.18617562	5.5619496	4.63428231	5.2856306	4.5540242	5.612346	2.7876696	2.49418183	3.2269879	3.874624	3.3295559	6.3222698	1.8610142	1.65023762	2.33966527	5.21906583	2.550076005	3.13306015	3.7989515	4.66590715	2.648719	2.62107918	4.64966	3.4098942	2.30021609	3.8925211	4.5833337	5.641393	3.7584168	3.3332635	4.80951	6.39208259	3.6661504	5.423215	2.4692362	4.3320827	2.04484077	4.30343451	4.4355923	4.1995853	5.47273026	4.3803563	3.99358213	4.1681362
CRYAB	4.333012	3.2003033	3.7861928	3.3455549	3.247068	5.38194921	4.586383	4.58013379	4.6636947	6.2553753	4.9782778	4.0301184	3.94458524	3.8429258	1.29271288	2.3163593	3.8648122	1.8543854	1.55739504	1.77958383	3.00970906	2.000972227	3.46084473	2.5304006	3.85126337	1.7455896	1.31047571	1.9552233	3.9091878	2.49640093	2.589911	4.0939581	5.7979469	6.7497988	3.9833435	3.4618336	6.74278028	3.5115171	5.085283	2.9105039	2.930699	2.91836947	3.17657915	3.2070669	5.0014067	6.96437141	1.3622331	2.93893186	2.2829575
TUBB6	4.884698	5.2151891	6.5848675	3.5293846	7.5032079	6.51049451	5.8563652	3.99963884	4.6398371	5.7429102	5.3595556	6.5687156	3.61292564	4.3115799	2.01245378	3.011124	4.6211039	2.2455625	1.56418191	6.09155079	6.47182206	2.728960792	3.5844641	3.4019335	5.72814207	2.6555403	3.09028645	2.4658385	4.4280098	3.42929437	5.6545086	4.7883293	6.3035358	4.9726235	3.5525185	3.8739148	6.72695211	6.042069	3.5573359	5.1773519	6.9491258	6.86855125	7.35404757	4.2535203	4.448519	6.09806277	4.9397796	6.56514513	4.1588609
NID2	4.371102	4.5370412	1.8407351	2.168348	4.603661	2.15096311	4.638574	4.62165718	4.1405429	3.6992422	5.2022883	1.7460415	3.03926508	3.5397982	1.37349674	2.6864846	3.7630132	1.1617454	1.21443334	2.09093632	3.68735418	1.882577656	1.90368444	2.5503877	4.00442061	1.2297306	1.91827137	1.468275	2.9987026	1.433798	3.8471904	3.0371725	6.0180164	3.1345401	2.1771655	3.4590287	4.72331157	3.8345838	2.1682623	3.0118301	4.287038	2.38072789	1.89600779	2.6314698	3.2173377	3.04275036	1.5384169	5.32216456	4.3069471
GNG11	3.345663	3.651383	2.4683781	3.3878843	3.8448169	5.13651309	6.0209064	5.19329982	4.1546419	5.3273779	4.7099927	1.6618902	5.24361867	3.1459976	2.20011301	3.5251284	4.9965115	2.406428	1.60517161	2.21166579	4.26693433	3.636243813	3.76210081	3.1044253	4.10780579	2.8263887	3.15517697	3.5237727	2.8323079	3.06746467	2.8945453	4.6095995	5.1400783	5.0271863	3.8202889	4.6070827	6.60715762	3.2644162	2.9147578	2.6831056	3.6887423	3.48431862	5.65392593	4.1457096	3.4477055	5.23110946	2.821283	4.98382954	3.7288399
TMEM158	4.005142	5.1770003	3.7582139	2.8023524	6.1860664	4.38289734	6.1401615	2.82103732	5.0811451	4.8636598	6.2849294	3.6840561	1.8307224	3.9538401	2.11492718	2.7699499	6.0167105	1.6913281	1.47884546	3.32277334	4.81619452	1.563697488	2.44876827	2.1298675	6.31972039	2.2914722	4.0317399	2.3311567	4.2660758	1.43856897	4.2630312	4.8988513	8.0672969	4.7125852	4.2789009	3.8234402	4.92201436	5.1102642	3.9151849	3.9084459	5.2319319	3.18949566	8.35056882	3.1300368	4.6337459	6.15737375	2.2191633	6.41067253	4.5763707
POSTN	6.565918	6.3839248	3.7926164	2.9988193	6.5251568	5.88072976	4.4730853	4.95980809	6.0436151	5.7580362	7.4277429	2.9203763	3.5003546	5.7385745	0.69954883	2.4940004	6.1608042	0.3799977	0.74432561	3.02088198	6.35540219	0.576535568	4.10525361	4.1119402	7.30831175	1.1986163	2.13142493	1.685244	2.9867994	2.05790968	5.6510498	6.3466	7.7457991	5.0817981	4.0107888	5.6115093	5.16991222	6.3777909	3.6437205	4.6459794	6.5494354	4.9078481	4.5899831	3.4921771	5.921686	5.00544489	1.930364	8.08538581	3.8991119
PLAUR	4.022077	4.3365995	4.5863785	4.2132008	6.0658155	5.70094852	5.7909387	3.98734834	3.4063959	3.431897	4.9562239	5.6490117	2.31328456	3.565627	3.40788799	2.882924	5.9708678	2.9958737	2.74112688	5.23280591	5.46173538	2.918384808	1.64312137	4.4943704	5.06048593	3.0761075	1.88840264	2.3166827	3.5998022	2.32307043	4.3478584	3.8314572	5.2560091	2.9887259	3.4275928	2.8372888	6.30194642	5.2214771	4.5069599	4.3309785	4.6646232	6.40788818	5.95489819	2.9978918	4.5091397	4.45804783	2.8272444	6.79500884	4.5196127
MT1M	1.835395	1.7559027	2.3903675	2.5550612	2.7602439	5.93429349	3.719176	3.33512616	1.8335771	3.1638375	4.2586405	3.0051667	1.14226528	1.4819158	1.06193813	1.2173443	3.4748332	0.8265743	0.72656357	1.02473087	3.43034116	1.07985719	1.95105243	3.4389722	4.99469952	1.267597	1.05506446	0.8781125	4.3013817	1.32883411	2.1608936	2.9097736	1.945314	2.6381178	1.9027532	1.7482547	7.39993069	4.6972794	2.2058612	1.0576474	3.1160524	3.14610343	6.33506425	1.5081737	2.0219678	4.44735692	1.4408338	2.47947836	1.5748523
PCOLCE	4.497711	5.7028734	3.6182676	3.8389127	5.9688706	8.13720462	5.3455591	4.4533451	4.7587264	5.2898155	7.0750554	1.5668192	2.66492001	4.6966599	3.38091233	3.905466	5.4216961	3.4885939	3.95678562	3.08131235	5.54693492	3.068481916	4.00526709	3.3415774	5.93195329	3.3314795	3.54424606	3.1861234	4.1827165	3.26915412	4.3218503	5.5399365	7.5329155	5.2376876	4.0510481	4.6453045	8.0385707	5.0237002	4.6267651	3.6266771	5.1924161	3.66165048	6.46668678	3.6796029	4.7944466	5.33093155	3.3694681	4.62206389	4.2656636
COL16A1	4.91739	5.0430241	5.8644331	3.9376973	4.8339413	6.93923328	4.1024577	3.41448624	5.2510803	5.3983355	6.5761572	4.6132181	1.58545385	4.1362075	2.13569252	2.3705469	4.8560098	2.0311701	1.20271134	2.72150334	5.01202835	1.82941812	3.65313933	3.8023784	4.42750463	1.944615	1.05324938	1.4135983	2.7152142	3.81696898	4.7104277	4.6943725	6.9880047	4.9508403	4.0386768	4.8798753	6.87211071	3.5905496	5.3564714	2.3882656	4.8666687	4.69132577	4.94823889	3.8117831	4.4048531	5.49668304	2.2025124	3.20448782	1.7826811
SERPINA1	2.429797	4.5558065	3.7202888	3.15362	6.287605	5.07020764	4.9414453	2.87243395	3.2801679	5.7128764	2.5868186	4.4082835	1.02777776	3.9920434	2.81169819	0.9946782	7.2202254	2.6709811	0.63023574	3.88151268	6.29733178	1.474534984	2.70885484	3.5135021	3.92580279	1.5853871	1.38929483	4.4749641	3.5881839	2.51356695	4.2138991	3.8564063	3.0554323	3.3020136	2.2729085	2.5509	4.86662881	5.2070009	1.3951146	3.7797212	5.0114089	3.80446638	1.44059936	6.9077323	3.7164465	3.99639013	1.2571849	6.39393996	4.6310524
HEPH	3.654356	3.6311657	1.720738	2.4901904	3.6244509	3.85087336	3.7382359	3.03434825	4.0131419	4.6449041	4.7928469	1.2216856	1.48816495	3.1713896	1.25365317	2.0057358	3.4096527	1.1987363	1.06853891	1.42961186	3.17123127	1.584160679	1.88132274	2.0540915	3.94055263	1.3727123	1.26789654	1.7495506	1.6894204	1.93984218	2.777519	3.7529508	5.6219496	4.0971967	3.041022	3.2768908	4.43702329	3.0924188	2.5377438	2.3712774	3.6101736	1.83044203	2.12111955	2.1313697	3.0347044	4.81554324	1.4877336	2.52479495	2.6297878
COL18A1	4.80233	4.9348309	4.4216089	4.4500558	5.7563161	5.43616372	6.7249425	6.10174979	5.306368	5.5783704	6.2489397	4.0464217	4.29057813	4.4471172	3.28261564	4.5272841	5.3769514	2.5744692	1.73942093	3.2157872	5.56232625	3.515475967	3.10709996	3.5145115	5.77500906	3.241904	3.48120749	3.8568471	4.7486373	3.20427049	4.2725017	4.8149296	6.7111419	5.4389372	3.9145974	4.893497	6.12794675	5.1950058	4.7707109	3.9139689	5.5414951	4.33354938	6.88598001	4.2841947	5.4187646	5.89878667	3.2671881	6.17837083	4.5674406
ACTA2	6.419378	6.7892669	5.9616274	6.0835646	6.1524559	8.16610853	7.2091621	6.38944838	8.2398892	9.3362755	8.1236102	3.3500083	5.26469986	6.5268052	3.14641257	5.0715777	6.6632998	3.4864399	3.18445948	3.98247893	6.05941546	4.689054953	5.27705892	5.3326879	6.76236896	4.0022718	4.59189258	4.6092438	4.4864115	3.64601025	5.9901003	7.3973052	9.1833228	9.0277951	7.5389132	6.6607574	7.56357119	6.8113546	6.3557323	5.1064467	6.3295696	4.72943886	6.46155727	5.9346198	6.3784647	9.55991331	3.3065615	5.91863459	5.3564875
CPA3	3.78103	3.2802181	2.9278168	2.2633562	3.1468608	2.61727827	6.2697861	2.50020073	4.7965684	5.6697655	5.2064528	1.3125449	0.57669581	2.9902531	2.30661593	2.703255	4.6706293	0.7455213	0.92908013	2.75476661	2.94720796	1.730090381	1.25190209	3.275641	3.6042448	0.9080537	1.20571227	2.2867175	1.9343394	1.4705609	4.593622	3.8465187	5.7692614	5.2767516	2.7763185	4.4529486	6.15424835	4.2481173	1.1734622	4.1393067	3.2351125	2.69466247	1.6306196	3.6200044	2.4108696	4.65366818	2.3042784	3.8384554	2.4675316
MYL9	5.166998	5.7108224	4.7742497	5.2064116	6.056177	7.61772773	6.2051809	5.21634315	7.3698332	8.8783857	6.961301	2.9650346	3.15090982	5.7849159	2.05262436	4.2639088	5.7487029	2.2285324	3.68851735	3.2277169	6.32580587	3.87442448	4.51555593	3.8957715	6.31530497	4.2297956	3.71507625	4.1403514	3.3110277	3.06180908	4.9557862	6.5613377	8.0738143	8.6226806	6.6447378	5.4634294	6.67061641	5.8785327	5.3632745	3.7808072	6.5699518	3.84855424	6.43782892	5.0330572	5.1316914	9.04060063	2.7401024	6.95304846	4.8034865
ACTN1	5.590575	6.1474804	6.7619353	4.5374728	7.2619281	5.5902401	5.5934179	5.0790589	6.2104146	7.3402787	6.510559	6.053305	5.07835193	5.0889002	4.63328249	4.5065497	5.8932421	4.9035656	2.01612062	5.54469886	6.31470434	3.503574547	3.17859435	4.4931159	6.9844406	4.1319856	3.7392374	3.5315957	5.3069258	4.69106791	5.8635495	5.0488555	7.0876847	6.3573159	6.1765023	5.1987544	5.54932948	6.3827427	5.2578036	4.8736832	6.7769597	6.53653027	6.16308401	4.9012434	5.3378481	7.25642438	3.8893049	7.13764865	4.7629046
CPXM2	3.50031	3.5807243	2.8595323	2.8997877	3.0899242	6.17904717	3.9144817	2.56671462	4.7532264	5.5300415	4.6907007	1.2045268	3.39040716	3.4504667	1.06498841	2.3068443	3.9406755	1.1503639	1.04666527	1.73442311	3.21341033	1.160495053	2.50706427	2.571014	2.33448461	1.0871971	1.2959969	1.5865485	4.9076283	0.9062204	1.8619187	3.1520522	6.1470009	4.7680416	4.142086	3.4115859	5.72201102	3.8584281	3.0839874	1.908382	2.697043	1.42548912	2.6522154	3.1130812	3.0448204	5.99292479	1.6185723	2.75835156	2.9088087
RASL12	3.641475	3.5431468	2.2387163	2.6649156	3.1626952	3.51644029	4.2685531	3.82139116	5.1035607	5.6710969	4.4377718	1.3447695	2.37036961	3.0065378	1.44059681	2.7389572	3.5302183	1.1687781	1.33368234	1.39769106	2.98168556	2.055540403	3.03109502	2.783628	2.99179692	1.474817	2.08702348	2.5173927	2.3648104	1.47419184	2.5724343	3.5421123	5.9693674	5.3634847	4.1850255	3.7622871	4.23942145	3.0960235	2.7128926	1.7137989	3.7703765	1.37235021	3.53348626	2.9966381	2.7669195	6.34889766	1.8872766	3.60386529	2.0787986
LAMA4	4.434651	4.2032708	2.5656634	2.7105224	4.4676392	4.06758107	5.4913379	4.49330256	4.544326	5.1351891	4.948328	1.8010295	3.06490077	3.5075498	1.4726892	3.1035316	4.5280428	1.8498035	0.84573021	2.71126976	4.04411984	2.929501326	1.9965812	2.6262181	4.41571411	1.7657138	2.4192712	2.5219036	3.1532886	1.66343153	4.2148646	3.868689	5.6809816	4.8512238	3.4549707	3.516269	5.03519437	3.963136	2.6243797	2.819477	5.1870638	4.23386457	3.28966746	2.9196627	3.5000794	4.68136149	1.7878746	4.98008537	3.8214427
CD3D	2.324952	1.9929131	3.6254944	2.6043699	5.3096807	6.17139544	4.7359467	2.3136671	4.1245387	2.32065	2.131399	1.5049867	2.0111817	2.3433442	2.27685775	4.1596766	5.804888	2.6323314	0.60497591	5.55816084	6.13397712	2.706738857	4.11847606	3.4275563	3.92858436	4.5922569	2.41870756	2.1087976	2.985854	2.82731159	3.5024218	3.9406946	2.1918792	3.7469539	3.022807	3.6116499	4.14329042	2.9144	1.5295262	3.9383839	3.7455451	5.83249918	2.34577308	3.4370373	3.0471215	3.49786454	2.4394739	4.19555756	3.6061655
COPZ2	3.950983	3.9592442	3.5322243	3.4453442	3.99776	6.31428062	3.5866127	2.55967698	3.6262694	4.5609046	5.0877757	2.9087382	1.7578258	3.842418	2.72124215	1.9459766	3.7610128	1.3663277	2.72828922	3.24806432	3.74402918	2.007948814	2.70229074	3.0094393	4.19452646	1.4564899	1.52773844	2.4022992	2.2886059	3.82454941	4.4078137	3.9247404	5.6132287	4.0907831	3.3958343	3.4384013	6.09444461	5.2019762	3.6195062	3.4858367	3.2148536	3.43362143	4.60828864	2.4502422	3.2580474	4.37283613	2.5621466	4.49535017	2.5120298
DSE	4.303231	2.9324484	4.8589792	2.0306051	5.6867626	3.29405898	3.5151184	2.2984921	2.5058921	2.9148232	3.8832502	3.2001822	2.85266946	2.1816189	1.97647347	1.9141444	4.5193875	2.024962	1.44698457	3.66902485	4.2204424	1.5244345	1.64003056	2.3156688	4.25073708	2.2087077	1.0621202	1.3333054	4.1725246	3.58789274	3.818319	2.7557198	4.1170024	2.859627	2.7761625	2.6261362	3.9244919	3.412602	1.7815317	3.656622	4.4432404	4.81668223	2.60589754	2.0667616	4.358564	2.681414	1.9795073	4.42090237	2.8313595
CCL11	3.838081	3.9163948	2.4816827	2.587619	5.6070196	4.58532885	4.2030588	3.7873815	3.7942459	3.0750147	5.1536589	0.8572946	0.60319618	4.2691692	1.06306779	2.3541521	3.65794	0.5526609	1.03944862	1.37084651	3.5353318	1.309426427	3.33129813	3.034887	5.55677965	0.8066052	0.5526609	2.50362	4.3515232	0.70480103	3.5429791	4.1530025	5.6879347	3.3321319	2.2431711	3.9102772	5.38205963	3.2001583	4.1495801	3.1403291	4.9512634	1.00403904	1.63527763	2.9659915	3.6190178	5.12112432	1.9789512	2.40994604	2.8919054
TPM2	5.093589	5.2374655	5.3315902	5.3518234	6.4774697	7.62636992	5.9319929	4.74191392	6.7145728	8.1519891	6.7224027	5.7609281	3.3118493	5.4095264	4.33327225	4.2607886	5.272353	3.1457553	4.7280192	3.7588695	6.71156166	4.187405266	4.07585177	3.8878356	6.54104567	3.4328937	4.70838126	3.8332802	3.6629899	2.75379826	5.1192572	6.3777852	7.9733106	7.9485725	6.2178846	5.1713901	6.76260403	5.8964858	5.1571359	3.5711365	5.6742261	3.68800351	7.49198767	4.3867366	5.1602781	9.02988166	3.4219755	6.6852564	4.3205546
MFAP5	4.19675	4.5856263	2.2116527	1.9393634	3.3775514	6.36575373	0.8894865	3.70956163	3.9932093	4.5947024	6.2731187	1.8385451	1.02344856	3.6524343	0.79554778	2.6043464	4.3697174	0.802011	0.8088128	1.31837299	3.57451532	0.899613592	2.95103724	2.195222	4.07283185	0.8068125	0.96031789	0.7963581	2.9418707	0.80046293	3.0038777	4.2296674	6.7598514	4.796033	1.6947712	2.8407948	7.08966586	2.8783234	5.7905784	2.3214951	3.0456424	2.18763757	1.97475966	1.4359694	4.129824	4.26332025	0.8159619	1.18601423	1.1542257
VCAN	7.302179	6.3321314	2.7812078	3.5162806	5.6647094	6.10915424	5.054974	4.99661419	5.8473099	5.1703332	7.3011682	2.7458838	4.6321243	4.9730838	1.67673827	2.7999804	6.3761986	2.0962384	1.1121015	2.25962811	5.29635801	2.107086592	4.64889247	3.9208409	6.33048974	1.6772353	1.79009261	1.8300125	4.6616483	1.85053543	5.504561	5.8130823	8.531248	4.3115138	3.7893511	5.0903307	7.03078658	5.576726	3.9882123	4.3271462	5.7860558	4.88854543	5.36666353	3.1808892	5.6383293	4.63524655	2.078259	6.91644217	4.67796
FNDC1	5.354668	5.4520473	1.514943	2.245513	4.1043952	6.50592029	2.0686289	2.17570025	4.8070166	3.8014715	6.420198	1.7989699	1.83155075	3.7675027	0.91329986	1.6732669	5.8336525	0.8147594	0.83412991	1.09325502	4.25983344	0.914358914	1.93987919	2.8162235	3.97264826	0.8374142	0.84612828	0.939149	1.4172274	0.84321245	4.1640738	4.449052	7.541741	3.3641903	2.263454	3.8270502	7.52069891	3.3961471	2.359798	2.827746	4.6742786	1.485149	2.078644	1.1145344	5.0883573	2.29510411	0.9291887	2.78042464	2.1437812
ROR2	3.415933	3.397346	5.1309105	1.9217646	4.3648818	3.93660325	2.412201	1.78310124	3.8745085	4.8970448	4.3150924	4.484559	1.38621235	2.6448225	0.93301455	1.4702644	3.6066507	0.8973602	0.87955069	2.85549818	2.96187448	1.426592752	2.87337146	2.4304983	3.22478203	0.9674873	0.96017684	0.9376778	2.6339768	4.30663918	4.0598519	3.0605147	5.6173293	4.0826955	3.5243492	3.3155712	4.86667866	4.2212127	2.1564577	2.7685049	3.4541177	3.84098522	1.96453262	2.9533314	2.7459251	4.55282636	1.6802061	4.81672834	1.9622647
COL14A1	4.508206	3.8552184	1.2354751	2.5309643	2.6312812	5.10831523	4.4075125	3.72695414	4.2335609	4.9360118	4.9650323	1.5595787	2.67863682	3.862849	1.26235692	3.2888928	4.2031905	1.1334007	0.98719625	1.31072768	2.91870295	1.55193952	3.01557115	3.3694347	3.43361833	1.3957321	1.60772904	1.9193774	3.3405118	1.93025446	2.8790016	3.3011388	5.2316721	4.5062124	2.9738964	4.3927587	6.24066043	2.4623666	2.9451038	2.7244372	3.7930476	1.58105967	2.43795825	3.3198249	2.773572	4.43290382	1.7124406	3.49149515	3.3099263
FN1	6.704784	7.0804755	6.0836411	3.7662744	8.1316769	6.70160047	5.7570105	5.83782397	6.3259122	6.2579363	7.3738789	5.4060684	4.4168264	5.215654	2.84922263	3.4738415	7.0816594	2.469539	1.44921836	3.41174057	6.25975832	2.859583432	3.99172582	4.8638093	6.4858757	2.3466066	2.07656171	2.8693277	4.2455606	1.4835234	5.494376	6.1136169	8.420206	5.8679594	5.1319528	5.474993	6.54636563	6.2605347	5.6512561	4.780369	7.6100116	5.59687993	8.06465542	3.9069963	5.9695331	5.85951004	3.4681747	8.16513056	5.8878601
CAV1	5.385679	4.0291023	6.730965	3.8109976	6.6976088	5.72373368	6.3320727	5.46874174	4.7043097	6.5066436	6.145977	6.072432	3.3419122	4.9910759	3.89859121	3.9564409	4.8576108	2.8100848	0.9969539	6.01807201	5.83075041	3.813540418	3.78243384	4.4909996	6.13271348	2.6218505	3.50461075	2.9554739	6.0243094	4.32310111	5.387073	4.1090305	6.0910464	6.4245492	3.9614947	5.0454989	6.8177137	5.9249176	5.4144678	4.2785515	7.2017361	7.39664422	6.46631036	4.5549682	4.2825647	6.42413543	3.4004734	5.68670565	4.4849613
SRPX	3.449386	3.9165015	2.5779351	2.7656893	6.8588669	5.38262181	3.6212517	2.33214784	5.2905471	5.9343071	5.2158875	4.4216342	1.89104373	2.8362133	1.47838408	3.0512463	5.086187	1.1083197	1.30174042	1.18489961	5.56539681	1.901352979	4.57654216	4.3633738	4.68517122	2.1558154	1.11101944	1.3960341	2.559215	2.41342081	3.056956	3.5018955	6.1846029	6.1049284	4.1809146	4.7891285	7.46177559	5.0145167	2.4782746	1.9135294	7.3803545	5.66583162	6.08223732	3.5172277	2.6246059	6.25351288	1.8227757	7.69043954	2.6227469
SOD3	3.149543	3.1634406	3.7956534	3.3373144	3.7522049	5.43791863	4.6569237	4.04163922	4.6131999	5.6788999	5.2177546	1.4508901	2.0587823	3.1466203	3.27212089	3.0894321	4.6302621	1.2606313	2.80347045	2.6302437	4.07543155	1.679376626	3.32201936	3.3445438	3.74199074	3.7068018	2.41442466	3.3107277	1.8733286	2.50105631	2.9869447	5.1013734	6.2836911	5.5355579	4.9441924	3.8356183	5.16034214	4.0114645	4.12451	2.5143281	4.4360978	2.02242273	4.51455637	3.6498196	3.9601889	6.42426892	2.030273	3.60544009	3.1414404
MMP2	5.701102	6.0856113	3.5286358	4.9415674	5.8231066	6.79682387	5.7199894	4.490155	5.6690208	6.1416515	7.4055189	3.1247193	1.93691698	5.2335293	2.61774564	4.2697301	6.1495516	3.6876203	1.35397408	2.79434085	5.72423531	4.784046066	3.99049826	4.6291576	6.52212872	3.4789675	3.53998468	3.0098275	3.6694279	3.78533642	5.4285187	6.0506059	7.7147469	5.3912781	4.7775552	5.9229077	7.60902196	5.2845427	4.6114863	4.0934606	5.9106512	2.55798953	4.91321963	4.5885728	5.3854631	5.85957036	3.4825529	4.60817876	5.040158
THBS1	6.982854	5.946999	4.639268	3.7934801	7.1090601	6.75444122	6.6048606	5.20567959	5.0231781	5.546256	6.716916	4.0179081	3.12067288	4.7368129	3.08272054	3.4922525	6.7859813	2.7242058	2.47280899	2.58080142	5.26296035	2.832487573	2.16301355	5.071634	5.99792407	4.0217467	3.16362066	1.6477516	3.3774116	4.85887565	5.632104	4.8497153	6.8785173	5.1706726	4.3050335	5.1324027	8.27377159	5.3976023	4.4744916	4.9191283	6.1111903	5.57115197	3.60309871	4.4536477	5.5030392	7.09989334	2.876297	5.75138635	5.6890003
IFITM1	4.243537	5.2019158	9.3469465	4.5070199	8.48656	8.67396433	6.5774578	5.83524476	4.9156145	5.0873804	6.1972491	3.9446688	5.4647775	3.8126926	4.48614257	4.067951	7.8688605	4.7496147	1.82518246	8.91030114	8.24026139	3.606976701	4.91903314	6.1828484	8.52001461	5.435318	4.17414858	5.1824818	5.1307536	3.89862183	7.2157882	5.690477	5.4107099	5.5595678	3.9415639	5.794468	7.11951679	7.3278592	6.9660817	4.2744882	6.2881793	9.79453728	4.4902769	5.6541024	6.2019042	6.05631986	5.4465995	5.82157095	5.1976912
PDGFC	3.783284	4.1276739	2.2105136	3.651925	4.7489245	3.55266211	3.8351977	2.16141603	3.5809643	4.4377991	4.8034267	3.0119903	2.38998758	3.0421709	1.79434606	1.4085875	4.6955534	1.4774024	0.97385883	1.21738792	3.58982404	2.806760514	2.00688389	2.8659736	4.4767648	1.2296349	1.09838808	1.6190787	4.154374	3.72559942	4.062406	3.8683422	4.9480067	3.6660938	2.4669362	3.6972675	3.55590032	4.8985215	3.4750932	2.9947773	4.755136	2.67416828	4.3005911	2.3689443	4.4299144	3.61239218	2.4263196	5.20288824	3.1991464
A2M	6.320115	6.1515252	4.1524079	5.3170264	4.7956505	6.72875988	7.9514574	6.83383144	7.8450464	8.1841765	6.6327972	2.7096867	4.31918256	5.6969724	3.98442706	6.0355227	6.9710213	4.0054389	2.43293581	4.33350699	6.22005764	4.961587385	5.69554416	6.2990386	5.70491281	4.822356	4.82136929	5.1816399	5.2334075	5.12049998	5.2201603	6.3933148	8.1850731	7.6804086	7.038251	7.2293282	7.37127889	5.6989785	5.4367603	4.9285623	6.0056645	4.28330123	4.51466805	6.4174484	5.0118019	8.65594881	4.3445468	6.97293093	6.4285494
GPC6	4.77345	3.994797	2.0038672	2.3623909	5.1947559	4.35448642	2.816573	3.02243293	4.3493566	3.9916129	5.0671879	1.8301298	4.68286857	2.831948	1.42238889	2.060825	4.2280364	1.4004014	1.32456111	1.77277285	3.68551614	2.162241163	2.26869244	2.6853627	4.53451848	1.3179504	1.52926931	1.4874696	3.1513706	1.5256961	3.2277846	3.7269512	6.0606563	3.9903862	2.9412098	3.6080917	5.26515199	3.7359679	2.2390027	2.5097897	4.1411166	4.25094603	2.42699612	2.1887851	3.4921698	4.12649913	1.8030665	6.31332113	2.694056
TIMP1	6.047437	6.9954249	6.2948501	7.0384569	7.8652503	10.25181872	7.9227615	7.20322671	7.1524479	7.5233143	7.1780752	7.4946519	4.65247243	6.3977555	5.68168503	6.1491279	9.1118596	6.5629407	7.55020521	5.8845663	7.31734494	7.286217172	7.20146141	6.5184746	7.32015376	8.0832207	6.31525031	5.8558115	4.9944442	6.06965804	6.9916466	8.0586942	8.3722172	7.4030205	7.4361938	7.5285801	9.730893	7.3875214	6.8420792	5.8653469	8.3930597	6.98445335	8.64367459	5.9361962	6.9973362	8.81354502	5.5734005	9.37030899	6.3270842
MOXD1	3.993205	3.6366439	1.3429462	2.5758744	3.1425063	5.40400104	3.2417499	4.75804976	4.2322798	3.6013041	4.5642665	2.0688166	1.1113159	3.6357153	1.72540506	1.9510926	3.2222582	0.8691161	1.01948986	1.17457546	3.25111164	1.615341322	3.22029568	3.2983682	4.45455173	0.9658171	1.09268757	1.0462236	3.6392116	1.42072914	2.4807007	3.5381635	5.1484981	3.4941503	2.5389544	4.1728845	5.49362742	2.9027275	2.7019594	2.4039596	5.6937371	2.80768591	2.31478751	2.6075782	2.9989767	4.21149059	1.4985093	1.64185195	4.1366201
FXYD6	2.779671	3.1251747	2.2201937	2.5076794	2.7307012	3.67684294	3.2365221	3.67748913	5.0981241	6.6326219	4.6276606	2.5917143	3.99590108	3.1582848	1.27888378	1.8685271	3.4023305	1.084583	2.32622424	1.6052417	3.22849923	1.134977529	2.75335893	2.4833181	3.55765506	1.06296	1.75078361	1.5769518	5.3224041	2.17085053	2.1685933	3.4652181	5.787731	6.0844087	4.5913732	3.143997	4.35678073	3.3115954	2.7941952	1.6593079	2.7907957	1.35235457	5.5508036	2.0399504	2.2593887	6.27750597	1.481503	3.09174298	2.2403287
PMP22	5.150758	4.4105041	3.8333036	3.1476859	5.1648225	5.55295292	5.3394293	5.19030608	4.8421502	5.5996138	5.7581851	4.0499144	1.90167659	3.7627591	3.38666394	3.9409258	5.4861379	1.4088495	2.53342043	3.44029279	5.34482852	2.600611805	3.56079771	4.3750529	5.13682132	1.7646005	2.26165886	4.776758	4.2412501	2.22082177	4.0521301	5.6888383	5.9478051	5.8132708	3.8986315	5.5459116	6.92612356	4.1118861	3.334921	3.2577929	5.5005753	4.40673834	5.56183824	3.9915735	4.5276888	6.02153219	3.1201854	5.7023563	5.7417569
FKBP5	4.24947	2.6850324	4.8405787	4.600259	5.0906813	4.45151361	3.6064424	3.86912733	3.7026888	4.9083577	4.2001798	5.4733814	3.94359127	4.4912387	3.84624843	1.802146	5.2816725	2.4270592	1.98502381	3.49128098	5.02972734	2.626293023	5.44502473	4.0574408	3.71726376	1.1826971	1.40391092	1.3198141	3.1787632	3.85246539	4.588585	2.7522484	4.8351376	4.1509534	2.8632457	2.9182403	5.98383621	3.4532018	4.7876063	3.1851402	3.4956826	5.1418649	2.15908921	2.6795909	4.4558455	4.76004648	1.8983181	5.31359299	2.8693948
TPM1	4.646788	4.2007904	5.2120527	3.9703058	5.842324	4.81386978	5.2574644	6.20554213	5.600352	7.8324745	5.6653037	4.3508554	4.51225325	4.121364	4.1874576	3.7820621	5.0206734	2.8865534	3.66730612	3.74829008	5.20886369	3.342031866	2.76101815	5.0709014	5.58694236	2.7833825	2.83967973	1.9503204	3.0120975	3.17607373	4.1864437	4.6234171	6.6416032	7.1912914	5.2440809	4.1658853	4.97852293	4.9480136	4.6913847	2.7329045	5.4748778	3.52265474	5.00111535	3.563014	4.6403471	7.30122452	3.2351746	6.01552339	5.3288273
CLIP3	3.409834	4.302286	2.7206273	3.7831238	3.5259891	4.43467931	3.3320185	3.09202377	5.0188667	6.0727738	4.8982715	1.8917041	6.12306673	3.2830639	2.76563982	2.5732083	3.6596373	1.7883001	1.36780728	1.48934995	3.03650463	1.490582401	3.00195535	3.0308628	3.91276432	1.4927296	1.55380087	1.7486443	5.266502	1.773061	2.8843801	3.6674918	5.690634	5.900352	4.186278	3.6400817	5.31458888	3.4062261	3.1889938	2.1013766	3.6163281	1.58804381	5.77178801	2.8418233	3.0147156	6.06367524	2.0744064	2.86483014	2.6529578
PRRX2	2.829571	3.7594509	1.7287723	3.1816463	3.5748255	5.29877955	3.6233749	2.60403984	2.7317783	3.0416375	5.5262646	2.6844314	1.35696316	2.6384029	1.39015332	1.6184364	4.0088883	1.2529976	1.52827883	1.89742004	3.24304892	1.537300503	2.65979337	2.314937	4.09674528	2.2743629	1.45201051	1.9017323	2.5163834	3.20220541	3.6848439	4.8402446	5.1671824	3.0402716	2.2441587	2.9478768	5.50047017	4.9186749	2.6945846	1.9316993	3.1046218	1.94291159	5.28209457	2.5253846	3.8988474	3.88039582	2.5209708	2.93904715	3.2599748
MAP1B	4.326693	3.4345232	2.9073227	3.0368327	4.636599	3.58080671	4.5940999	4.20082842	4.3269294	5.6738791	3.7448777	1.9099342	5.89463093	2.9111345	1.63324356	2.4045137	3.9012589	1.6007659	1.41290771	1.68447926	3.22967598	2.373674227	2.50262933	2.6144323	3.04091382	1.5138487	2.02111067	2.1670001	4.8225995	3.12442241	2.8045305	3.1173943	5.1338821	5.2667101	3.6360436	3.3745761	4.6872922	3.1037387	3.2290653	2.8214517	3.1786152	2.05853965	4.91807737	2.6342084	3.9107183	5.60586059	1.7659208	5.95492607	3.3137622
FBLN2	4.698619	4.4439684	2.9459218	3.3545545	5.2919709	5.59168169	4.7527711	2.6642903	5.4519123	5.0976099	6.6955856	2.2950803	1.16380905	3.9912357	0.94940047	4.1548935	5.6340053	1.7734754	2.37240124	2.28755429	5.9060308	1.801881422	3.67432513	3.7967562	5.07448665	3.6770511	2.02826223	1.3290828	2.8997756	2.78496041	4.4708691	5.3114405	5.9777833	5.3819757	3.5781549	4.4480977	6.9890258	5.058825	3.4112098	3.0980071	4.7591942	2.83864792	5.67321848	3.4907164	4.7313796	5.29173846	1.7739859	4.86736763	3.9295982
HTRA3	4.575009	4.6520897	4.301756	2.8679358	5.2773346	5.29481925	4.771798	2.45775535	4.8195423	5.0734242	6.0191613	2.6675027	2.45080498	4.6498469	0.87698125	2.3606373	5.1328717	1.5583745	1.18402691	3.24268264	5.61394637	3.576716982	2.57844429	2.5711045	6.23519878	3.2809332	2.1025765	2.355028	2.7095752	1.36033855	4.423293	4.7630418	6.812395	4.3798692	4.1635849	2.8948425	6.16105932	5.9831067	3.4364014	3.4760801	5.7425057	3.68056002	4.0553579	2.365734	5.5625209	4.91573693	1.829227	5.12072726	3.0934809
HTRA1	6.430856	6.8898707	6.0121559	5.1355967	6.8181844	8.05361352	7.1770833	6.02354459	6.4297725	6.1212416	8.4755836	5.8323155	4.06110572	5.7635857	2.85949826	4.4030769	5.8616402	4.4740034	3.25946109	3.53965945	6.93839386	5.255539872	4.22026755	4.9113095	7.27904906	3.5221817	4.68275	4.3471105	3.8699145	4.55397283	6.094089	6.6907642	9.090205	6.1221239	5.2347654	6.0990201	8.48039943	5.7453575	5.6790775	4.9750359	5.8406835	5.94284868	6.59209587	4.6390877	6.2396824	6.22322559	4.288628	5.88518596	5.125171
MAFB	5.259804	4.7806194	5.8193582	4.2990443	5.7212175	6.01711373	4.4489701	4.00989339	4.9080501	5.3214453	5.7231363	5.5018191	1.14578118	4.5965961	5.20062389	2.6398612	6.4228267	2.9847861	3.6035916	5.43617784	6.39416287	3.452546433	3.2892927	5.3214232	4.49318124	1.8188944	1.6559115	1.6925276	3.718017	4.88755183	4.71124	5.2432507	7.0975337	4.9765398	3.4062232	4.3534113	6.33271006	3.9624663	5.3274931	4.4082581	5.4860478	3.66897422	4.12126266	2.7337447	4.6872987	3.86325181	2.7263766	6.47272648	3.8591434
COL8A1	5.115067	4.9963894	1.9041983	3.2895436	4.2433541	5.21404846	5.0296688	3.40216779	4.6322017	4.4543657	6.0496773	1.3803068	1.6140878	4.2242167	1.89825309	2.6121674	4.5521839	1.2557845	1.40494178	1.43157142	3.63770741	2.036469828	2.64491578	3.4081542	4.5914787	2.0374047	1.38284334	1.7932828	2.8940285	2.06320003	3.9820054	4.3988422	6.6258885	3.4429205	2.7115296	4.4064967	5.37856825	3.7445852	2.7744396	2.9138953	4.0487504	1.68806695	4.20982737	3.3122825	4.3758986	3.81077063	2.1580695	2.13882266	4.2301187
DACT1	3.135791	3.716842	2.6280776	2.0854582	3.5365028	3.90967514	4.2397592	2.66062485	3.7932404	3.7195467	4.3801016	1.4846123	5.88449499	2.6135112	1.2470092	1.6896488	4.0261207	1.1143624	1.6788122	1.32759632	3.45033127	1.433214829	3.10544239	2.5334214	4.18671228	1.2169505	1.18814228	1.0795062	2.7734529	1.78695061	2.9201887	3.1108747	5.2368701	3.0380472	2.3415927	3.3299424	4.44530272	3.3417724	2.368309	2.1440224	3.6748339	1.78213368	4.23704658	1.8300311	2.8470317	3.98264055	1.2461086	3.35741517	1.8957109
EPSTI1	5.05637	3.1514394	3.0356492	2.6268767	5.8181063	5.82505297	2.7505457	5.83171099	3.0585414	4.8059211	4.7169795	3.0691148	4.10473492	2.4710877	3.46188596	1.5465544	6.269879	3.5682629	0.61820506	6.43621358	5.99092494	3.23958864	3.14407616	4.6088978	4.07565287	3.1212328	1.583751	1.8170571	2.6630027	2.33410462	5.7484845	4.1592141	4.5512109	3.8612728	2.6577497	4.4992848	3.73546982	4.0948496	3.5090098	2.9769372	4.3769245	5.91326346	2.87108802	3.9072961	3.1597652	4.25843713	3.6644346	5.23036157	5.0572443
ANXA5	6.169809	6.6900069	6.3104865	6.0732443	7.2263733	6.7349945	6.5549031	5.45388958	5.8641863	6.5039473	6.6650034	6.4859364	5.57675411	6.5988286	5.9668755	3.7917757	7.2376195	5.6866751	3.26088994	6.38723425	7.39163863	6.26043065	6.57322293	6.3116041	7.22648001	4.3066858	3.30824426	3.3386674	6.4053095	5.86366452	6.8082932	6.0217106	7.4444641	6.2569885	6.0458217	5.9512659	7.76778911	6.1381525	7.0186401	6.2095819	7.0889447	6.95347146	7.68615443	4.9682797	6.5884979	6.84917793	5.4988969	7.14062035	6.1864756
TWIST1	4.734733	4.15472	3.1644639	2.5701567	5.0694439	5.56811596	5.3970311	3.81490184	3.8409526	4.639816	5.9036502	4.127249	1.50778199	3.0962939	1.17906016	1.7541848	4.538102	0.9971194	0.97680373	1.97174838	4.63879114	1.90340302	2.32607181	2.4431387	4.61732948	1.4817871	1.17238959	1.5234436	5.4676452	1.38015299	3.1403696	4.3618979	5.7970475	3.9464279	2.8243807	4.9305288	6.1074399	3.8780079	3.1262971	2.2240519	5.359382	2.40567925	2.20154434	2.8937025	3.8373746	5.06824625	2.3837711	4.80606815	2.8253506
OSMR	3.942192	4.0547193	4.7087259	3.9339244	5.0520022	3.82445666	4.1769584	3.07932557	3.7396331	4.696719	3.644106	4.1530307	1.19072587	3.9485157	3.02269972	2.2533839	5.3751457	2.7934331	0.7412494	4.39098289	4.9030659	2.936443963	1.98081918	3.2615953	5.57570991	1.9585319	1.32660537	1.0114457	1.8380744	3.03659007	4.9886018	2.8643277	4.7731131	3.8943625	3.7377094	3.1201937	5.26502602	5.0446805	2.8804831	4.0402567	5.0377558	4.64417231	4.22442738	2.7823502	4.4124289	4.83005831	2.8589352	4.76898106	3.1509416
TMC4	4.916973	6.0073	3.1040334	6.7837919	3.6000958	2.52426768	6.1067148	4.68443291	6.5054269	5.5467226	6.0903989	3.8144391	3.20903854	5.1516765	5.82599783	6.4373832	4.1745576	6.7860739	6.08984246	5.22269306	4.66714117	5.619839491	2.80610884	6.2501733	3.06877785	6.867533	5.69726021	6.0413912	4.5018402	6.78081891	4.83786	5.3787601	4.6868521	5.258288	5.9593817	6.4117392	1.97766937	5.7350973	5.090958	5.2128185	4.678094	3.33253073	2.83675328	6.3203791	5.7483205	5.09838283	6.7586165	1.47301578	4.4292609
ACTG2	5.936364	5.3393434	6.5010816	6.0806004	5.0052501	4.9821938	5.853514	4.13998721	8.061833	9.9765978	7.1908325	2.2425595	2.93760904	6.2365099	1.11616095	4.2538199	4.8483842	1.1319773	2.38983881	3.08319665	4.98553919	3.663489335	3.87661475	4.2364499	5.48983761	2.4101427	2.41769171	2.572775	3.2777869	1.01782766	5.0645108	6.7661067	9.2808153	9.4586621	7.4317726	5.5253347	3.45104282	6.5109744	6.1629119	3.7752788	5.1689151	1.60332517	5.93198122	5.2590438	4.7933805	10.57373172	1.6168663	5.86856736	3.5529868
OLR1	3.708761	2.3670151	5.3569955	2.0089377	3.4809965	3.13629091	3.4168494	7.15764381	3.8348662	5.2868657	4.9082777	1.8454742	0.5402535	2.6544245	3.42775183	0.5983946	5.2302343	1.4506816	1.47684773	2.25146973	5.82296449	1.816417844	1.16555784	2.9778825	3.90459226	1.6466417	0.6606929	0.880937	1.7262687	1.35290086	2.6817723	3.0920014	2.9296662	3.038345	1.7835222	2.147342	1.7895288	2.9521212	6.4645629	3.820098	4.1469466	3.45023154	0.93191446	2.8041327	4.0968893	4.50751299	2.484337	2.00443489	5.1606093
SFRP4	6.210311	6.8596098	1.6072814	3.7074336	2.5642715	7.79129729	1.3903598	2.71815675	6.3033059	5.5186151	7.8230616	0.8528947	0.66284629	6.1214697	0.65193164	3.0120267	6.4997975	0.6822283	1.07058732	1.77517436	4.42702151	0.6748061	3.25819471	5.027524	6.43119507	0.6700575	1.00129807	0.8108065	1.5813291	0.93683067	4.5852104	6.1012622	8.6966948	5.6955866	4.2173706	4.8277571	8.65618454	4.3731499	4.7055761	3.9532574	5.5362888	1.4832466	3.20900611	1.6438416	6.2869725	5.45092967	0.7955149	1.92765748	1.7342188
BGN	5.819093	7.5013595	5.2045947	4.5684375	7.3848504	9.58875485	7.1785164	6.85222856	6.84611	6.2093084	8.2608278	5.0969766	4.78589133	6.2238122	2.83872541	4.9545058	7.4099894	3.1993575	2.78968729	3.91528001	7.48776599	4.102724606	5.07323112	5.2979031	7.75878199	3.7957228	3.9314498	5.0165103	4.5150628	3.44820592	6.1038276	7.2230415	8.600034	5.8176339	5.7900948	6.1388177	9.06400935	7.0232741	5.9394309	5.3752943	7.362758	5.35317688	6.58745317	5.196231	7.0961864	5.96682264	3.3958595	5.71188049	6.1569858
FLNC	4.532554	3.3273234	4.2270466	3.8908479	3.321954	4.60332805	3.2330274	2.66352279	6.4928112	8.4343436	4.738588	2.3814039	3.34213175	3.8863153	1.31191512	2.1434464	4.4525767	1.1316704	1.0825095	2.20021125	2.78308809	1.18064306	2.22753988	2.1756122	2.95491002	1.3234888	0.85661161	1.4837546	3.1672601	1.08941992	2.9206707	3.5304934	7.0644535	7.5785931	5.0437939	3.5041667	6.49100782	4.5094794	5.3539683	1.4447782	3.4259697	1.97802908	6.05939542	3.2607559	4.0183435	8.3755109	1.3555825	3.77635522	2.4745769
CNN1	5.131406	4.3034376	5.342609	5.1241483	4.2085459	5.87090505	5.2812722	2.96961633	7.6058078	9.1579443	6.4281934	1.4137809	1.45451005	5.5385351	0.97803134	3.143438	4.7200829	0.5355964	1.84977565	2.72338604	3.7066994	2.443754681	3.23095644	3.5055217	4.8678546	1.8017314	1.38477256	2.0083879	1.6792201	0.87590997	3.9042853	5.6370006	8.0480792	8.9506179	6.6844218	4.1276573	5.10002533	5.503615	4.9395463	2.593442	4.4129961	1.88914436	5.20728472	4.1598134	3.9214405	9.62092763	0.8282276	4.76784902	3.0489139
FLNA	6.39786	6.0727464	6.9324903	5.6072902	7.3103436	6.62253289	6.4178742	5.75432348	7.754658	8.8988587	6.9485802	6.431564	5.3867688	5.8621432	4.65148731	5.398211	6.4280871	4.5509809	3.98302371	6.31411368	7.3535579	4.571774163	4.75744014	4.7306418	6.78116675	3.8292158	3.20670531	2.9706322	6.3032444	5.29001097	6.3870965	5.5822473	8.1504524	8.4657571	7.0676391	5.5567532	6.04939076	8.0881814	6.4059308	5.3245727	7.2224018	6.26597874	7.58801174	5.0802235	5.6772991	8.82138786	3.8420121	8.19942733	5.2647941
SSH3	5.889396	6.5908569	5.8102301	6.3735922	4.5137345	4.10764315	6.7091088	4.92765726	5.9758277	5.7827488	6.2898522	4.3569207	1.22044965	6.3755875	5.9430126	6.3260741	4.2264929	7.7891062	7.262925	5.70277949	4.69522168	7.039708582	3.79633377	5.422443	4.74424865	7.0001118	6.30130411	5.5838388	3.4227876	7.09231401	6.0725973	5.5202088	5.2046944	6.2369889	6.8868295	6.2553064	3.08120722	3.8475564	5.4020186	5.3468713	4.6659945	4.4767615	3.76466687	6.9813585	5.5025268	4.32709538	5.803669	3.16184823	5.4130079
MGP	5.955761	5.8677133	3.8485021	4.7172673	2.7142091	8.32267199	6.3815132	6.28393074	6.6802985	8.2425746	7.6338402	1.0576397	4.01353751	5.4615917	2.86370602	4.7641857	6.1171008	1.6258324	2.16280169	2.74627276	5.09829671	2.810840132	5.18806079	7.0294107	5.30342008	3.1402583	4.10516299	4.9560463	2.0747802	2.7796424	3.6098632	6.3038459	8.4852553	7.3344147	6.4530019	5.7694529	9.107731	5.3538416	5.9240967	3.472429	4.6719907	2.31071342	4.56861382	4.637646	5.0921944	8.36016494	2.6027636	4.36268256	3.7402594
SERPINE2	3.125334	3.1994952	5.3233519	2.079443	4.9684923	6.27458582	4.8425656	2.84120843	3.5267865	5.1085281	4.3456558	3.4587927	2.10772201	2.4726462	1.80165624	3.3647862	5.6908161	2.8603782	0.95236951	1.97855144	2.35728062	1.458758193	3.89280463	3.0210893	3.15783441	1.3962605	1.03466831	1.5514951	3.5638379	3.72056733	4.0100324	3.5081106	4.32557	3.9749024	2.6610543	3.7122199	7.40718409	2.8931815	1.5421661	3.2356734	3.3470316	2.18592467	4.72329459	4.6136268	3.1246904	6.32183332	1.5456198	3.99049857	2.2917223
MT1G	2.948963	3.4033822	3.8735432	3.3989214	4.5140409	6.47109765	1.7179947	7.46940744	4.0575334	2.1807413	3.5401909	6.0662967	2.95670299	2.2159018	1.39695212	0.9422157	5.1715423	1.3446045	1.0991465	2.90750801	5.11060961	1.444031841	1.49477811	2.0439765	5.56641631	1.6864261	4.66976503	1.3599032	4.4545237	1.52288221	3.3992596	4.3627828	2.452513	2.807687	2.6364317	1.5291728	4.02909771	5.6999697	3.1927388	2.1441754	4.7489969	5.28863315	5.92341226	1.3577466	3.5943261	2.97596567	1.7258826	4.85666368	2.9133805
ECM1	4.29877	4.6517048	3.5885105	3.779449	5.1794284	5.12835632	5.105697	3.69164134	3.8369675	4.2170886	5.6000158	4.4546055	2.30892715	4.0814333	3.45777903	3.178292	4.9189838	1.7970578	1.73482461	2.90238706	4.38649635	2.428814999	2.87927952	3.175413	5.07320404	2.3283689	2.60745234	2.9126391	3.6244346	2.47128777	4.7527055	4.0422093	6.238302	4.1792873	2.9631414	3.9819702	6.06227136	4.795859	6.1193286	6.720654	4.5325368	4.75812992	7.16679568	3.3924517	4.7611181	4.16575052	2.5405185	4.63095907	4.0341385
CILP	3.425691	4.4719021	1.4453097	1.441708	2.7180279	4.72057204	1.1447244	3.2350156	4.3308328	5.4363197	5.4474638	1.2010077	1.30182787	2.8842843	1.36499917	2.0024526	5.0563035	1.1554692	1.50261918	1.16336062	3.4534801	1.064730266	3.79935648	3.208057	2.07342394	1.1574178	1.08384943	1.3875757	1.1221579	1.50558289	1.6585727	2.018675	6.3727761	5.8025585	2.2370998	2.7579815	7.15375795	1.8979725	4.3090961	1.2399217	2.5046794	1.59778653	2.24225838	1.6892601	1.6836478	4.93068244	1.4172911	2.20897116	1.0891498
ANPEP	2.021342	2.9078674	2.6273821	1.960315	4.9104814	5.24040727	3.8321558	3.17295683	1.582102	2.4052884	4.0821567	3.4279914	1.313887	2.5794872	1.64619913	1.6506338	4.1727964	1.0935329	0.80067567	3.13298692	3.57041997	1.171038188	2.04683144	2.7003081	2.8444299	1.4702145	2.24953216	1.6374931	3.2684866	1.82361558	2.4322082	2.6453698	3.9310673	3.1008208	1.2213795	3.4079272	5.27892342	3.3839548	3.0119031	1.7100076	5.4476951	3.26191854	8.33040642	2.7272468	3.1218201	3.83611194	1.6796974	4.297786	3.4464211
SPON1	5.703686	5.1177381	2.5314823	3.3146441	4.1223704	6.17625917	4.456521	2.7035828	5.7188811	5.8907849	6.382464	1.7896246	2.30736529	4.1201696	1.50614946	3.6219443	5.054046	2.5430352	1.06980002	1.15475064	3.65993484	1.312611905	3.48867402	4.0209867	4.36540343	1.5955526	0.86051225	2.3201724	2.6615784	7.97372544	3.9418752	4.086394	7.9432009	5.5026357	3.8572134	5.4159373	7.33584403	3.9183481	3.380312	2.6310349	4.1939758	1.99270796	2.46286346	4.6966779	4.6343025	5.72528047	2.4159951	2.41782384	2.3956398
SLFN11	3.531689	2.9826835	1.7834269	2.7372632	5.2043732	3.9003871	4.1591832	3.48859529	3.2407504	3.6803857	3.8343843	4.6646531	6.53868177	1.9869344	4.97369842	2.6661261	5.6286712	1.1875425	0.7637465	3.39046191	3.80735193	2.216566176	2.64757383	5.6336254	3.28657242	1.0581034	1.20570912	1.7207171	5.0431029	1.76844936	4.7228554	2.6693994	4.3377392	3.0486381	3.001634	4.2103785	4.96361278	5.2000219	4.0459876	2.7750516	3.4014562	4.32581367	5.70596144	2.6669717	2.7144494	3.18117422	2.4353678	5.58478468	3.3326355
PLEKHH1	4.652736	3.7717305	3.2506871	3.5158352	3.0913108	1.35254428	4.8579575	3.3193158	4.3509988	2.4884244	4.3231754	2.7354941	2.59341269	2.5797766	4.33455657	4.5719203	2.5747971	4.8453897	5.04017245	3.70451037	2.29422896	2.509366319	2.63138255	2.9433899	4.16767763	4.7710217	3.31087766	3.8723449	4.4005699	3.90047968	3.681697	2.9948182	1.7107556	4.0213666	2.9037088	3.5854095	1.12376424	2.3871922	2.2723701	2.2780322	4.1868395	2.43954217	2.47580609	2.5896749	3.4293048	1.92896463	3.9957339	1.7564738	2.1401957
PODN	4.213247	4.5361491	2.0063253	3.7596717	3.3448334	5.52315317	3.8646247	2.96352185	5.3161336	5.1791867	5.5732377	0.8962117	3.27676294	4.0245111	1.76030411	3.3872495	4.5470338	0.9941158	0.93427747	1.00450715	3.67386714	1.466863434	3.33663913	3.763617	4.43597474	2.4645799	1.45390826	1.5707355	3.1601111	2.14987911	3.819424	4.8107557	7.0551238	5.383981	4.4906943	5.1345047	6.24674019	3.863022	3.3063427	2.7946703	4.2179908	1.74705879	3.0897286	3.3280682	3.4139295	5.18580342	2.2100768	4.1177726	3.1877778
RAPGEFL1	6.227502	6.2391551	4.7624171	7.6640757	2.25853	1.44776173	6.2143631	3.6629428	6.2635493	5.6768357	5.5953745	4.5467338	3.6574118	6.0313377	5.85221984	5.2353478	2.5695248	7.3152765	5.93300386	5.27236854	3.39846078	6.121988083	3.95535722	6.1797436	4.502128	6.0319871	6.02421247	5.8476549	3.8078766	7.00818847	5.9986789	4.2031503	5.3510658	5.4023004	7.0743625	6.6870059	1.40579321	4.3135982	4.501663	6.1038589	2.6612899	3.38132652	2.9029901	6.9307139	7.0965154	3.14642578	6.7670843	2.20530707	3.7450423
COL8A2	4.041708	4.6229623	2.8386239	3.1215433	4.1576503	5.25799856	3.5182116	2.40498517	4.5873008	4.630488	6.2843782	2.0702383	1.72204467	4.0176807	1.8530235	1.9746711	4.5941916	1.4431751	1.57687769	3.67036545	3.73639437	1.909761919	2.51539535	3.1704477	4.94234105	1.7138444	1.6811725	1.4930335	3.2094679	2.95121627	3.8303701	4.2936653	6.9610162	4.248437	3.3501299	3.9097272	4.53578893	5.0486926	3.5514588	2.5954923	3.4151107	2.80930858	4.15527911	2.738701	4.1559564	4.85838395	1.5418177	3.6495881	3.4868235
FOXA1	3.941122	6.4267275	3.2851628	6.4374265	1.4490096	0.71527957	5.6785433	3.66942782	3.7259326	4.707323	4.9572825	1.0458052	5.68369408	5.0688838	6.52326627	6.6481525	4.5771481	6.5233925	5.94195003	5.89791225	2.72512414	6.999672388	2.90859766	4.9000792	4.3799295	5.4043621	5.50950153	5.3032803	3.8484699	6.80078913	5.8017146	4.803344	0.7325803	5.6914283	6.7805477	6.8088317	0.72534659	0.8673193	2.6423621	5.0709054	5.3847756	3.4664946	2.10431216	5.8840372	6.2714045	5.06832474	5.7701306	0.89065732	5.0095301
VSIG2	6.381481	6.100756	1.507447	7.0449038	1.240644	2.68676078	7.7486085	6.07305155	7.8071822	5.9174029	7.0641913	0.953285	1.0464692	5.164379	7.9820866	7.4282841	6.247715	8.7407819	7.55275435	4.15954097	2.6552695	8.133189846	4.92230575	4.92209	1.86396021	8.4215019	7.32313068	7.147046	3.0089668	6.98551824	5.6106212	7.6062257	4.6709362	7.2078475	7.5567854	8.0608959	2.1672833	5.0023642	5.4887532	1.99783	5.0731554	1.20096042	4.08099714	7.8352498	6.3359583	5.38763495	8.38707	1.29548801	6.6600441
MFAP4	5.452654	4.6020479	3.0426373	4.4461454	3.5950117	6.52841918	6.3115177	3.68879952	6.8179431	7.069886	7.2897549	0.3217456	4.63980664	5.0093861	2.30732941	4.3442162	4.9086621	0.7497978	0.88903124	1.79341163	4.40797937	2.419187116	6.21886062	6.0888022	5.10736561	2.5378581	1.82007743	2.4901953	2.7869513	2.10773725	4.5704308	5.6793295	8.4033872	7.3336858	6.1152371	7.0117173	8.31298265	5.1715634	5.8270565	2.9416986	4.2565089	-0.05829358	4.71947554	6.1190459	4.1100592	8.25344832	3.7322046	3.1428203	3.8892002
COL10A1	5.551241	6.264835	2.0055109	1.9655525	5.3144677	3.97204307	1.44154	1.69843828	5.1331359	4.8825541	7.8610611	1.5746335	0.94351346	5.1553511	0.87441811	1.0645764	6.027579	1.0099599	0.98065927	1.87307596	5.12077879	0.829679964	1.1373249	3.4211947	6.46770809	0.8165053	0.84020752	0.9314256	1.8177631	1.01802591	4.5453123	5.8671576	7.9914926	3.0250012	2.9956414	4.6768523	4.33422458	5.8428818	2.9357302	3.481034	4.8757082	3.40438786	3.08520635	1.4661226	5.9642481	1.45746255	0.8964597	6.89213374	4.6056441
DPYSL3	5.279229	5.188449	3.8323466	4.3883199	5.5945785	5.944295	4.6569969	3.14932972	6.3504542	7.4510755	6.1795487	4.1661538	5.89144822	4.2114511	4.29787042	2.3922386	5.6868745	4.3454341	4.33720788	1.79949962	4.64226088	3.640298179	2.7975562	3.9145919	4.76391869	0.7949285	2.42775986	1.8692775	5.7806481	5.16029123	4.0484899	5.0993818	7.7431072	6.3931104	5.9117413	4.3652076	6.59111252	4.9674174	3.7104226	4.6590862	5.6516536	3.47585252	4.74967222	2.8022834	7.1054762	7.48932211	2.8981294	7.39884785	3.3686669
TBX3	5.878234	5.5057908	1.366533	6.4714482	3.8359507	1.85274657	5.6065119	4.25520401	5.2687082	4.7769647	4.0862117	3.405203	0.88510091	3.5347689	5.8116913	6.717205	5.3548751	6.4112262	6.53687756	2.23906831	2.99105944	6.47272392	3.70862018	4.4071215	2.77798197	5.8868031	5.29845823	5.7543027	5.3263765	6.50826569	4.8735394	5.1572818	4.3843643	5.3556551	6.7759151	6.0565934	3.5783984	3.6946805	4.1221869	2.4526126	4.3455673	2.49365494	4.51362189	5.5455019	2.3071511	4.74106815	5.7227122	2.44606377	5.2097301
WNT2	4.314829	3.9261752	1.3834327	2.5558214	3.9739047	5.16610037	4.444444	2.52943776	4.0116211	3.0127382	5.3637538	0.9371317	1.1153722	3.7701389	1.22033812	1.9449073	4.3605624	1.0130755	1.06623453	1.54618199	3.95481694	1.03005459	1.77946518	2.52377	4.94618274	1.7250675	1.72480212	1.0853895	1.9182909	1.31721755	2.862465	4.4636196	5.5467568	2.2921195	2.653787	3.1981539	6.14883663	3.5973509	3.7044726	2.4642774	4.4420222	1.75137492	2.3925655	1.6857163	4.4198314	3.05327742	1.2870385	1.38790306	4.0815361
GGT6	4.727448	6.5285261	1.6590971	5.0015575	1.6894302	0.4584536	5.4867648	0.44584904	5.4672477	4.5665099	5.8659019	3.0506533	1.0686182	5.67943	6.46271778	6.4631737	4.3150797	6.7234665	5.17697919	3.08232511	3.51709669	4.850309327	3.09524663	5.1982721	3.55798009	6.5833927	5.81322424	6.270481	2.3474273	6.48120648	5.4180015	5.5819308	3.1957327	4.8897916	4.1455756	6.365723	0.53846537	5.1233476	5.2067146	4.979669	2.7753234	1.77468823	2.10025194	5.8892556	3.7521399	5.16077015	6.1965734	0.41242453	4.6380643
RBP1	3.201347	3.2803505	6.8013022	3.3767629	4.5917813	3.49648379	4.0593507	3.32224687	3.8046288	4.3792024	3.4950284	6.0162352	4.72879114	4.4366425	1.25040737	5.2681668	3.7054659	1.3242062	1.29649344	2.73338955	5.36852667	2.060921385	2.40257855	2.4190133	4.47278994	1.5396751	2.10937247	2.6702502	5.4021942	1.72912459	4.2951606	3.0771272	5.0345542	4.1181884	3.2202116	3.2102788	4.3309669	4.6689845	1.9791648	4.3331817	4.3326492	4.77751941	5.79398053	3.3586577	2.9034363	4.27804141	2.1424233	3.95600468	2.4426558
SMOC2	4.620996	3.9455111	2.3656123	3.9193585	1.9138536	6.12559963	4.1451011	3.53167861	5.7131168	6.3222711	5.0864492	0.8291642	5.41656925	4.0748898	1.681438	3.3233623	3.7761159	1.3469377	1.50900442	1.81617623	3.29217554	1.727926002	3.52208503	3.6149492	3.1624465	1.8841927	1.42721653	1.1933873	2.6297943	1.58933994	3.1735999	4.1938777	6.753487	6.2684466	5.0820607	4.9848028	6.59922441	3.5650465	3.3776468	2.6997727	3.2194302	1.41584355	3.08557503	3.7379552	5.2930255	6.8595824	2.4753435	2.75640923	2.6684692
SFRP1	3.194587	2.7662735	4.5036753	4.14106	1.1559815	5.18567435	1.5473924	2.01919169	4.2876158	5.6296106	4.6534382	4.4123306	0.97149493	2.8136168	0.86128716	3.3418521	3.6350075	0.8385241	0.96288811	0.80804441	1.20656541	1.573248497	2.51425914	3.04966	1.40301727	0.8245845	0.94575857	0.9766294	2.6632221	1.06359235	1.7198776	3.0315578	4.8172892	5.4515699	2.0495441	4.1301897	6.53406121	2.2588531	2.5837424	1.2154035	1.2641207	0.8159628	3.54085832	2.2542144	1.3457416	4.96565856	2.3111349	1.33358831	2.1002752
SLC44A3	5.354666	4.6023444	3.7788842	6.1700349	3.1562297	3.33933142	5.259406	4.0848456	4.9417701	4.3189263	4.4348385	2.3836104	2.21304051	5.2218884	6.50038707	5.8500287	4.8954881	6.237623	4.95555195	2.97271159	3.15353193	6.234273413	2.19470945	4.5662758	3.17063843	5.8328483	5.50524571	4.3637657	3.1351544	5.81133386	4.7760449	4.7344668	3.3387509	5.8387408	5.7284	6.8214164	2.54052567	3.7635544	4.2231536	3.198693	5.2626914	3.7661505	2.66610851	5.1954163	5.0124881	3.85786534	5.0972088	0.91209138	5.2618683
PPFIBP2	5.184405	4.8523552	2.7536032	4.2620638	2.2954072	2.89304336	4.9569557	5.67126377	4.0742234	4.3075512	4.8107374	2.7298621	2.08495311	3.8290205	6.11219337	5.5144858	3.8503416	6.6198343	4.49379602	3.28972852	2.81694342	6.095959998	3.87061806	3.8799692	4.14137548	6.9016853	4.39667789	5.2878723	3.8028017	7.10594186	4.6708673	5.4796781	3.7784119	5.6834232	6.0316982	6.2770511	3.09864232	3.0969404	3.6861203	3.5492466	3.6394608	2.92239856	2.95167069	5.8364568	4.6365158	3.93283533	5.4008636	2.86215261	4.589927
HSPB6	3.567997	3.1743452	3.6721562	3.7991803	2.2441977	5.38923792	3.7080862	2.53562275	6.0218044	7.8015131	5.3117528	1.1606178	1.45534386	4.2404478	1.73571381	3.7298295	3.4709497	1.000151	1.50826318	1.81203929	1.85087651	1.696822359	4.44727743	3.8662748	2.51766625	1.3806701	1.13648253	1.8467877	2.1554688	1.14587943	2.3082051	4.0928197	6.5394244	7.774159	5.5047468	5.0020462	6.76344611	3.692274	4.2208999	1.6085521	2.2684538	1.06968125	4.28344262	4.3890552	2.5982933	7.5946074	2.3578974	3.63129723	1.5396966
RAB15	4.944608	5.822163	2.4225505	4.788529	3.1426574	3.94895873	5.3671651	6.3075316	5.4529549	4.5677637	5.6646607	2.6051327	5.07043984	3.4905436	6.79557691	6.0922364	3.9114508	6.0541245	5.23798748	3.19757501	3.38193647	5.008271802	3.190905	2.3421712	3.68536269	5.9373351	5.84194802	4.615093	4.8015421	5.6777243	5.3009956	4.5766415	4.4894785	5.6438126	5.4749633	6.8701423	3.22423668	3.1210997	3.6039464	3.7592875	5.8344343	1.81814808	4.71097517	5.9569982	4.7891965	3.91405642	5.9594629	2.56907768	7.3985216
ZBED2	4.009365	1.1094651	3.7267967	1.3150516	6.2494408	3.19446326	1.6553486	4.10431971	2.013947	1.6326492	3.1517003	3.5453966	0.96704258	1.1788882	1.04848126	0.9277505	3.4356553	1.14597	0.83158775	2.85395355	3.46240647	1.12885417	2.46225252	1.9369102	1.52981263	0.9777579	1.00517266	1.154885	2.0848764	0.83158775	2.0653985	2.065803	3.7574417	2.1057171	1.39845	1.4210342	1.22814825	2.1800953	3.9825658	2.9170495	3.0609832	2.97741476	3.4022815	1.3379968	4.2977935	1.82297682	1.6160707	1.54539757	2.0184168
BCAS1	3.067716	3.7858355	1.0279536	5.0760457	1.0625593	1.14558126	5.9325497	1.64942395	6.3154623	4.8966456	5.2346855	1.0491842	0.98401983	3.8056304	5.92152716	6.3305484	2.1816521	6.7311745	5.82421031	2.76726569	1.06479789	7.243657427	3.4286815	5.0935809	1.31584627	6.0535821	5.83394326	5.0906316	1.7778505	5.57321764	4.9416648	5.8004158	5.3110868	5.2801008	6.973663	7.1109415	2.21270479	2.56463	3.5566251	3.9264432	1.7774551	1.03184058	2.38362594	6.541159	4.1362192	4.14043471	7.0185766	1.0148581	5.0166806
F3	4.461236	5.6345228	7.3212512	3.4932443	8.0953109	4.52115735	6.3256654	4.01763268	1.880526	3.1387631	4.5143359	4.9467149	2.59730801	5.0167791	3.64829379	3.0186183	6.7308525	2.749266	1.78883939	5.24059012	6.27984734	3.636644751	3.12962429	6.7475945	6.94815988	2.1226849	3.28340343	2.7737961	4.3583675	3.48215987	6.2103374	2.2707032	3.1253353	4.3297811	2.4552134	4.741461	5.87826717	6.2288513	6.0297203	4.7119223	4.8801805	7.38736119	4.22230009	4.1208142	6.9548657	4.64923645	3.5593066	3.14389134	4.5093228
BCAT1	4.132866	3.3152673	3.2279615	1.5036225	3.6256308	4.05486293	2.7021403	2.92257685	2.2900462	2.7881088	3.7458544	3.1081738	3.83589777	2.1496261	1.31853852	1.3766486	5.2549573	1.0924381	0.90636111	2.70373613	4.92139019	1.602181205	2.45319109	5.9897124	3.95622356	0.999523	1.26343775	1.1439381	3.8698955	1.06629303	4.7841971	4.6041026	4.4022275	2.5555726	3.7572219	2.2528357	4.25310742	5.4867015	5.0173137	2.7843664	3.3971748	5.1343098	3.59655944	1.4336577	3.1787094	2.29483151	1.2435372	7.74851249	3.2734436
MT1E	3.356234	5.0301626	3.0599474	6.8624338	6.2764817	7.21173514	4.6107293	5.91818175	3.5248144	4.0723549	5.3142272	7.3639231	3.09890826	3.1480497	1.30550253	1.6357008	4.6993141	3.8288891	1.51381349	2.42468304	5.11392941	3.144924017	2.91231054	3.6264248	7.57789206	2.0723507	2.76212534	2.3932292	6.3431222	4.80455787	5.3694163	4.7798855	4.4225887	4.0238216	4.8319456	3.0764367	7.48134534	6.0560627	5.458086	2.653374	5.3571277	7.77680854	7.56685965	2.8858363	3.8619107	5.10469767	2.6904838	7.16159777	3.6319669
MT1X	5.46249	7.5504343	7.7886937	6.4788278	6.4825372	6.860185	4.3102265	5.13701842	3.9891408	5.7280981	5.4972254	7.7204973	5.19191834	4.6640538	2.18649162	1.6432363	5.2234041	4.0395573	3.54928355	5.46254206	7.50531403	3.858860986	2.46334585	3.8585341	8.58115266	2.9455459	3.48529001	1.8117996	6.1450144	4.68904426	7.2586073	4.5079122	4.2422623	4.1426327	4.9299461	2.7561582	8.45029626	6.5931082	4.9297225	7.1620181	5.8128932	8.31437997	7.7671502	3.3364443	5.5827547	5.48983408	3.5700399	5.56895919	3.3207407
SYTL1	5.004636	4.7103987	4.4577215	7.2089737	3.1285581	4.51318529	6.0036974	2.978439	4.9560269	5.1491893	4.6414304	3.7907946	2.33479806	6.5901984	5.44970318	6.0207775	4.5618813	6.9268658	6.36803896	5.42964142	4.02065476	6.346434357	4.76064984	5.2285497	4.77364141	6.4302895	4.94941699	5.7377076	2.5980291	6.83317135	4.8981935	4.2150166	5.1240786	5.5210446	6.5812342	5.5621556	1.36988106	5.242577	5.794805	5.1650887	4.719402	4.39226103	2.01681907	5.7210849	5.1398263	3.03661859	6.2903938	0.8082032	3.0123787
HERC5	2.859294	3.8360886	4.9041836	3.3307422	5.0922974	3.89940399	2.1753611	4.10532494	2.698476	3.7948092	4.1764831	3.7363455	7.03082871	1.5394043	1.51188616	1.3400904	5.3371175	1.8149338	1.38911918	3.09633826	5.7423068	1.921900325	2.86953959	3.4626818	5.40998739	2.5562619	1.00308124	3.8279865	3.9794401	2.91802297	4.6090599	1.9719036	3.0043665	3.2359272	3.0354226	3.6840469	3.06674562	4.5985222	4.0490831	2.9768443	3.7625533	4.80512212	2.62166964	2.6509631	1.7380908	3.56846621	2.6850419	4.99501507	2.5598362
PLAU	6.414094	8.9948025	6.9854439	2.5802998	8.3747903	6.20879504	6.9680119	4.89652645	5.8459544	7.336529	7.3984484	6.4055877	3.77151245	6.4640181	5.07850652	5.9433914	7.3611975	4.1870877	1.4393342	6.43174735	7.21745487	3.309929749	2.13814703	4.9994584	8.27505543	5.2657245	4.63521615	2.2915075	4.2399907	5.23208591	7.102879	6.0265512	7.4110053	2.8609329	5.8902222	4.4079373	5.85621117	7.7528173	5.0335347	7.3665427	6.5273557	7.34887347	6.8786381	6.6331702	5.7888038	5.85105416	6.1635688	7.87915439	7.0178618
COL12A1	5.977349	5.3918657	4.5971751	3.1422894	5.1832501	5.82643785	4.7769675	5.09760122	4.1780838	4.1154981	6.7936918	3.5335415	2.39912156	4.3739104	2.33418923	2.4876914	5.3633308	1.871496	2.53619282	2.46630561	4.81987537	2.435347024	2.01178953	3.1079473	5.54945159	1.9812936	2.39750347	2.3260012	3.7868952	2.68847433	4.872607	4.7229732	6.9430993	3.253376	3.1936951	4.2897929	6.02557304	5.271535	5.1159345	3.4519556	5.4483748	5.54221614	3.76361522	3.3485459	6.2619205	3.84480132	4.0534687	5.45346513	5.3976198
SORL1	6.52173	4.5868443	1.877382	5.1667253	3.8828808	1.87289056	4.6521275	1.91541619	6.0300096	4.008038	5.2582404	2.7236752	1.29565468	3.7232961	4.97244007	4.7089642	3.4893092	5.3488529	4.79385551	1.6604766	2.92402621	5.998995585	4.81195252	3.9737074	3.3352512	5.343253	4.57024357	4.1212813	4.8072932	6.78941034	5.9325874	5.1771343	2.5728901	5.2376395	6.166272	6.8543004	2.85048208	3.3566486	3.0055278	3.2099753	3.1479161	1.63873566	2.13261716	4.8898984	4.3796718	3.03100648	5.1686419	2.01807903	5.4253454
IER3	5.763803	5.4058293	6.6622338	5.8921572	7.1606883	7.54005118	7.9138826	7.25922125	4.7849551	5.4902953	5.4153051	7.4254818	2.96884738	5.9881692	5.64410257	6.6378239	6.6487384	5.4436284	4.18026304	6.01475836	7.30797967	4.62992712	2.55534987	5.7974721	7.1840163	6.4255574	3.46702925	3.2145906	4.4501778	6.20618897	7.4111072	4.7109788	5.5111726	4.9872533	4.2954441	5.5093404	7.2904461	5.81627	4.9657618	8.0521896	6.8064751	5.43648893	5.53331083	4.3702853	8.0446682	8.15823876	4.4055014	6.56600393	6.4161058
MMP11	5.363441	6.8713223	4.2883956	3.1804198	5.2710237	5.0220954	4.7007014	3.71276784	6.2119076	4.4175896	7.9018294	2.4254559	3.42323369	5.9097065	2.05119216	2.4590674	4.8050283	1.5927306	1.64208818	2.78051242	6.58417301	1.682503478	0.94064031	3.4027677	7.29332594	1.3915875	2.40742165	2.3759125	4.5211309	1.56845066	5.2498592	5.7219403	8.7525754	2.1527082	4.9857328	5.496057	3.5464258	6.7015708	5.3532338	3.9808819	4.8706277	3.91333235	4.40987203	2.2988574	5.9435779	2.41509317	2.66999	4.56223232	4.9089487
RNF128	7.473341	6.3481559	4.2419864	6.5702603	3.3323384	0.94988032	6.3940124	4.9559559	6.4622115	4.9478643	6.2412873	4.6265236	2.05277722	4.403561	5.89946445	6.9507353	3.3629421	6.935765	5.5092525	2.71859732	1.13552756	7.23385604	2.78134187	1.9441228	3.18328936	5.7219668	5.8412006	5.6172303	1.127859	5.93644005	4.0065466	6.6080636	3.2687745	5.6463216	6.5834152	6.0966485	1.81501933	2.1543384	2.6697464	4.2271578	5.5368271	0.93102844	5.78361892	5.0974538	2.4076512	4.09432918	5.323203	3.11156481	6.4592524
SLITRK6	5.324655	3.0321173	3.164892	6.7021921	2.3733651	1.8399651	6.5570894	0.45713797	6.6803594	4.8158806	4.835029	5.3173649	4.11573953	5.1831586	5.05293135	5.4944198	0.6998973	8.0477499	6.22242905	3.70428101	2.81025648	8.038317855	3.2113691	2.1899943	6.20364161	5.4963588	6.96811064	5.7145754	4.7663566	5.9204239	5.0775412	4.5125839	2.7802398	5.8392525	6.9068188	6.5788723	1.04577144	2.5335623	3.6615701	2.5540072	4.6851731	0.39522111	1.59673147	3.5585863	3.6738132	3.20916002	6.3606964	0.62279162	0.3818012
PTGIS	4.603206	4.2740063	2.864471	3.6190121	1.762023	5.59923464	1.7860638	2.68645611	5.6266125	6.4860172	4.3669181	1.0918137	1.08064319	3.1636125	1.4409769	2.8248528	4.7251605	1.2288423	0.8298912	1.6963683	2.45314437	1.072493511	2.82546659	3.2126172	2.08493775	1.4985179	1.64405341	0.8306993	3.1514886	2.52838198	2.6565699	3.6974313	6.3631739	6.149539	4.968212	4.1434664	6.39724089	3.7263587	2.6560731	1.9624116	4.094644	0.98448052	5.3227674	4.7617883	3.2074095	6.80292688	2.4132648	3.54338319	4.1414914
FER1L4	4.253777	3.2512528	2.4000853	5.0825536	2.8619091	2.21884154	5.3864948	3.0080346	4.4175294	4.3546065	5.0746208	1.3529638	0.48498856	3.6897673	7.54483711	6.0748063	3.9075701	6.1528792	5.98455158	2.40956616	2.73559511	5.442047063	3.24272421	3.1842262	1.96127024	5.7064811	5.38599551	5.9691025	2.4858709	3.64985886	3.9134361	4.0692697	3.4189742	3.7984146	6.3254318	5.009944	1.29844645	1.4265974	1.7282294	1.096379	3.4124803	0.98807419	2.70368176	4.9072533	3.0132803	4.61903993	5.7831927	0.69279163	4.181064
CXCL5	1.198395	1.4167297	1.9853585	1.342221	5.2379964	1.27425962	3.3164786	4.91295965	1.0605506	1.1353148	1.9727304	3.556357	2.50158983	1.0457363	3.93896281	0.9563587	2.9873938	0.9563587	0.97845048	1.23138549	4.09170002	1.032574914	0.95635867	0.9563587	3.10852844	1.1475476	0.97436489	0.9563587	1.4611532	1.13770499	1.6578298	1.4572723	1.1863674	1.0168194	1.2120405	0.9749094	2.3659376	1.8161377	1.5023297	1.1865638	3.397296	3.68572417	1.05599357	1.1007974	2.101211	4.24945802	1.8887934	1.94487519	4.2423969
GATA3	6.27813	6.7035789	3.0139917	6.2194547	2.092729	5.49518246	5.467838	7.02182714	4.9035884	6.4406894	6.6599836	3.5162368	0.09416006	4.7969598	7.21499045	7.1678632	5.7669885	7.0407975	5.28386175	2.92216622	3.62430291	6.874085241	4.22834928	5.0669522	4.58897001	6.943342	6.79485484	6.2782896	3.5451035	6.19005326	5.7406042	7.5348957	5.4159706	6.8799434	7.1712162	7.100077	1.80159992	5.1782808	6.7150703	2.7649738	6.7059056	4.36668213	2.38857121	6.4420694	5.2292449	5.49724433	7.0483606	5.1396695	0.7361329
CXADR	7.160135	5.3464893	4.3420511	6.8585735	3.7433749	0.68100823	5.1837479	3.14809257	5.5251118	5.0576538	6.0749579	5.2679396	5.57135774	5.3538409	6.09793984	5.7409742	5.7550179	6.4178758	4.02630759	5.87572186	4.43594863	6.587827033	2.50735736	5.9963758	5.67502019	5.6544187	4.37021247	5.8021482	5.1688907	6.99892026	6.000793	6.6993747	4.176377	5.1525143	6.0852685	6.9273895	1.08032399	5.0328381	5.0473377	5.3070656	4.8676761	5.2228112	2.27223498	4.4125067	6.2718458	5.318882	5.4299953	0.97813324	4.4375019
ID1	5.764693	4.7305165	6.4258612	8.5163202	4.3035616	5.98009401	7.8257048	4.73889969	5.345012	7.0816413	8.050572	7.0152202	6.22881838	7.1118929	9.33659736	8.7480237	5.4911722	9.1334004	8.40102753	8.04555662	5.62677613	9.524994006	5.35563097	5.9516676	7.19757462	9.0197807	7.39727193	7.4143451	5.194274	8.54724483	9.8759916	5.4865002	5.788599	7.4580433	7.5540837	8.4178527	5.06279035	7.2215773	3.3263835	7.2968249	6.4583353	7.49515697	7.99488981	8.4219024	6.7298197	3.70506248	8.0377395	2.55625301	6.7913474
THBS2	8.155466	7.431266	5.7493699	4.2378376	6.8870734	7.44763341	4.3855968	4.43305241	6.9432754	6.1930481	8.5444576	5.4221411	2.61540033	6.2093816	2.09471062	3.2211954	7.1527981	1.0208085	1.52561042	3.51394331	6.33338563	2.034158798	3.80529329	5.2535107	7.55898078	3.6424782	1.17340062	1.3581568	3.3368442	2.8604378	6.3255574	7.4952035	9.5645892	6.4858953	4.7735505	6.9276669	8.20086199	6.3228296	5.0280914	4.6742303	7.008598	3.90487386	4.28935247	3.9784601	6.7254558	5.83239921	1.9648512	6.73368931	5.4133702
COL11A1	6.018978	5.9344551	1.833771	1.8226543	4.8141755	5.64260942	1.43784	1.21371286	4.0143757	2.2837177	7.1860505	1.7368886	3.21462517	5.0303022	1.00588664	1.229504	5.4649504	1.3152557	1.02449155	2.12485938	5.09668372	1.546421184	1.39297418	2.8134143	5.71390468	1.0544894	0.997464	1.5839126	1.9821621	0.93845733	3.8645882	4.9263672	8.3164343	1.9110307	2.133116	1.785664	5.59328058	3.8904056	2.6821308	3.1377425	4.7542042	3.07556211	1.39409938	1.2992489	5.0672908	1.23036448	1.0178302	1.80111906	3.2031308
EVPL	5.405825	5.6946712	4.5065484	6.8097768	3.1572412	2.7636876	5.3493157	1.63357424	6.2626305	5.0082571	6.6028441	5.1217897	2.24241139	6.1704938	6.32996367	6.3959767	4.3138711	6.2390317	6.09180045	5.53805	3.76524049	5.909178027	2.93397483	6.689305	3.94113491	5.8139656	5.4829763	7.0099262	4.1766146	5.80503936	4.9380098	6.9411844	6.2741843	6.2303859	6.5817182	6.5858011	0.0272283	5.9115877	6.5316683	5.2770986	4.3368015	4.28058429	1.64543826	6.5877289	5.6638089	4.72445686	7.2859377	-0.1175409	5.8039963
BTBD16	2.574661	0.8988118	1.406604	6.8615897	1.2937694	0.99029203	7.2555847	0.80604758	6.2466282	3.3828852	1.1436247	1.146661	0.83261123	4.8184789	4.19191165	7.5187693	0.9999667	8.4175066	6.339412	1.45659692	1.22470588	8.261730893	3.06465568	2.5878035	1.98644935	6.8678312	7.0080635	4.2794174	0.9303993	3.0284358	2.6575811	6.8998651	2.1523033	4.5002617	7.7914234	6.6583887	1.37311364	2.860201	1.0795573	1.018589	2.2001416	0.86845846	2.6592915	6.3583348	1.5214128	1.73481837	8.0920497	1.03740746	6.6067703
VIPR1	4.305953	2.6438426	2.1147728	3.0619268	1.8394755	1.13042983	3.3868596	2.19409291	4.3389381	4.756617	3.9385215	1.9530564	1.73040117	2.0342499	6.03708167	4.9467376	1.3993912	4.602148	4.4101638	1.39941662	2.87861379	3.625855206	3.04774127	3.5593985	2.8630482	4.9081723	4.80970613	3.0938199	3.5282088	5.75193298	3.4653356	4.3410802	3.5557797	4.3721466	3.7465677	5.5003143	1.32092573	1.354441	1.903656	1.4269439	1.6520385	1.20983052	1.8866685	5.7964047	3.0713981	2.81308535	4.9995247	0.95754169	2.2353303
CYP4F12	4.169264	3.2877846	1.6036814	4.538957	1.4513416	1.97783746	4.0109115	1.48063125	4.0597348	4.7198338	4.3281219	1.4535035	1.41042352	3.7825577	7.39958959	6.5355475	3.9272214	6.8428	6.88284375	2.18053349	2.29263459	1.64435347	3.51304319	6.3874268	1.6581319	5.6937528	5.97947185	4.9579767	1.9995231	5.79808865	5.3337617	4.4818966	3.9432727	4.9516992	5.3675205	6.2690505	2.44849111	1.9418073	3.7784592	2.1535024	1.7351634	1.4238678	2.06666174	4.4624134	3.9436209	2.38048092	5.5488065	1.41042352	3.8719542
CDA	2.858658	2.360934	2.0393643	2.4242636	4.8354135	5.81009049	3.7550602	3.47609618	2.4993184	3.0507502	3.6989489	6.3662778	2.908992	3.3153535	1.18338083	2.4613078	6.2522101	1.5931563	1.33586368	1.36054292	5.13109704	2.427849677	1.37510681	2.188937	2.35881621	1.6619048	1.77035154	3.487112	3.3167412	1.57518998	4.336297	2.4397607	5.1860348	2.4299006	1.8454966	2.4793354	3.97090804	5.1857981	4.7234869	2.1966109	5.4696255	1.91016791	5.16232183	2.4822585	3.7055809	2.97004922	1.9409568	2.14081527	2.9785615
CXCL1	2.769455	2.746314	6.0357183	6.7275439	7.0154149	3.05640066	6.7398741	5.43992759	0.9344926	5.5042731	3.1180721	4.0694148	2.77114352	4.6434519	3.28986098	2.7349968	2.8937581	3.3369174	1.20800639	7.20677874	6.17013499	4.058159527	0.74975707	6.7977583	5.52951691	2.5617986	1.236541	1.7188918	2.9025239	3.80491797	6.5896543	2.9810908	1.504611	2.6004025	2.3114359	1.4143404	4.83335676	4.981555	2.8014397	7.0207202	4.3932201	6.75370153	1.72380804	1.896172	4.4701285	6.26687741	3.3248936	1.6361525	4.5229208
RAB25	6.943935	6.9887986	5.4414559	7.176302	3.1576015	4.27033179	6.684152	6.85136081	6.6444414	5.9107756	6.6014407	6.4247835	5.32494758	7.0924169	7.16897477	7.1340097	6.3135118	7.3180587	6.29665678	6.52437086	5.61793724	7.187293973	2.82815207	7.3421903	6.17198118	7.1800039	6.80052693	6.9091278	6.2307971	6.72659181	6.4006348	6.5154124	5.8059649	7.1104997	7.3124411	7.0118342	2.03672003	5.8161018	7.4124682	6.3298497	6.5427783	5.79520665	2.80576064	7.2247095	6.9236405	5.51590535	6.7335851	-0.5333151	5.8721358
COMP	5.530928	7.2719185	2.5304804	3.6055939	1.2004396	10.12996147	3.8232468	4.52536534	5.7078445	5.429452	6.3239621	3.1861496	0.89990775	5.0390961	1.13998804	3.1359431	7.3296024	1.1631552	1.9812703	1.03192342	3.94333078	0.695956493	5.3123937	5.8442139	5.13597566	1.1698679	0.97828484	1.5177186	1.6693638	2.75491839	4.4668164	7.6810807	6.8354726	5.7350163	2.8472601	6.174245	9.60823661	4.8570333	3.943488	3.7824142	2.5443382	1.09413763	6.88857229	3.9596468	6.3454077	5.00667211	1.4789832	1.95521396	1.6701271
SEMA6A	7.022079	3.6754693	2.9331148	4.88754	1.6274758	1.69324365	4.8782204	6.16497823	5.1046057	4.3908615	5.2964734	3.9267359	3.82874993	3.7695764	2.02064387	4.7753599	2.05858	5.1000186	2.50284173	3.81909494	1.88764773	5.121760753	2.01621998	1.9193824	2.89763006	4.843166	3.81305537	5.0399543	5.0378196	3.58287244	2.6199307	4.6768191	3.0321352	3.7615079	4.8251368	3.5549627	3.73788455	1.4248969	1.6398791	2.3523164	3.9969916	4.34898181	1.29175917	4.5769149	1.7287287	2.5815174	5.3858967	2.42156247	1.8325869
GPX2	6.711423	9.692707	2.5832239	7.6518835	1.9205085	1.49642505	8.0128668	4.44517808	7.7942287	7.1028978	7.6872822	3.5406634	2.30650932	8.7536668	7.55323557	7.4011724	1.8048768	8.9716016	7.59215589	5.37046832	1.16465733	7.166334766	5.29097333	4.0522156	6.35435278	8.7977002	7.6680833	4.4345809	3.4610936	8.019394	7.877968	7.7263209	6.6023757	7.4605632	8.5583341	7.4247805	1.19688634	6.6519247	1.4422668	9.246667	7.0100426	1.41949207	4.8134462	8.5844574	9.4041367	6.04306669	8.2073939	0.83043277	9.2683589
AGR2	4.201865	3.8527416	3.4434491	7.6676564	2.4479146	1.25545913	6.8758852	1.73798744	4.1340791	5.0046306	5.1525707	2.3246117	6.82797892	5.6427437	7.52486124	6.4381668	4.7001112	6.9653921	6.38019771	5.85420055	3.6439134	8.260056835	2.84634072	6.3484167	3.74486374	6.9893228	7.40173307	5.4934278	5.9433653	7.12535577	7.4892766	2.8668052	3.4591629	5.2050254	7.002905	6.8778116	0.59532035	3.9623245	4.9908519	5.0552672	5.4358469	4.31320858	3.87658498	5.4890349	7.2629095	5.81275933	7.3161687	0.36865057	1.5769274
PPARG	6.441256	5.539836	3.1017546	6.1705469	1.2061081	3.9795176	5.8722817	6.8559963	6.7283323	5.0361778	5.5264804	2.5457686	3.02262516	4.1645981	6.12590864	6.4830611	5.9581474	6.5637627	6.03370186	3.68286882	3.21657348	6.20539733	3.00457392	4.0096593	2.90842708	6.2792819	6.26481393	6.3849073	2.9349272	4.71185985	4.3375604	6.4382974	4.2614601	5.9651534	6.4190212	6.6452988	4.49688609	2.8849081	4.6825776	3.1191206	7.6840712	1.20942488	2.33425618	5.8545812	3.9703033	6.27797732	5.7366926	3.72072202	7.0343254
UCHL1	2.845105	4.6385518	1.6364305	2.9150497	3.6622502	5.14451986	1.9799814	6.25924981	3.7599674	4.7254341	4.1055534	7.2312756	7.84796672	4.0490529	0.68018148	1.7638994	4.2212344	1.2030699	0.77343275	1.04917571	2.93964309	1.564239203	2.07384547	1.9504216	5.59845094	0.8093929	1.53592263	1.6594201	7.347296	1.86466703	3.028991	3.2855906	4.0949281	3.6114069	2.8884656	2.9396465	4.94133478	4.0360889	1.6776833	2.8238868	4.7698945	1.15542878	6.39189109	1.8177209	2.8980958	3.88404789	2.037724	6.80932041	3.2743058
CYP3A5	5.533262	2.891206	1.2066312	5.5510299	1.6892825	1.31524866	5.1360407	4.80840584	2.8321785	7.0404529	3.5281737	1.2613973	1.39288723	5.0865391	6.65457969	6.9889314	1.5662836	6.8185651	4.1342485	2.02791112	1.27275638	3.286621171	3.80631634	2.9057473	1.5811147	6.504253	5.44977984	6.2190058	1.1993041	6.18087829	3.4783042	2.3087524	5.2444113	3.5365067	4.6909621	4.5382368	1.66580013	2.845747	3.1121496	3.5537907	1.9544671	1.27730442	1.50487578	3.8434198	2.0229373	2.07919782	4.5263798	1.35207461	1.3987736
FOXQ1	5.110792	2.9347847	2.7956433	7.3238971	4.4163544	1.12812724	5.3378553	2.36352882	4.0243646	5.7569809	6.0364801	5.990788	0.93896817	5.8192591	8.04763597	5.4199086	5.0920994	7.6721432	6.70448497	6.05750284	3.28060263	7.497780423	4.20225341	6.6169863	3.82179823	6.710942	6.34371661	4.165151	3.2758966	7.39010532	7.256606	5.3737331	5.6911593	6.7464153	6.8721453	7.9819192	0.93896817	6.076576	5.5955104	6.495074	7.2719812	2.69337279	5.36654189	5.8949203	7.7597146	7.69707509	6.7638808	1.58400817	4.0154051
FAM3B	3.558549	3.2431734	0.5627624	3.2587752	0.6725858	0.76214313	5.3260362	1.17027604	5.9718192	1.032751	4.4509726	0.6196885	4.22223392	0.8616501	5.4812674	5.8452495	4.856375	5.6827255	1.12750975	0.63432466	1.27625986	4.161343691	3.00437398	4.2326813	1.74897973	6.4967611	3.60092343	4.6966315	1.2075861	6.10758058	3.28574	6.5442545	2.1571725	5.3533856	6.0193299	5.4179221	0.68703761	0.8288005	1.8397654	0.728723	1.5054567	1.13448628	2.05353894	3.8888363	3.4626482	4.95907298	5.7642552	0.77332032	1.9395762
DHRS2	8.512793	3.7258867	1.3449637	2.3978292	2.6335468	2.02350221	8.1365095	4.48903537	7.5591853	7.7016928	8.1037985	1.6873133	3.16686636	5.1654768	7.13202444	9.2856341	2.3622364	8.1155541	8.99524254	2.64396221	2.17261528	7.168189619	6.2719319	5.1058215	1.4877507	8.5491814	7.69412417	9.2416642	4.0602963	5.48510615	2.8206287	7.3097007	2.8721221	9.1929912	7.7305772	8.4277278	3.03124369	1.5860998	3.2608763	3.6424425	6.0982678	2.31900143	4.73990425	6.6870123	1.1993957	7.32260781	5.5253862	2.33809827	8.2086395
ENTPD3	3.740018	4.2908651	3.63725	4.3212209	2.8064292	1.09036467	4.8885881	0.80216658	2.496483	2.6312659	3.8534753	1.8979896	1.53276739	3.8795913	5.63307606	4.2721814	4.5044133	5.9951156	5.74406031	3.66917075	2.14926853	5.141936974	2.27418783	4.5944146	2.06622037	5.2035508	4.11906721	3.9057494	5.2381942	4.70155296	3.1872691	4.343812	4.0000537	4.6566108	6.3850563	6.5236083	1.86595083	1.8915721	1.7721949	4.5997518	4.8180618	2.84246153	2.08396102	5.6043134	4.7341917	4.36390469	3.9008977	1.5068272	3.5841939
IFIT1	2.667859	3.7381061	5.8489932	2.7437477	5.636828	4.63319559	2.1541821	5.45145436	2.7541895	4.1409973	5.4688521	2.3178289	4.79179576	2.2031249	3.38031215	1.6645899	5.2302505	2.5568728	0.78850961	6.65515506	5.97877267	1.554622076	2.95583286	3.1717204	3.56932227	2.9378184	1.66505968	5.72449	3.1109719	2.53577746	4.9072368	2.3391583	2.8298103	3.5543762	2.7311737	4.2029834	3.23279879	3.9020901	3.8166214	2.1293118	3.155909	5.97217581	2.65859952	3.741625	2.080446	3.4455929	4.3390206	5.58218611	3.2399297
FABP6	3.982162	3.0759881	1.8123181	4.5789974	2.9388509	1.47131803	5.8985791	2.89725194	5.0445169	5.5168627	2.46866	3.8796671	3.54396078	6.0319389	2.18508515	5.944454	1.3105982	6.2335867	5.17817352	3.57269645	3.35217747	5.16276791	1.50332304	4.281548	2.96430759	6.1733264	4.41331398	3.2404218	3.0490294	0.62873553	0.9843906	5.0095339	3.3167833	4.4112913	3.9619562	3.5184735	1.75013073	4.0281114	0.7144271	2.0921438	3.6139155	1.70424194	3.36371352	5.0257108	4.119782	4.34231869	5.4010844	4.24327162	2.4284866
SLC14A1	5.813205	1.1296746	1.0952244	3.9929056	1.0639635	1.17136264	5.8871599	2.12761863	4.0097504	3.5558493	4.6687518	0.9518532	1.53513348	3.8035911	6.13625823	6.2036159	1.4995953	7.3293445	5.43291359	1.18646644	1.35390201	7.634682414	4.66539694	6.2077479	1.457048	6.8908212	6.57048387	3.6148629	2.8890019	8.54495696	2.4575705	5.7869588	5.3262994	5.0176544	7.4191784	7.1560608	1.2256134	1.2137406	1.043064	1.2104061	5.489768	1.12922857	3.08491734	6.8948012	1.2904639	5.20906787	6.1868775	6.5951913	4.6195724
HOXB5	4.248043	4.8713613	2.5919192	5.0281143	2.3954158	1.18359768	6.5208808	3.37037657	3.6085606	3.9569647	3.4415271	1.897183	1.46526524	2.519485	4.97489806	1.696989	3.8877474	6.8841563	4.50655119	2.83982007	2.349947	2.254625998	3.48245329	7.0653205	2.19286441	5.7868533	6.40215074	2.8518425	2.0033686	5.0011792	3.4050909	3.1513653	4.7661751	2.9490029	4.9900091	4.8924543	1.85378181	4.2679899	2.468869	1.6569212	3.877374	2.57337082	7.32888364	3.33449	3.4355228	2.76283111	5.617882	3.54049956	2.0949144
SERPINE1	7.044316	6.0861117	5.0756413	6.6281598	8.0309266	7.10907971	7.9495842	6.95713788	6.7618706	4.4505424	6.0264919	6.6014046	2.88649709	5.263901	2.40213537	4.9486806	7.2955371	5.9675923	1.61975945	4.0312308	5.38816734	3.798505835	1.81279459	4.9157579	6.04470396	4.5221751	3.71826976	2.4825982	1.2547689	2.3597275	5.8454684	4.4548726	5.4510859	4.339466	5.8673091	4.0225698	9.02019692	6.7126476	4.5805897	4.986242	6.519809	6.46163313	6.54421456	3.5924295	3.8245844	6.79362496	5.9252997	7.79460297	6.8212858
UBE2E2	3.097926	3.1111237	4.7671133	5.3753119	4.7417064	4.84038681	3.9098172	5.08712296	3.7609782	4.7010986	4.5041965	5.4339451	4.74229295	2.7343479	1.4782884	1.8336912	4.3578526	2.3445577	1.02018638	5.25943206	4.63164788	4.359789617	4.88668546	3.5762963	4.8183019	1.2823361	1.61656153	3.7495402	4.8449074	2.49642196	3.7107244	3.3711669	5.1416412	4.1575951	2.9470237	4.956803	5.20730158	3.1636123	5.3190723	4.5544746	4.0994187	5.741878	6.11408175	2.409964	3.0498338	4.58357092	2.7612639	5.33444424	4.2521965
HMOX1	3.703205	5.6512957	4.3192232	3.5396794	4.5872002	5.32462894	4.4881706	8.47139072	5.0816469	4.664229	5.1833633	4.0271295	2.3559885	2.985534	4.39323997	3.9335235	5.8841737	2.8049486	1.69041793	3.81748671	5.4654849	1.831934626	4.18013974	6.2044849	4.28014994	3.1331205	2.26117185	5.6276737	4.1117103	1.7559635	3.7822729	5.6173727	4.4598875	3.8505235	2.6965755	3.4806112	9.18851517	3.6234018	3.5812862	3.7437529	5.9412994	3.47502916	6.76050078	6.2677329	4.3150726	4.86813107	4.4167196	6.37610335	7.9624256
SGCE	3.498381	5.3606072	1.4734539	3.8202402	4.556164	3.6581118	3.9236534	5.86070321	4.0380856	5.1156213	5.3988129	3.4816293	5.36709354	2.547505	3.1169719	1.9069246	3.9040483	0.5841715	4.46107092	0.99392002	4.33897527	4.712964087	4.0901303	3.5441086	4.73264123	0.7872273	1.1385958	1.2074602	5.6674403	1.17227267	2.3364861	3.6442515	5.91828	5.493622	2.6109285	4.7265215	6.01968169	4.3484117	3.6428827	1.4577847	3.7788481	2.22375608	3.72318673	3.3293368	2.9254044	4.85410639	4.3410026	4.65656719	2.3544886
SPP1	5.247212	7.1148042	4.9819513	4.689846	4.0476021	5.95273961	2.4868444	6.70611094	5.6999453	3.3344788	6.6376865	4.9773027	2.66379508	6.9744359	2.25431313	3.4720558	5.9818649	3.4111976	0.69420191	6.25081004	5.62385188	2.419281984	1.64199692	6.8354713	7.08778459	4.3207528	2.16133254	2.3637842	7.8270987	1.2857052	5.4968037	5.9343631	6.8220629	4.6071713	4.1360371	4.1610317	5.7179729	6.967439	4.6242742	7.4172738	5.4099718	5.00323086	3.63358219	2.2830963	10.3368433	4.95636735	1.7566974	5.22039718	6.5088176
CYP2J2	5.834598	5.0900332	3.0583604	3.8830229	3.5579624	1.01715477	5.8028536	6.87740144	5.916945	4.7965121	5.6126023	3.4469359	2.59354939	4.3005982	5.12570396	5.1471119	3.8282856	6.5822732	5.84076442	3.42708519	3.98098749	6.304730334	2.24181465	2.9627934	4.16594912	6.1024723	3.45482774	6.0700778	2.7024101	3.77698919	3.2058094	5.7215952	3.8284402	5.3355589	5.4894255	5.6046642	0.68332498	1.8588154	4.6491058	3.691313	4.8993946	2.9762319	2.87671801	4.1979325	2.6092127	3.48912986	5.1254242	1.490683	3.9549969
MAOA	5.170276	3.7170302	5.3502267	7.5185671	2.4603658	2.52165627	5.5406145	4.48302248	5.8039833	7.7128697	6.0689025	4.6915563	3.40871664	6.4298678	6.47256167	8.3876454	3.4587957	7.2579919	4.93798818	5.96180983	2.99227223	7.13447926	3.50866128	3.531806	4.62815973	5.8136905	5.48241338	5.5806504	3.0492912	8.21377757	7.3347128	5.9713821	5.0385533	6.2655361	6.8540625	6.33154	4.06804021	4.1260214	2.7660047	6.7238402	5.3992891	3.62391165	3.25460659	7.5084001	6.5434348	5.6100268	6.662258	3.0802874	5.6343241
TMPRSS4	6.987062	4.6441563	3.7447399	7.7404515	1.2662767	0.81042823	6.2659123	1.08345871	7.9983467	6.4343665	4.4412148	3.9678935	3.13461377	7.5307424	5.04640178	6.6792713	5.7856741	8.1420458	2.09102812	7.16958678	2.75114849	7.441462363	3.12299052	6.3759104	5.04531906	7.0242806	5.74983097	3.9911378	4.5535346	7.04672701	7.9347572	1.4955206	5.6972641	4.0016339	8.4075243	5.8528712	0.77095672	5.4853548	4.3250035	7.6192661	1.6408043	3.70652472	3.15727651	6.9106295	6.985074	3.19111412	6.7896075	0.7268542	1.6373714
FXYD3	6.094511	6.7366544	6.916617	7.6068551	5.3313255	1.56804254	7.5390006	4.92003107	6.7271569	6.023629	7.6771926	5.3519992	2.60399797	6.8780028	7.10733013	7.2449122	5.5696019	7.1932541	6.96742274	8.03092388	5.65583633	7.358042696	3.72661319	5.7629392	7.71211469	7.7417461	7.01082224	6.0602596	4.0055231	6.3979643	7.2684142	7.0812746	5.1096296	6.2638309	7.0583888	7.4125529	2.37182649	7.1238005	4.2909838	7.4046661	4.914046	7.24725147	2.67781295	6.7168814	7.1743515	4.68235786	7.0211431	0.15297241	6.5656332
S100A8	8.40343	6.7958058	9.600067	10.4139101	6.8914726	5.22022113	5.2080054	3.52869761	7.843542	3.8075229	5.1214725	10.2276045	3.36637201	11.4332721	4.17307741	2.1230731	5.3243198	3.9465239	-0.20752444	9.99224286	8.84727631	6.817583802	0.80753534	7.6458042	8.45973887	5.9415391	3.21599254	1.278771	3.532538	-0.3148106	7.0785259	5.2577028	4.5251414	3.7889069	4.9062819	1.4019379	7.6035834	8.8210877	7.3812494	11.2901878	6.7502174	10.70418756	0.74476048	4.0582647	6.8418464	4.59851912	4.7346193	1.38145236	4.2924401
CYP4B1	5.031494	4.6715951	1.2850212	7.4419031	0.6104534	1.1471657	6.6479687	1.67518574	6.4712695	7.9981185	7.0657214	0.5926332	2.33165885	6.5981431	8.54950123	8.8966041	1.2878459	7.9726207	6.16712189	3.58145717	1.79917797	7.620725747	4.79007838	6.0067584	1.98580873	7.7927905	6.59075699	7.3577847	1.7876796	8.33692136	6.2311366	7.2642641	5.3149559	5.9237618	5.693632	7.1740678	1.52887587	5.0140186	4.1934533	5.6615336	0.7809428	0.47070509	3.03692071	7.346089	5.6083765	6.99665187	6.3227066	0.47385742	4.1576892
CRTAC1	1.10351	1.1334503	1.0648659	2.5420413	1.1267394	1.29016142	7.3906027	1.31348327	1.7276624	2.878646	5.7877159	1.4068255	3.38213691	1.0428165	3.71023153	6.3941584	2.8899456	9.9817666	8.91644592	0.98469405	1.10029386	3.846642049	4.41566785	3.623157	1.17635246	9.5686767	1.14853306	1.3732818	1.6264266	6.78062647	1.7872524	7.7246608	1.896302	7.6278112	4.1909605	9.4284004	2.75176486	4.5633808	1.1489611	1.1590745	1.1298626	1.00408611	2.23508203	6.4202884	1.6054181	1.82044072	1.4321405	2.08847303	1.2175177
C10orf99	7.181808	4.75741	4.6801595	5.8841774	1.7637682	1.17783577	8.0955965	4.45964038	4.5402559	5.1363088	7.1885437	4.2984746	0.64384484	2.5403722	6.67669905	7.0929009	1.0343697	9.1035703	7.24793996	7.74158305	0.70550817	7.146252509	4.16368281	6.5170296	0.95962378	8.1536553	6.68544695	5.9090901	4.5871092	7.52160009	5.1568459	7.9812011	8.2257532	5.1463696	7.4160107	6.7939097	2.90928024	1.1733482	2.7278249	6.4366111	4.2655011	7.76827883	1.94322572	7.4681542	1.6598999	4.34818532	7.3484084	0.74507638	7.1566014
IGFBP5	6.512097	5.7309115	3.4669436	3.7442156	6.2556905	5.77132973	6.4481808	4.13345251	6.6051362	7.7729911	6.1382336	3.250808	8.37200866	4.6740281	2.25692558	3.6182508	7.1273064	4.7396684	6.78223037	2.60231558	5.34865945	5.324747591	4.31238028	4.7681743	6.23387043	0.8026015	2.014831	0.589147	5.226943	3.63946458	4.5227023	5.249027	8.3161937	6.8292584	5.687952	7.9635027	6.76895494	5.7275579	4.9985457	3.5794235	6.6848557	4.2227967	3.30847174	5.1571518	5.8858434	7.60232254	5.3431543	6.01858565	3.6965023
GPNMB	5.967313	9.1162017	8.1064032	3.3789962	5.6694118	5.04185049	5.8102457	4.97768988	8.2664409	9.1314365	6.8616284	4.7594457	2.23234541	4.4743091	5.24792325	4.259006	6.4906808	2.787854	1.50605656	4.10086071	6.67730283	1.23130224	4.54608768	5.1773107	7.4045891	5.1006938	0.96484063	4.044642	4.6591771	6.03843477	8.0641842	5.5812396	6.7690439	5.2983553	6.7331642	5.2472483	7.02667234	5.7399623	5.5806277	5.3210036	6.0973329	4.49954667	2.50923799	8.7943311	4.3589763	4.24143063	4.5785188	6.01615836	6.4335181
HMGCS2	4.673264	0.9669408	1.8678583	3.6387161	1.281265	1.78663222	8.091926	7.17384436	6.4294745	7.5862932	7.8355485	1.1062637	1.00995372	6.1424537	7.80822597	8.9727062	1.7651271	7.7079544	5.20559336	0.9964157	1.12345318	7.760043542	5.10557571	2.9555974	2.40195436	8.210501	3.81571715	8.1408557	1.1919369	6.81055074	2.3052448	8.0427313	1.2789677	8.2332705	4.7170256	8.1037661	0.96694079	1.0883497	1.040883	1.1413701	6.1808425	1.28426406	2.8774642	8.088507	1.6962752	3.39283101	6.4951333	1.00752033	7.8281158
C15orf48	4.343137	7.2443295	2.7219517	2.3346094	5.3894166	4.7667211	3.519547	5.37744459	3.4652327	4.2436359	5.9248286	2.7306703	1.65667625	4.4281956	5.41145195	3.0663432	6.3295749	2.6425906	1.26756989	6.81736037	5.21789737	1.053093983	0.91771273	6.9488123	3.3050843	4.8684537	4.15028903	4.7381947	3.3380619	1.13267575	5.3191933	5.9378982	6.4604681	3.2323374	4.9959067	6.371669	2.69535014	4.2490782	3.3954862	4.1566714	5.0094672	6.50908441	2.28927083	7.2055098	6.4103081	6.13428903	4.7204498	1.81524414	6.4528975
INA	5.187953	4.7414847	1.6968224	4.8495402	1.41506	3.3063008	4.8604093	3.77520288	6.2601847	5.8903572	4.3569833	1.8058809	8.14635698	3.5495653	5.29645393	8.3934828	5.2263551	6.3684388	4.01421498	1.83213071	1.44294327	5.404498748	1.43719244	3.3065664	1.20787821	4.1006751	2.31209438	5.655302	3.1996245	1.42521341	4.612506	7.6287055	4.3420585	4.7498887	6.173322	3.418824	0.89689469	2.8935499	3.7686796	1.1717369	2.6441291	0.7226908	2.69143598	6.6182536	1.523723	3.95799164	7.1507109	1.10346845	5.0205939
PSCA	6.394166	6.5067984	3.6779523	9.6906065	0.7972193	3.98703548	9.275064	2.73874549	6.0358723	7.6082418	7.2420826	0.7709802	0.23098284	5.903409	7.81229476	10.1486803	6.3408233	10.3450373	9.69845938	2.72451983	3.78430628	10.187884816	6.81163323	6.8105026	4.1465109	9.4836667	7.47153542	8.0575699	4.0883704	5.36423089	5.6279441	10.2181811	7.5092065	6.6374111	9.8962053	11.8164191	0.81974324	2.6710087	3.7611973	2.0547232	6.600646	1.04513326	5.5680462	9.7007195	7.2783535	8.47359999	7.9960191	0.87023345	9.4417467
BHMT	2.470579	0.9340041	0.9865209	4.0357797	0.934004	1.0665359	1.005489	1.22991981	4.3678657	1.3055885	6.4408412	1.7766225	3.6707434	1.952582	7.08648156	4.580517	1.5336391	6.0848679	6.45034035	1.05696403	1.01806819	3.75795184	2.63858099	1.9090937	0.93400405	3.2578718	5.33029606	6.8310508	3.4089768	1.17842497	1.9850315	9.5813226	0.9845478	6.5949455	4.6052205	8.0283162	1.09084453	1.1621094	3.2460842	0.9340041	3.4195696	1.06270174	1.02524802	1.6378999	1.1640915	3.56589008	6.3432543	1.45907976	4.377486
ALDH1A1	5.028525	4.1303752	1.9417211	3.2673732	3.882737	3.30448536	2.9945752	9.25868129	4.5369508	4.9277327	5.3915892	1.4035865	2.41885449	5.9449935	3.28592421	1.587657	4.9564279	0.9517634	0.82470887	3.0473044	4.21050821	1.514761646	4.47594921	3.517872	3.284626	0.8831782	0.75159317	2.6921415	8.6289082	3.05716149	3.6925235	3.0129931	3.3969305	4.2708027	3.9998309	3.8111337	5.87404423	0.7594547	6.9308132	4.7424542	7.6415923	3.04689432	1.11782479	2.3261318	7.2776204	2.50826795	0.9648449	2.11973573	4.1771391
ALDH1L1	5.110516	5.2126174	1.5963983	2.3286222	1.5069715	1.37466781	3.8653172	2.95558426	5.764201	5.3886954	3.956084	1.0849552	1.03025492	3.5833466	4.15322955	5.0873381	2.3895726	5.9745316	4.74197293	2.73299298	1.32695783	2.243793172	2.29656546	4.5288254	2.43555276	6.5790269	3.6960209	2.8807635	1.0698104	7.86453162	4.1552011	1.9574817	3.6994007	3.4993995	4.2299251	5.4627524	3.50041741	3.714548	1.4106858	4.6748496	0.9864143	2.46546464	2.70307133	5.6179934	5.0300396	1.48977349	5.153298	0.96391783	1.0985564
SCNN1G	3.596532	2.5887015	0.9362688	4.935016	0.8993947	2.03403375	4.3080282	4.46171947	4.4021807	2.8030029	5.0084191	3.1328638	3.76013118	4.0299444	4.76010967	3.9652242	2.7385442	4.6281237	4.96408686	1.02296906	0.92586189	5.884976068	2.31071339	3.1871956	0.89037543	3.9263515	4.5693279	7.0244791	1.7786828	4.22958473	3.4499516	5.6495446	2.0427135	5.9307046	6.1563151	6.060577	0.95130152	1.162246	2.3561113	3.5404912	3.5973121	0.82545906	1.17335146	4.9369764	1.1482215	4.86031105	5.4336757	0.81776257	5.6149768
ANXA10	1.111187	1.0856289	0.958172	6.0609606	1.0248541	1.25380563	8.8883293	1.07197384	4.9808757	5.7695231	1.6319682	1.1588328	0.95817203	5.4010102	2.23108821	6.1794136	1.3365911	9.4951652	2.66896023	6.34178504	1.39469263	6.502379059	1.91051163	1.9203383	1.30960583	9.2236938	5.35196	1.1396013	1.0739627	1.44744388	5.6665667	0.958172	0.958172	2.0752738	7.9973642	5.8829292	0.95817203	1.2514559	0.9902775	6.2692906	1.4929507	1.40874991	3.07793507	2.5101158	5.3968447	1.37961887	4.7746947	0.95817203	1.9163561
GRHL3	5.082089	5.7810191	2.8515421	5.2511666	1.3813588	0.51761829	6.0597158	3.51845261	5.5464072	2.7855837	5.6617507	5.5564348	0.93518504	4.0184	6.16375257	5.2806893	0.9546082	5.3226886	4.90955599	4.77303728	1.85481159	5.951794507	1.99760239	4.4726527	3.04980833	4.4043633	5.04740367	5.9020321	4.3121816	3.77072087	4.2266102	6.6954225	4.2115036	5.7307085	5.8366546	6.1779497	0.39592705	1.6148891	5.4355937	4.9651242	4.4152947	4.29397746	1.51417322	5.3055433	4.2896822	6.39790844	6.0950567	0.30431855	6.0800708
S100P	7.408803	8.842978	4.2590029	9.6034593	1.9997377	5.05373987	9.0669588	7.38145939	8.0521322	7.6797345	8.7054516	5.3496729	1.43774234	8.258832	9.08170159	10.0008154	6.5286032	9.6409409	8.52253784	9.5374384	4.73493106	12.409865503	4.74043662	7.3988486	6.52943708	9.2862122	8.38297236	8.9845062	5.3110186	7.7514391	8.3556378	8.1637142	5.4352628	8.5137595	8.9426213	9.1237175	4.21361241	2.2612525	6.67765	6.3070047	7.6185889	5.70059394	5.11411145	9.9408227	8.9373514	7.54368904	10.1089006	1.62827871	9.2196443
SNCG	4.403657	6.9909278	2.7278312	4.7169139	5.225563	3.53690167	7.288496	3.31206261	7.1112587	6.2378429	6.625808	1.3828959	0.09347803	6.4509502	7.04578506	7.5008139	3.9358269	7.41744	5.99931137	4.91849058	5.20054398	7.289910655	5.08979949	3.8587412	2.68911891	7.4983328	7.2817183	7.9369234	4.0468562	6.44379674	6.0441207	7.8227716	7.0477174	7.0400244	7.1368748	7.7313731	4.44787557	5.0801734	4.9236551	0.6379079	6.145405	5.09837315	4.23412083	7.9877081	6.2094731	6.11215551	7.8532209	1.7824627	7.3002126
HSD17B2	4.550218	0.9866665	2.7864496	3.8075368	0.9924815	1.07287414	6.6414922	1.28504193	1.5571795	5.1148808	4.2495228	3.9019046	1.12228792	3.9499051	2.04242586	6.088728	3.2369936	6.7476333	4.95486141	1.02427799	1.87100858	6.196708627	3.43567242	2.9643674	4.88285502	7.565863	6.18576875	3.8770937	2.1423693	2.73200354	1.9264848	3.2699019	1.8541153	4.3673854	5.4989264	4.9696985	0.97390577	2.1380959	1.205311	1.2773668	3.3144317	1.4102345	1.79532708	4.2608147	2.72267	3.4643887	4.2954481	0.9531113	4.6148606
UPK2	6.641979	7.9995079	2.0938946	3.5069267	1.0495923	6.37139068	7.2490719	6.97631462	9.1408311	4.7640074	8.6846851	0.7804429	0.18285047	4.8001565	8.44886802	5.7009512	1.8120808	7.3191819	8.2727124	1.63089365	2.17899306	8.377102354	4.82517517	2.1046503	1.60188346	7.8315923	8.42405542	8.3454606	4.658614	4.21524592	3.487745	10.2275957	6.0845828	8.6040417	7.4058164	9.4823676	0.40601909	1.2517463	8.4494827	2.6306927	5.2422614	0.85678549	3.93664073	8.4026158	5.0751003	6.62344623	9.0790654	0.13111973	8.757792
CLCA4	1.834826	1.2853133	2.1648174	7.1284007	0.8717126	0.83671338	5.1919261	0.98252194	4.3417271	8.0579313	5.6102401	1.8003483	1.06752601	7.4765858	3.39566475	4.5792943	0.8554108	7.1241302	6.95776511	6.36602531	1.05506876	8.995102843	2.0156437	4.1606727	3.21925871	6.2377556	6.21020228	2.7353738	1.394675	7.81085971	8.1561133	0.8367134	2.5197719	3.8798615	7.7630293	7.409197	0.87862519	3.1499686	1.1909609	8.8507138	0.8367134	5.84301425	2.25271101	7.2976988	3.077571	1.30773624	6.0456244	0.87269933	0.8621055
AQP3	5.570132	3.1170672	8.9574541	8.2602959	2.3231276	1.80398963	7.1380325	1.54775116	3.2945988	4.9278904	4.8941601	7.5650918	3.56959494	8.9046955	6.10090791	8.3695104	3.5685921	9.102677	6.38702309	7.72320245	6.94552251	8.515847256	3.33514624	6.8590129	8.08684549	7.6992641	6.41025283	7.4307579	3.7356532	8.7362648	8.4518728	3.8692428	5.4257851	4.7008275	6.5371823	6.7676128	3.15358506	6.9853178	5.4806649	4.288339	5.5317949	6.30845823	3.81152797	6.9169781	9.7923528	5.96379319	7.5232437	1.81436024	4.1293024
FAM3D	1.329768	4.3375757	0.9041295	4.9182299	1.0283523	1.60209642	7.6278235	1.40704153	6.3924053	2.1309749	1.2847093	1.0346785	1.65040158	5.5908695	6.6052377	2.0395281	1.2359068	6.5913416	2.57219506	1.69432196	0.95756659	4.355220408	3.02944221	8.0592805	0.9511185	6.5020772	3.72118913	3.0186841	3.8014336	6.86591109	0.9500878	3.0878921	2.3544836	4.7001846	3.1930535	5.0158447	1.18321732	0.9041295	5.4275301	2.863852	1.3797517	1.59553915	1.82335266	8.2145516	5.2389451	4.31632891	5.977397	1.25216991	2.5999085
S100A9	9.224705	8.8690887	9.757788	10.035588	7.5425441	7.59339148	5.758057	5.64736483	10.0153464	5.4810837	6.7645431	10.49334	3.23391954	11.022036	6.25670855	4.0763658	7.8149643	5.0013656	0.48528417	10.46507516	9.42353634	8.067766478	1.99062915	9.0662386	9.19973054	8.2213412	3.29558249	3.1283684	5.330387	1.85510006	7.3017844	6.9130238	5.9088348	6.6196499	9.013605	2.7855389	7.63646226	9.8687835	7.3454544	11.3004152	7.090104	10.65456217	2.72875607	6.3229098	7.6598717	6.62378753	8.9333802	5.15309973	6.1814744
FBP1	5.177075	4.8823019	2.1524218	5.2530062	2.6989759	4.46280448	6.3862932	5.67736472	6.5215392	2.140906	6.1112757	1.7540983	1.34466574	4.3246628	7.29137439	6.4220081	6.7389753	6.9948803	5.6558475	4.20108062	4.48035573	6.593547171	4.53066136	6.8339726	3.86672286	8.282668	7.39423115	6.2519704	3.289866	5.81653876	6.0132018	7.9825725	3.0043152	5.7181073	6.7559812	7.6776278	3.66436153	3.0133853	3.9008028	3.1051535	5.6529651	4.87743313	2.75531832	6.0384722	3.654575	5.60606707	6.6248834	3.00804148	5.4951252
ANXA3	2.02627	4.7007635	5.2741918	1.5043803	6.0531001	3.50592895	2.7661008	4.76164817	0.9790796	4.914027	4.3778209	5.9777839	1.54262641	3.4386985	5.71005617	4.9533631	5.210274	2.1860343	2.43646267	4.42031944	5.87343344	2.192670994	0.99360863	4.8776325	5.07011442	2.2589611	0.54745979	2.3968972	5.387587	1.93164605	3.5055435	1.490801	3.0906831	2.8129554	2.0090541	5.5800644	2.24781956	5.4466827	5.9172482	2.9187048	5.1683235	6.42909738	1.22144078	3.5498441	3.8595446	2.31795337	2.3166914	0.94690481	1.7023098
PLA2G2F	4.443556	3.5807451	1.123289	3.3398665	0.6947838	1.16822182	5.2771308	1.94134456	5.8663492	4.0707394	5.0405644	3.0455275	0.71973867	1.5572906	5.01662057	5.8778283	5.6869649	5.2253178	5.47764575	1.33980435	1.46572889	5.843441419	2.18654887	1.353545	1.74576943	6.048923	5.0454682	5.4117805	0.7311978	1.29218426	3.8835212	4.5388389	3.5620143	4.5419879	5.9477911	5.2413627	0.69770957	4.1389819	2.5859578	0.6899524	4.0047802	0.69915354	1.29236573	4.7673006	1.0147545	2.10938433	4.9065745	0.68007482	5.2237593
CAPNS2	6.637399	1.1248517	5.4304854	7.0903825	0.9562657	0.76092473	6.4634578	0.92339369	5.4930004	5.7439085	5.3122933	3.3086966	0.78839519	6.5793668	5.00859919	5.8583406	0.8348966	6.6216106	3.33632947	4.31124454	2.33633447	6.823186868	3.6760135	2.2222765	6.33650232	6.3961502	1.28255229	3.0092636	2.097095	7.26342169	6.7702013	5.1005962	4.9149017	6.4510715	6.3676747	5.8497102	1.00457244	5.4122472	4.7395028	5.5740435	1.1167738	1.47977805	2.67233999	5.2090471	5.6698055	3.625347	6.3476952	0.8763295	1.0055978
TMEM45A	7.294323	3.7733351	3.0859211	5.9737055	4.0735029	4.22339769	3.2972824	1.92961131	2.5895528	3.2056014	4.479583	6.199755	4.06674531	7.6130561	2.65339083	2.2718846	3.6259961	3.7407899	1.34387492	2.39126958	5.0853416	3.778833527	1.74436717	2.2522989	6.32413053	1.5462734	0.81152254	1.0573612	2.3313807	1.16909136	5.4636849	3.0369767	5.3823911	2.9393856	4.5285405	2.6851809	4.93546533	6.4484238	5.3990145	5.3086295	3.8176628	3.96149278	4.38872311	2.2419874	5.1774068	3.07797289	1.0604655	3.87346652	1.8910358
SLC44A4	2.433624	3.7189532	1.0053367	5.7386246	0.9079799	0.96372512	5.4897377	3.17730035	5.0203726	2.7453393	1.6914512	1.2585786	3.3271505	4.0903537	6.70136626	5.8728561	5.5745441	5.2960417	4.98522482	3.64487408	1.47418933	5.724437655	2.17830426	6.0729929	1.16554766	6.0366774	3.66613054	4.2614111	1.4455123	6.17111094	5.1051873	2.1445595	3.5471703	3.2984276	5.6715245	5.9471734	1.78055321	1.1251192	3.9783297	1.5551891	2.5952482	1.50337973	2.59811539	5.2946431	6.2769139	4.70479404	4.480429	1.10886867	1.7168774
PNCK	2.31227	3.7585336	1.7154857	5.7162196	1.4135077	4.17931865	5.5283542	2.07116846	5.070697	4.8129044	1.6475913	3.5453322	3.51201869	2.6965325	1.40735258	7.2552658	1.1102825	6.3490293	8.48209895	2.48950082	1.1973799	4.224163382	1.67159696	1.3673248	2.46884682	7.2638146	2.14402016	4.405299	3.7734263	1.92110644	3.3951212	5.7461004	3.4837565	4.6068054	2.491787	1.6865573	3.8132522	3.7617703	4.2479855	1.7351242	4.5020536	1.8973307	2.51113891	1.454631	2.9634214	5.09825626	2.3441202	1.34292029	2.3098543
SYT8	3.89375	4.865855	2.5132979	7.9069732	2.1588559	4.11141291	7.1633034	2.74950801	5.84745	5.6605236	4.3293672	4.5667119	1.30998171	7.288895	3.93838098	3.8060765	1.4004714	7.415794	7.26714066	6.69727239	5.79357197	2.282507852	4.21847166	6.0716524	6.9867478	5.3411677	7.20928556	5.9484639	1.3076176	6.99206491	6.0780781	5.48772	5.1468353	4.3273359	3.1256927	6.4115494	3.44383835	6.8089008	5.5755503	1.8130685	1.8497251	0.97093651	3.20873618	6.3920884	6.1352755	1.18982844	6.60237	0.7787558	4.8860598
TESC	3.269106	1.7601046	1.7983793	2.0500626	2.5853686	3.82709503	5.9062804	2.7207164	4.2549143	2.6196401	5.95276	0.8063902	3.25450611	1.4962169	2.83728013	3.5348112	3.0718068	5.5547915	7.3302667	2.79176015	2.76343605	2.184150798	7.63256985	3.2382366	1.52865154	8.4489548	5.17537855	5.0621525	1.70313	2.05188821	1.6425768	7.5192093	3.0385476	7.1433089	2.6170803	6.2476649	4.33266002	1.5599299	0.9625347	2.0012125	3.3057259	2.39950484	2.38117162	4.4256416	1.1888345	5.33011781	1.8656219	3.36324521	1.9248352
KRT7	7.428783	7.4768521	5.5633416	7.5109773	1.8516614	7.69306712	7.1674674	6.72610539	7.9026138	6.4006585	8.0890651	3.7112097	2.17711021	6.4106872	5.16229438	7.7504344	3.0041432	8.2975553	8.14275188	5.98512365	7.3882309	8.280464552	3.75358406	7.1075464	6.71326028	8.405899	7.70751126	7.9988885	3.6744415	6.47249657	1.970762	7.1276085	5.5067643	7.4304904	4.7346013	6.9731377	3.98355566	4.940279	6.6346314	0.1604653	8.0621586	0.26547564	3.81242574	7.8774097	6.456106	6.7811839	7.2593323	2.58165007	7.9053818
SPINK1	7.208939	2.4729627	3.1126961	5.5829445	1.8452507	3.00001503	9.7098689	9.97321128	1.4283799	4.8904938	10.173543	1.6764221	1.58938965	4.012496	10.03551233	7.2024802	6.1079708	10.0575791	9.42107258	1.70785796	2.23755473	5.247709061	7.69543972	4.1791117	2.40254347	11.1496113	10.02839023	10.7382001	2.0431468	4.81407766	3.2946958	9.3918905	3.2414039	10.0412765	6.8603453	10.8644754	2.10191678	2.3339497	3.7621791	2.0051694	8.1959892	2.15308743	6.30949952	6.9581354	1.7591221	8.78015163	6.937593	3.47566766	10.3136359
PI3	4.57376	1.3575099	9.014283	7.339844	5.0832207	1.26233116	3.3130974	2.6296044	0.3327533	3.8848364	3.5514635	8.4770052	5.3135126	6.4612175	1.68485068	0.1551028	3.7468133	3.0116296	0.65090428	5.44620755	7.26379597	3.023201191	0.02509414	11.0606657	7.88480107	2.5551377	1.78505591	0.5672187	3.9705349	0.81634271	6.3472155	2.9835111	0.3472204	1.7061017	2.2794906	0.1469764	3.08391605	5.0838418	5.2474974	4.7999466	7.7743291	6.78808278	0.027106	1.3905589	8.1514709	2.78993291	3.1589442	1.36605383	2.694295
CTSE	2.423793	1.3676584	1.1492674	2.4272641	1.2845017	1.69865321	7.2010664	1.37455756	2.3824169	3.9130586	6.7226528	1.1815009	1.39369738	1.800127	7.1406254	4.2515921	6.7791482	10.1140383	9.02932242	2.20902466	1.69699302	2.765785194	3.01571043	2.0608513	1.25367374	10.1822282	4.51913807	2.4352708	1.8879133	4.01962406	2.5997754	8.407818	2.4648952	2.7834142	4.8393763	4.4883307	1.19804925	1.452372	1.1140861	1.2135673	1.6737598	1.05579482	2.5130575	2.6244365	3.3354291	4.56461215	2.2958584	1.25428697	1.4427228
KRT14	6.895929	0.9258083	11.5184185	6.323491	4.559311	3.28231301	6.1395947	1.58125291	2.2552387	1.7054385	3.1483958	10.7127488	2.99873211	7.1421897	1.42930527	1.1504886	3.0431872	2.679343	1.10611634	10.46973656	7.50424279	5.038082489	0.27156917	2.5487553	8.26964745	2.043536	0.92211427	1.0635948	2.5980913	0.44847333	9.19157	2.7516456	2.7784389	7.0249565	2.9728276	0.9714843	1.89467323	8.3664115	3.7579794	4.5954436	8.7251012	10.89084972	0.32883478	0.5499939	6.6460148	2.18537251	2.4722802	0.52057621	6.302884
TNNI2	3.647789	2.3570948	1.0674169	8.3286435	0.8638127	3.72382022	6.8412452	3.24542456	4.6594012	3.3723432	3.7077125	3.6120177	0.79159193	6.5339575	2.79404097	3.4136995	1.6533687	7.0275914	7.18137139	5.87356051	5.43134027	0.483340386	3.86991831	5.6968828	6.95592987	3.4911024	6.94082182	5.802658	0.9531896	5.31739473	5.9788778	6.2612393	3.5973097	2.7045651	2.3423671	5.1889641	3.87214812	5.9477859	5.2308698	0.7661443	1.037561	1.18113232	2.63687879	3.9368194	3.5134753	1.18847633	6.9193148	0.88304107	4.5558198
KRT6B	3.242883	2.2224038	9.160021	6.2950161	5.0440289	2.15445455	2.5366466	0.92588269	1.0398269	1.4382306	2.1554612	9.7650164	3.25853552	7.0219554	1.40288851	0.9881111	2.3779638	2.3680712	0.9738616	7.51343512	5.86147841	1.717550757	0.92588269	3.7079695	4.99914676	0.9373141	1.18989704	0.9258827	2.8515518	0.96145283	5.234857	1.5572166	1.0989134	1.1135091	2.0810718	0.9662492	0.92588269	6.7283524	1.4278054	6.5438736	5.8662208	9.05125846	0.92588269	0.9258827	5.9686374	1.1447709	0.9844403	0.96831513	1.4458414
S100A7	8.302728	2.6119892	6.885341	9.359371	1.8449517	0.45556319	0.7975325	1.02536175	6.885849	1.6094806	3.721634	11.3447124	2.99843441	9.1160271	1.62231658	1.906231	0.4980425	2.1408805	0.31185648	5.99547963	9.58489108	4.987093347	0.31185648	1.3207614	7.1681989	2.7476005	4.77256928	0.5543534	3.3416683	0.31185648	6.6264372	2.1920565	0.5648463	2.9142529	0.818188	0.3118565	4.42194867	7.9508596	4.4145746	2.3602492	7.7956795	8.0109394	0.43477692	0.3118565	4.9770403	0.55800362	2.212166	0.31185648	4.2217509
[truncated: 922 more columns]
