# Supplementary material for: Immunogenic cell death mediation patterns reveal novel paradigm for characterizing the immune microenvironment and immunotherapeutic responses in bladder cancer
Source: Front Genet. 2022 Oct 25;13:1035484. doi: 10.3389/fgene.2022.1035484 (PMC9640952; doi:10.3389/fgene.2022.1035484)
Supplement: Supplementary file 3 [file DataSheet1.ZIP › Supplementary Tables/s-table12.txt]

Supplementary table 11: The ICD geneCluster information in merged cohort.
ID	geneCluster
TCGA_TCGA-BL-A13J	A
TCGA_TCGA-FD-A3SM	A
TCGA_TCGA-K4-A4AC	A
TCGA_TCGA-2F-A9KR	B
TCGA_TCGA-XF-A9SY	A
TCGA_TCGA-FD-A5BT	A
TCGA_TCGA-YC-A8S6	A
TCGA_TCGA-2F-A9KW	A
TCGA_TCGA-FD-A6TG	A
TCGA_TCGA-XF-AAMR	A
TCGA_TCGA-FD-A5BZ	A
TCGA_TCGA-DK-A3IM	A
TCGA_TCGA-G2-A2EL	B
TCGA_TCGA-CU-A72E	A
TCGA_TCGA-ZF-AA4X	B
TCGA_TCGA-4Z-AA7S	B
TCGA_TCGA-DK-A2I4	A
TCGA_TCGA-4Z-AA89	B
TCGA_TCGA-KQ-A41O	B
TCGA_TCGA-E7-A7XN	B
TCGA_TCGA-XF-A9SM	A
TCGA_TCGA-DK-A3IS	B
TCGA_TCGA-DK-AA6T	B
TCGA_TCGA-XF-AAN0	B
TCGA_TCGA-GC-A3YS	A
TCGA_TCGA-CF-A47S	B
TCGA_TCGA-E7-A8O8	B
TCGA_TCGA-KQ-A41R	B
TCGA_TCGA-DK-AA6W	A
TCGA_TCGA-E7-A6MF	B
TCGA_TCGA-GC-A3I6	A
TCGA_TCGA-DK-A2I1	A
TCGA_TCGA-DK-A3IQ	A
TCGA_TCGA-K4-AAQO	A
TCGA_TCGA-ZF-A9R1	B
TCGA_TCGA-GD-A3OP	B
TCGA_TCGA-XF-AAN8	A
TCGA_TCGA-4Z-AA82	A
TCGA_TCGA-FD-A3SS	A
TCGA_TCGA-BT-A0YX	B
TCGA_TCGA-DK-A3IN	A
TCGA_TCGA-DK-A3WW	A
TCGA_TCGA-FJ-A871	A
TCGA_TCGA-CF-A1HR	B
TCGA_TCGA-BT-A20U	A
TCGA_TCGA-ZF-AA5P	A
TCGA_TCGA-G2-AA3D	B
TCGA_TCGA-ZF-AA54	A
TCGA_TCGA-CU-A0YR	B
TCGA_TCGA-GC-A3OO	A
TCGA_TCGA-XF-A9SW	A
TCGA_TCGA-BT-A20P	B
TCGA_TCGA-FD-A6TA	A
TCGA_TCGA-GV-A6ZA	B
TCGA_TCGA-GV-A3QH	B
TCGA_TCGA-CF-A5UA	B
TCGA_TCGA-H4-A2HO	B
TCGA_TCGA-BL-A0C8	B
TCGA_TCGA-SY-A9G5	A
TCGA_TCGA-4Z-AA7O	B
TCGA_TCGA-FD-A3B5	A
TCGA_TCGA-BT-A20X	A
TCGA_TCGA-CF-A47T	B
TCGA_TCGA-GV-A3JZ	A
TCGA_TCGA-GC-A3BM	B
TCGA_TCGA-UY-A78N	B
TCGA_TCGA-4Z-AA83	B
TCGA_TCGA-DK-A3WY	A
TCGA_TCGA-FD-A5BY	A
TCGA_TCGA-E7-A5KE	B
TCGA_TCGA-DK-AA6U	B
TCGA_TCGA-FD-A43X	B
TCGA_TCGA-FD-A5C0	A
TCGA_TCGA-E7-A85H	B
TCGA_TCGA-GC-A4ZW	B
TCGA_TCGA-GU-AATP	A
TCGA_TCGA-DK-A6B5	A
TCGA_TCGA-GD-A3OQ	B
TCGA_TCGA-G2-A3IE	B
TCGA_TCGA-YC-A9TC	A
TCGA_TCGA-2F-A9KQ	B
TCGA_TCGA-UY-A8OB	A
TCGA_TCGA-LC-A66R	A
TCGA_TCGA-G2-AA3F	B
TCGA_TCGA-K4-A6FZ	B
TCGA_TCGA-UY-A9PA	B
TCGA_TCGA-5N-A9KI	A
TCGA_TCGA-G2-A2ES	A
TCGA_TCGA-ZF-A9R4	B
TCGA_TCGA-FD-A6TH	A
TCGA_TCGA-E7-A7PW	B
TCGA_TCGA-DK-A1A3	A
TCGA_TCGA-GD-A76B	B
TCGA_TCGA-4Z-AA80	B
TCGA_TCGA-CF-A3MH	B
TCGA_TCGA-XF-AAN4	A
TCGA_TCGA-ZF-AA51	B
TCGA_TCGA-CF-A9FH	B
TCGA_TCGA-FD-A6TK	A
TCGA_TCGA-SY-A9G0	A
TCGA_TCGA-XF-AAMG	A
TCGA_TCGA-R3-A69X	A
TCGA_TCGA-4Z-AA7N	A
TCGA_TCGA-HQ-A5ND	B
TCGA_TCGA-2F-A9KT	A
TCGA_TCGA-DK-A6B2	A
TCGA_TCGA-UY-A8OC	A
TCGA_TCGA-ZF-AA5N	B
TCGA_TCGA-E7-A97Q	B
TCGA_TCGA-FD-A5BX	A
TCGA_TCGA-GV-A3JW	B
TCGA_TCGA-DK-A3IT	A
TCGA_TCGA-KQ-A41N	B
TCGA_TCGA-XF-A9SH	B
TCGA_TCGA-C4-A0EZ	A
TCGA_TCGA-ZF-A9R9	A
TCGA_TCGA-C4-A0F7	A
TCGA_TCGA-FD-A5BU	A
TCGA_TCGA-FD-A5C1	A
TCGA_TCGA-HQ-A2OE	B
TCGA_TCGA-FD-A43S	A
TCGA_TCGA-E7-A3X6	B
TCGA_TCGA-BT-A20R	A
TCGA_TCGA-DK-AA75	B
TCGA_TCGA-BT-A20V	B
TCGA_TCGA-DK-A3IV	B
TCGA_TCGA-XF-A9T6	A
TCGA_TCGA-4Z-AA7R	B
TCGA_TCGA-XF-A9SU	A
TCGA_TCGA-S5-A6DX	B
TCGA_TCGA-2F-A9KO	B
TCGA_TCGA-UY-A78K	B
TCGA_TCGA-GU-A767	B
TCGA_TCGA-DK-A1AC	A
TCGA_TCGA-DK-A6B1	B
TCGA_TCGA-K4-A3WS	A
TCGA_TCGA-GU-AATQ	B
TCGA_TCGA-YC-A89H	B
TCGA_TCGA-ZF-AA4T	B
TCGA_TCGA-XF-A9SJ	A
TCGA_TCGA-FJ-A3Z9	B
TCGA_TCGA-ZF-A9RN	B
TCGA_TCGA-XF-A8HB	B
TCGA_TCGA-C4-A0F0	A
TCGA_TCGA-E5-A2PC	B
TCGA_TCGA-DK-A6B0	B
TCGA_TCGA-ZF-AA53	A
TCGA_TCGA-DK-A6AW	B
TCGA_TCGA-FD-A3SJ	B
TCGA_TCGA-FD-A43U	A
TCGA_TCGA-G2-A2EC	B
TCGA_TCGA-CF-A7I0	B
TCGA_TCGA-GC-A6I3	B
TCGA_TCGA-BT-A42F	A
TCGA_TCGA-XF-A8HF	B
TCGA_TCGA-CU-A3YL	B
TCGA_TCGA-GU-A764	A
TCGA_TCGA-5N-A9KM	B
TCGA_TCGA-4Z-AA81	B
TCGA_TCGA-BL-A3JM	A
TCGA_TCGA-FD-A6TC	A
TCGA_TCGA-GU-A42R	B
TCGA_TCGA-GU-A42P	B
TCGA_TCGA-CU-A3QU	B
TCGA_TCGA-ZF-A9RL	B
TCGA_TCGA-FD-A3NA	B
TCGA_TCGA-UY-A78P	A
TCGA_TCGA-ZF-AA52	A
TCGA_TCGA-XF-A8HC	B
TCGA_TCGA-LT-A5Z6	B
TCGA_TCGA-K4-A3WU	A
TCGA_TCGA-FD-A3SQ	A
TCGA_TCGA-ZF-AA56	A
TCGA_TCGA-BT-A0S7	A
TCGA_TCGA-E7-A4XJ	B
TCGA_TCGA-E7-A519	B
TCGA_TCGA-DK-A1AF	A
TCGA_TCGA-ZF-A9RD	A
TCGA_TCGA-BL-A13I	A
TCGA_TCGA-XF-AAMY	A
TCGA_TCGA-XF-AAMT	A
TCGA_TCGA-UY-A9PF	B
TCGA_TCGA-E7-A3Y1	B
TCGA_TCGA-ZF-A9RM	B
TCGA_TCGA-ZF-AA4V	A
TCGA_TCGA-4Z-AA7Y	B
TCGA_TCGA-ZF-A9R5	B
TCGA_TCGA-DK-AA6P	B
TCGA_TCGA-DK-A6B6	B
TCGA_TCGA-DK-A3IK	B
TCGA_TCGA-XF-AAN5	A
TCGA_TCGA-E7-A6MD	A
TCGA_TCGA-XF-A8HE	A
TCGA_TCGA-DK-AA6M	A
TCGA_TCGA-FD-A3SR	A
TCGA_TCGA-CF-A3MF	B
TCGA_TCGA-XF-A8HH	B
TCGA_TCGA-XF-A9SI	A
TCGA_TCGA-BT-A20Q	A
TCGA_TCGA-E7-A97P	A
TCGA_TCGA-YF-AA3L	B
TCGA_TCGA-MV-A51V	B
TCGA_TCGA-DK-A1AG	B
TCGA_TCGA-XF-A9SZ	A
TCGA_TCGA-CU-A5W6	B
TCGA_TCGA-FD-A6TF	A
TCGA_TCGA-XF-A9SP	A
TCGA_TCGA-E7-A7DU	B
TCGA_TCGA-FD-A6TD	A
TCGA_TCGA-KQ-A41S	A
TCGA_TCGA-GV-A3JV	B
TCGA_TCGA-DK-AA6L	B
TCGA_TCGA-G2-A3IB	B
TCGA_TCGA-GU-A766	A
TCGA_TCGA-XF-A9T8	A
TCGA_TCGA-E7-A5KF	B
TCGA_TCGA-FD-A3N5	A
TCGA_TCGA-GU-A763	B
TCGA_TCGA-C4-A0F1	A
TCGA_TCGA-CF-A8HX	B
TCGA_TCGA-ZF-A9R3	B
TCGA_TCGA-CF-A9FM	B
TCGA_TCGA-FD-A43N	B
TCGA_TCGA-UY-A8OD	A
TCGA_TCGA-XF-AAMQ	B
TCGA_TCGA-XF-A8HD	A
TCGA_TCGA-FD-A62S	A
TCGA_TCGA-DK-AA74	A
TCGA_TCGA-XF-AAMZ	B
TCGA_TCGA-GV-A3QG	A
TCGA_TCGA-XF-A9T2	A
TCGA_TCGA-FD-A3SL	A
TCGA_TCGA-YF-AA3M	B
TCGA_TCGA-CF-A47V	B
TCGA_TCGA-DK-A1AB	A
TCGA_TCGA-ZF-AA58	A
TCGA_TCGA-ZF-A9R7	B
TCGA_TCGA-GC-A3RC	A
TCGA_TCGA-DK-A1A5	A
TCGA_TCGA-KQ-A41Q	B
TCGA_TCGA-CU-A3KJ	A
TCGA_TCGA-2F-A9KP	B
TCGA_TCGA-FD-A62N	A
TCGA_TCGA-ZF-A9RF	A
TCGA_TCGA-S5-AA26	B
TCGA_TCGA-FJ-A3Z7	B
TCGA_TCGA-G2-A2EO	A
TCGA_TCGA-XF-A9ST	B
TCGA_TCGA-GC-A3RB	B
TCGA_TCGA-DK-AA71	B
TCGA_TCGA-FD-A3SO	A
TCGA_TCGA-CU-A0YN	A
TCGA_TCGA-4Z-AA7W	A
TCGA_TCGA-ZF-A9R2	B
TCGA_TCGA-DK-AA77	B
TCGA_TCGA-XF-AAML	B
TCGA_TCGA-XF-A8HI	B
TCGA_TCGA-ZF-AA4R	A
TCGA_TCGA-DK-A2I2	A
TCGA_TCGA-DK-AA6R	A
TCGA_TCGA-E7-A678	B
TCGA_TCGA-ZF-AA4W	A
TCGA_TCGA-PQ-A6FI	A
TCGA_TCGA-DK-A1A6	B
TCGA_TCGA-E7-A541	B
TCGA_TCGA-DK-A1AE	B
TCGA_TCGA-DK-A3X2	B
TCGA_TCGA-DK-A3IL	B
TCGA_TCGA-FD-A5BV	B
TCGA_TCGA-E7-A4IJ	B
TCGA_TCGA-E5-A4U1	B
TCGA_TCGA-XF-AAMH	A
TCGA_TCGA-DK-A2I6	A
TCGA_TCGA-4Z-AA7Q	B
TCGA_TCGA-BT-A20J	A
TCGA_TCGA-E7-A7DV	A
TCGA_TCGA-XF-AAMX	B
TCGA_TCGA-GV-A3JX	B
TCGA_TCGA-XF-AAME	A
TCGA_TCGA-E7-A6ME	B
TCGA_TCGA-XF-A9T0	B
TCGA_TCGA-DK-AA6X	B
TCGA_TCGA-CF-A47X	B
TCGA_TCGA-FD-A6TB	A
TCGA_TCGA-E7-A8O7	B
TCGA_TCGA-XF-A9SV	B
TCGA_TCGA-FJ-A3ZE	B
TCGA_TCGA-PQ-A6FN	A
TCGA_TCGA-FD-A3B4	A
TCGA_TCGA-E7-A677	B
TCGA_TCGA-UY-A78O	B
TCGA_TCGA-FD-A43P	A
TCGA_TCGA-XF-AAN7	A
TCGA_TCGA-FD-A6TI	B
TCGA_TCGA-KQ-A41P	B
TCGA_TCGA-K4-A83P	A
TCGA_TCGA-K4-A3WV	A
TCGA_TCGA-BT-A3PH	B
TCGA_TCGA-ZF-A9RC	A
TCGA_TCGA-XF-AAMJ	A
TCGA_TCGA-CF-A3MG	B
TCGA_TCGA-BT-A2LB	A
TCGA_TCGA-UY-A9PH	B
TCGA_TCGA-DK-AA6S	A
TCGA_TCGA-FD-A6TE	B
TCGA_TCGA-BT-A2LA	A
TCGA_TCGA-BT-A3PJ	A
TCGA_TCGA-BT-A20N	B
TCGA_TCGA-DK-A1AD	B
TCGA_TCGA-GU-A42Q	A
TCGA_TCGA-XF-AAN3	A
TCGA_TCGA-UY-A9PE	B
TCGA_TCGA-K4-A6MB	A
TCGA_TCGA-4Z-AA7M	B
TCGA_TCGA-K4-A54R	A
TCGA_TCGA-XF-AAN2	A
TCGA_TCGA-XF-A9SL	A
TCGA_TCGA-BT-A42E	A
TCGA_TCGA-DK-A2HX	A
TCGA_TCGA-GU-A762	A
TCGA_TCGA-GD-A3OS	A
TCGA_TCGA-CF-A9FL	B
TCGA_TCGA-FD-A3SN	A
TCGA_TCGA-FD-A43Y	A
TCGA_TCGA-BT-A42C	B
TCGA_TCGA-UY-A78M	B
TCGA_TCGA-CF-A27C	B
TCGA_TCGA-UY-A9PD	B
TCGA_TCGA-UY-A78L	A
TCGA_TCGA-FD-A3B3	A
TCGA_TCGA-DK-A3WX	A
TCGA_TCGA-LT-A8JT	B
TCGA_TCGA-FD-A5BS	A
TCGA_TCGA-XF-A9T4	A
TCGA_TCGA-G2-A2EK	B
TCGA_TCGA-G2-A2EJ	A
TCGA_TCGA-GC-A6I1	A
TCGA_TCGA-G2-A3VY	B
TCGA_TCGA-BL-A5ZZ	A
TCGA_TCGA-4Z-AA87	B
TCGA_TCGA-DK-A3X1	B
TCGA_TCGA-XF-A8HG	B
TCGA_TCGA-K4-A5RH	A
TCGA_TCGA-DK-A1AA	B
TCGA_TCGA-G2-AA3B	B
TCGA_TCGA-DK-AA6Q	B
TCGA_TCGA-DK-A1A7	B
TCGA_TCGA-HQ-A5NE	A
TCGA_TCGA-XF-AAN1	B
TCGA_TCGA-FD-A62O	B
TCGA_TCGA-4Z-AA86	A
TCGA_TCGA-FD-A3N6	A
TCGA_TCGA-K4-A4AB	A
TCGA_TCGA-ZF-A9R0	B
TCGA_TCGA-GV-A3QK	B
TCGA_TCGA-FD-A5BR	A
TCGA_TCGA-FJ-A3ZF	B
TCGA_TCGA-GV-A3QI	B
TCGA_TCGA-CF-A47W	B
TCGA_TCGA-4Z-AA84	A
TCGA_TCGA-BT-A20O	A
TCGA_TCGA-XF-A9T3	A
TCGA_TCGA-CF-A47Y	B
TCGA_TCGA-FD-A3SP	A
TCGA_TCGA-E5-A4TZ	B
TCGA_TCGA-XF-A9SK	A
TCGA_TCGA-ZF-AA5H	A
TCGA_TCGA-FD-A3B7	A
TCGA_TCGA-XF-A9SX	A
TCGA_TCGA-DK-A3IU	A
TCGA_TCGA-C4-A0F6	B
TCGA_TCGA-FD-A62P	A
TCGA_TCGA-K4-A5RJ	A
TCGA_TCGA-FD-A3B8	A
TCGA_TCGA-ZF-AA4U	B
TCGA_TCGA-GU-AATO	A
TCGA_TCGA-K4-A5RI	A
TCGA_TCGA-CF-A3MI	B
TCGA_TCGA-CF-A9FF	B
TCGA_TCGA-DK-AA76	B
TCGA_TCGA-G2-A2EF	A
TCGA_TCGA-FD-A3B6	A
TCGA_TCGA-BT-A2LD	A
TCGA_TCGA-GV-A40G	B
TCGA_TCGA-XF-AAMW	A
TCGA_TCGA-XF-A9T5	A
TCGA_TCGA-G2-AA3C	A
TCGA_TCGA-BT-A20T	B
TCGA_TCGA-CU-A0YO	B
TCGA_TCGA-H4-A2HQ	B
TCGA_TCGA-ZF-A9RE	B
TCGA_TCGA-GC-A3RD	B
TCGA_TCGA-FT-A61P	A
TCGA_TCGA-GC-A3WC	A
TCGA_TCGA-GV-A3QF	B
TCGA_TCGA-GD-A6C6	B
TCGA_TCGA-UY-A9PB	A
TCGA_TCGA-BT-A3PK	A
TCGA_TCGA-GD-A2C5	B
TCGA_TCGA-FT-A3EE	B
TCGA_TCGA-CF-A8HY	B
TCGA_TCGA-DK-A6AV	B
TCGA_TCGA-GV-A40E	A
TCGA_TCGA-CF-A5U8	B
TCGA_TCGA-BT-A20W	B
GSE31684_GSM786491	A
GSE31684_GSM786492	A
GSE31684_GSM786493	B
GSE31684_GSM786494	A
GSE31684_GSM786495	B
GSE31684_GSM786496	B
GSE31684_GSM786497	A
GSE31684_GSM786498	B
GSE31684_GSM786499	B
GSE31684_GSM786500	A
GSE31684_GSM786501	B
GSE31684_GSM786502	B
GSE31684_GSM786503	A
GSE31684_GSM786504	A
GSE31684_GSM786505	A
GSE31684_GSM786506	A
GSE31684_GSM786507	B
GSE31684_GSM786508	B
GSE31684_GSM786509	A
GSE31684_GSM786510	B
GSE31684_GSM786511	A
GSE31684_GSM786512	B
GSE31684_GSM786513	A
GSE31684_GSM786514	A
GSE31684_GSM786515	B
GSE31684_GSM786516	A
GSE31684_GSM786517	B
GSE31684_GSM786518	A
GSE31684_GSM786519	A
GSE31684_GSM786520	A
GSE31684_GSM786521	B
GSE31684_GSM786522	A
GSE31684_GSM786523	A
GSE31684_GSM786524	A
GSE31684_GSM786525	B
GSE31684_GSM786526	A
GSE31684_GSM786527	B
GSE31684_GSM786528	A
GSE31684_GSM786529	B
GSE31684_GSM786530	A
GSE31684_GSM786531	A
GSE31684_GSM786532	A
GSE31684_GSM786533	B
GSE31684_GSM786534	B
GSE31684_GSM786535	B
GSE31684_GSM786536	A
GSE31684_GSM786537	A
GSE31684_GSM786538	A
GSE31684_GSM786539	B
GSE31684_GSM786540	B
GSE31684_GSM786541	B
GSE31684_GSM786542	B
GSE31684_GSM786543	A
GSE31684_GSM786544	A
GSE31684_GSM786545	A
GSE31684_GSM786546	B
GSE31684_GSM786547	A
GSE31684_GSM786548	B
GSE31684_GSM786549	A
GSE31684_GSM786550	A
GSE31684_GSM786551	A
GSE31684_GSM786552	B
GSE31684_GSM786553	A
GSE31684_GSM786554	B
GSE31684_GSM786555	B
GSE31684_GSM786556	B
GSE31684_GSM786557	A
GSE31684_GSM786558	B
GSE31684_GSM786559	B
GSE31684_GSM786560	A
GSE31684_GSM786561	A
GSE31684_GSM786562	B
GSE31684_GSM786563	B
GSE31684_GSM786564	B
GSE31684_GSM786565	B
GSE31684_GSM786566	B
GSE31684_GSM786567	B
GSE31684_GSM786568	B
GSE31684_GSM786569	A
GSE31684_GSM786570	B
GSE31684_GSM786571	A
GSE31684_GSM786572	B
GSE31684_GSM786573	B
GSE31684_GSM786574	B
GSE31684_GSM786575	A
GSE31684_GSM786576	B
GSE31684_GSM786577	A
GSE31684_GSM786578	B
GSE31684_GSM786579	B
GSE31684_GSM786580	B
GSE31684_GSM786581	B
GSE31684_GSM786582	A
GSE31684_GSM786583	A
GSE32894_GSM814052	B
GSE32894_GSM814053	A
GSE32894_GSM814054	B
GSE32894_GSM814055	A
GSE32894_GSM814056	A
GSE32894_GSM814057	A
GSE32894_GSM814058	B
GSE32894_GSM814059	B
GSE32894_GSM814060	A
GSE32894_GSM814061	B
GSE32894_GSM814062	A
GSE32894_GSM814063	B
GSE32894_GSM814064	A
GSE32894_GSM814065	B
GSE32894_GSM814066	B
GSE32894_GSM814067	B
GSE32894_GSM814068	A
GSE32894_GSM814069	B
GSE32894_GSM814070	A
GSE32894_GSM814071	B
GSE32894_GSM814072	B
GSE32894_GSM814073	B
GSE32894_GSM814074	B
GSE32894_GSM814075	A
GSE32894_GSM814076	A
GSE32894_GSM814077	A
GSE32894_GSM814078	B
GSE32894_GSM814079	B
GSE32894_GSM814080	A
GSE32894_GSM814081	A
GSE32894_GSM814082	B
GSE32894_GSM814083	A
GSE32894_GSM814084	B
GSE32894_GSM814085	A
GSE32894_GSM814086	B
GSE32894_GSM814087	B
GSE32894_GSM814088	B
GSE32894_GSM814089	B
GSE32894_GSM814090	A
GSE32894_GSM814091	B
GSE32894_GSM814092	A
GSE32894_GSM814093	A
GSE32894_GSM814094	A
GSE32894_GSM814095	B
GSE32894_GSM814096	B
GSE32894_GSM814097	A
GSE32894_GSM814098	B
GSE32894_GSM814099	B
GSE32894_GSM814100	B
GSE32894_GSM814101	A
GSE32894_GSM814102	B
GSE32894_GSM814103	B
GSE32894_GSM814104	A
GSE32894_GSM814105	A
GSE32894_GSM814106	B
GSE32894_GSM814107	B
GSE32894_GSM814108	A
GSE32894_GSM814109	A
GSE32894_GSM814110	B
GSE32894_GSM814111	A
GSE32894_GSM814112	B
GSE32894_GSM814113	A
GSE32894_GSM814114	B
GSE32894_GSM814115	A
GSE32894_GSM814116	B
GSE32894_GSM814117	B
GSE32894_GSM814118	B
GSE32894_GSM814119	B
GSE32894_GSM814120	B
GSE32894_GSM814121	B
GSE32894_GSM814122	B
GSE32894_GSM814123	B
GSE32894_GSM814124	B
GSE32894_GSM814125	A
GSE32894_GSM814126	A
GSE32894_GSM814127	A
GSE32894_GSM814128	B
GSE32894_GSM814129	B
GSE32894_GSM814130	B
GSE32894_GSM814131	B
GSE32894_GSM814132	B
GSE32894_GSM814133	B
GSE32894_GSM814134	B
GSE32894_GSM814135	B
GSE32894_GSM814136	B
GSE32894_GSM814137	B
GSE32894_GSM814138	A
GSE32894_GSM814139	B
GSE32894_GSM814140	B
GSE32894_GSM814141	A
GSE32894_GSM814142	A
GSE32894_GSM814143	B
GSE32894_GSM814144	A
GSE32894_GSM814145	A
GSE32894_GSM814146	A
GSE32894_GSM814147	B
GSE32894_GSM814148	B
GSE32894_GSM814149	B
GSE32894_GSM814150	B
GSE32894_GSM814151	A
GSE32894_GSM814152	A
GSE32894_GSM814153	B
GSE32894_GSM814154	B
GSE32894_GSM814155	B
GSE32894_GSM814156	A
GSE32894_GSM814157	B
GSE32894_GSM814158	A
GSE32894_GSM814159	B
GSE32894_GSM814160	B
GSE32894_GSM814161	A
GSE32894_GSM814162	B
GSE32894_GSM814163	B
GSE32894_GSM814164	B
GSE32894_GSM814165	B
GSE32894_GSM814166	B
GSE32894_GSM814167	B
GSE32894_GSM814168	A
GSE32894_GSM814169	B
GSE32894_GSM814170	B
GSE32894_GSM814171	B
GSE32894_GSM814172	A
GSE32894_GSM814173	A
GSE32894_GSM814174	B
GSE32894_GSM814175	A
GSE32894_GSM814176	A
GSE32894_GSM814177	B
GSE32894_GSM814178	B
GSE32894_GSM814179	B
GSE32894_GSM814180	B
GSE32894_GSM814181	B
GSE32894_GSM814182	A
GSE32894_GSM814183	B
GSE32894_GSM814184	B
GSE32894_GSM814185	B
GSE32894_GSM814186	A
GSE32894_GSM814187	A
GSE32894_GSM814188	A
GSE32894_GSM814189	A
GSE32894_GSM814190	B
GSE32894_GSM814191	B
GSE32894_GSM814192	B
GSE32894_GSM814193	B
GSE32894_GSM814194	B
GSE32894_GSM814195	B
GSE32894_GSM814196	B
GSE32894_GSM814197	A
GSE32894_GSM814198	B
GSE32894_GSM814199	B
GSE32894_GSM814200	B
GSE32894_GSM814201	B
GSE32894_GSM814202	B
GSE32894_GSM814203	B
GSE32894_GSM814204	A
GSE32894_GSM814205	B
GSE32894_GSM814206	B
GSE32894_GSM814207	B
GSE32894_GSM814208	B
GSE32894_GSM814209	B
GSE32894_GSM814210	B
GSE32894_GSM814211	B
GSE32894_GSM814212	B
GSE32894_GSM814213	B
GSE32894_GSM814214	A
GSE32894_GSM814215	B
GSE32894_GSM814216	B
GSE32894_GSM814217	A
GSE32894_GSM814218	A
GSE32894_GSM814219	A
GSE32894_GSM814220	A
GSE32894_GSM814221	B
GSE32894_GSM814222	B
GSE32894_GSM814223	A
GSE32894_GSM814224	B
GSE32894_GSM814225	A
GSE32894_GSM814226	B
GSE32894_GSM814227	B
GSE32894_GSM814228	B
GSE32894_GSM814229	B
GSE32894_GSM814230	B
GSE32894_GSM814231	B
GSE32894_GSM814232	A
GSE32894_GSM814233	A
GSE32894_GSM814234	B
GSE32894_GSM814235	A
GSE32894_GSM814236	A
GSE32894_GSM814237	B
GSE32894_GSM814238	A
GSE32894_GSM814239	A
GSE32894_GSM814240	B
GSE32894_GSM814241	A
GSE32894_GSM814242	B
GSE32894_GSM814243	B
GSE32894_GSM814244	B
GSE32894_GSM814245	B
GSE32894_GSM814246	B
GSE32894_GSM814247	B
GSE32894_GSM814248	A
GSE32894_GSM814249	B
GSE32894_GSM814250	B
GSE32894_GSM814251	A
GSE32894_GSM814252	B
GSE32894_GSM814253	B
GSE32894_GSM814254	B
GSE32894_GSM814255	B
GSE32894_GSM814256	B
GSE32894_GSM814257	B
GSE32894_GSM814258	A
GSE32894_GSM814259	A
GSE32894_GSM814260	B
GSE32894_GSM814261	B
GSE32894_GSM814262	A
GSE32894_GSM814263	B
GSE32894_GSM814264	A
GSE32894_GSM814265	B
GSE32894_GSM814266	B
GSE32894_GSM814267	B
GSE32894_GSM814268	A
GSE32894_GSM814269	A
GSE32894_GSM814270	A
GSE32894_GSM814271	B
GSE32894_GSM814272	B
GSE32894_GSM814273	A
GSE32894_GSM814274	B
GSE32894_GSM814275	B
GSE32894_GSM814276	B
GSE32894_GSM814277	A
GSE32894_GSM814278	B
GSE32894_GSM814279	A
GSE32894_GSM814280	A
GSE32894_GSM814281	B
GSE32894_GSM814282	A
GSE32894_GSM814283	B
GSE32894_GSM814284	B
GSE32894_GSM814285	A
GSE32894_GSM814286	B
GSE32894_GSM814287	A
GSE32894_GSM814288	B
GSE32894_GSM814289	A
GSE32894_GSM814290	B
GSE32894_GSM814291	B
GSE32894_GSM814292	B
GSE32894_GSM814293	A
GSE32894_GSM814294	A
GSE32894_GSM814295	B
GSE32894_GSM814296	B
GSE32894_GSM814297	B
GSE32894_GSM814298	A
GSE32894_GSM814299	B
GSE32894_GSM814300	B
GSE32894_GSM814301	A
GSE32894_GSM814302	B
GSE32894_GSM814303	A
GSE32894_GSM814304	B
GSE32894_GSM814305	B
GSE32894_GSM814306	B
GSE32894_GSM814307	B
GSE32894_GSM814308	A
GSE32894_GSM814309	B
GSE32894_GSM814310	B
GSE32894_GSM814311	B
GSE32894_GSM814312	A
GSE32894_GSM814313	A
GSE32894_GSM814314	B
GSE32894_GSM814315	A
GSE32894_GSM814316	A
GSE32894_GSM814317	A
GSE32894_GSM814318	B
GSE32894_GSM814319	B
GSE32894_GSM814320	A
GSE32894_GSM814321	B
GSE32894_GSM814322	A
GSE32894_GSM814323	B
GSE32894_GSM814324	B
GSE32894_GSM814325	A
GSE32894_GSM814326	B
GSE32894_GSM814327	B
GSE32894_GSM814328	B
GSE32894_GSM814329	B
GSE32894_GSM814330	B
GSE32894_GSM814331	A
GSE32894_GSM814332	A
GSE32894_GSM814333	B
GSE32894_GSM814334	A
GSE32894_GSM814335	A
GSE32894_GSM814336	B
GSE32894_GSM814337	B
GSE32894_GSM814338	B
GSE32894_GSM814339	B
GSE32894_GSM814340	A
GSE32894_GSM814341	B
GSE32894_GSM814342	B
GSE32894_GSM814343	B
GSE32894_GSM814344	A
GSE32894_GSM814345	B
GSE32894_GSM814346	A
GSE32894_GSM814347	B
GSE32894_GSM814348	B
GSE32894_GSM814349	A
GSE32894_GSM814350	B
GSE32894_GSM814351	B
GSE32894_GSM814352	B
GSE32894_GSM814353	A
GSE32894_GSM814354	A
GSE32894_GSM814355	B
GSE32894_GSM814356	B
GSE32894_GSM814357	B
GSE32894_GSM814358	B
GSE32894_GSM814359	A
GSE13507_GSM340605	B
GSE13507_GSM340606	A
GSE13507_GSM340607	B
GSE13507_GSM340608	B
GSE13507_GSM340609	B
GSE13507_GSM340610	B
GSE13507_GSM340611	B
GSE13507_GSM340612	A
GSE13507_GSM340613	A
GSE13507_GSM340614	B
GSE13507_GSM340615	B
GSE13507_GSM340616	B
GSE13507_GSM340617	B
GSE13507_GSM340618	B
GSE13507_GSM340619	B
GSE13507_GSM340620	B
GSE13507_GSM340621	B
GSE13507_GSM340622	B
GSE13507_GSM340623	B
GSE13507_GSM340624	B
GSE13507_GSM340625	B
GSE13507_GSM340626	B
GSE13507_GSM340627	B
GSE13507_GSM340628	A
GSE13507_GSM340629	A
GSE13507_GSM340630	B
GSE13507_GSM340631	B
GSE13507_GSM340632	B
GSE13507_GSM340633	B
GSE13507_GSM340634	B
GSE13507_GSM340635	B
GSE13507_GSM340636	B
GSE13507_GSM340637	B
GSE13507_GSM340638	B
GSE13507_GSM340639	B
GSE13507_GSM340640	B
GSE13507_GSM340641	B
GSE13507_GSM340642	B
GSE13507_GSM340643	B
GSE13507_GSM340644	B
GSE13507_GSM340645	B
GSE13507_GSM340646	B
GSE13507_GSM340647	B
GSE13507_GSM340648	B
GSE13507_GSM340649	B
GSE13507_GSM340650	B
GSE13507_GSM340651	B
GSE13507_GSM340652	B
GSE13507_GSM340653	B
GSE13507_GSM340654	A
GSE13507_GSM340655	B
GSE13507_GSM340656	B
GSE13507_GSM340657	B
GSE13507_GSM340658	B
GSE13507_GSM340659	B
GSE13507_GSM340660	A
GSE13507_GSM340661	B
GSE13507_GSM340662	B
GSE13507_GSM340663	B
GSE13507_GSM340664	B
GSE13507_GSM340665	A
GSE13507_GSM340666	B
GSE13507_GSM340667	B
GSE13507_GSM340668	B
GSE13507_GSM340669	B
GSE13507_GSM340670	B
GSE13507_GSM340671	B
GSE13507_GSM340672	A
GSE13507_GSM340673	B
GSE13507_GSM340674	A
GSE13507_GSM340675	B
GSE13507_GSM340676	B
GSE13507_GSM340677	A
GSE13507_GSM340678	A
GSE13507_GSM340679	B
GSE13507_GSM340680	B
GSE13507_GSM340681	B
GSE13507_GSM340682	B
GSE13507_GSM340683	B
GSE13507_GSM340684	A
GSE13507_GSM340685	B
GSE13507_GSM340686	B
GSE13507_GSM340687	A
GSE13507_GSM340688	B
GSE13507_GSM340689	B
GSE13507_GSM340690	B
GSE13507_GSM340691	B
GSE13507_GSM340692	B
GSE13507_GSM340693	A
GSE13507_GSM340694	B
GSE13507_GSM340695	B
GSE13507_GSM340696	A
GSE13507_GSM340697	A
GSE13507_GSM340698	B
GSE13507_GSM340699	A
GSE13507_GSM340700	B
GSE13507_GSM340701	A
GSE13507_GSM340702	A
GSE13507_GSM340703	B
GSE13507_GSM340704	A
GSE13507_GSM340705	A
GSE13507_GSM340706	A
GSE13507_GSM340707	B
GSE13507_GSM340708	B
GSE13507_GSM340709	A
GSE13507_GSM340710	B
GSE13507_GSM340711	A
GSE13507_GSM340712	B
GSE13507_GSM340713	B
GSE13507_GSM340714	A
GSE13507_GSM340715	B
GSE13507_GSM340716	B
GSE13507_GSM340717	B
GSE13507_GSM340718	A
GSE13507_GSM340719	B
GSE13507_GSM340720	A
GSE13507_GSM340721	B
GSE13507_GSM340722	B
GSE13507_GSM340723	B
GSE13507_GSM340724	B
GSE13507_GSM340725	A
GSE13507_GSM340726	B
GSE13507_GSM340727	A
GSE13507_GSM340728	A
GSE13507_GSM340729	B
GSE13507_GSM340730	B
GSE13507_GSM340731	A
GSE13507_GSM340732	A
GSE13507_GSM340733	A
GSE13507_GSM340734	B
GSE13507_GSM340735	B
GSE13507_GSM340736	B
GSE13507_GSM340737	B
GSE13507_GSM340738	B
GSE13507_GSM340739	B
GSE13507_GSM340740	B
GSE13507_GSM340741	B
GSE13507_GSM340742	A
GSE13507_GSM340743	B
GSE13507_GSM340744	B
GSE13507_GSM340745	B
GSE13507_GSM340746	A
GSE13507_GSM340747	B
GSE13507_GSM340748	B
GSE13507_GSM340749	A
GSE13507_GSM340750	A
GSE13507_GSM340751	B
GSE13507_GSM340752	B
GSE13507_GSM340753	B
GSE13507_GSM340754	B
GSE13507_GSM340755	B
GSE13507_GSM340756	B
GSE13507_GSM340757	B
GSE13507_GSM340758	A
GSE13507_GSM340759	A
GSE13507_GSM340760	B
GSE13507_GSM340761	A
GSE13507_GSM340762	B
GSE13507_GSM340763	A
GSE13507_GSM340764	B
GSE13507_GSM340765	B
GSE13507_GSM340766	A
GSE13507_GSM340767	B
GSE13507_GSM340768	B
GSE13507_GSM340769	A
