# Supplementary material for: Immunogenic cell death mediation patterns reveal novel paradigm for characterizing the immune microenvironment and immunotherapeutic responses in bladder cancer
Source: Front Genet. 2022 Oct 25;13:1035484. doi: 10.3389/fgene.2022.1035484 (PMC9640952; doi:10.3389/fgene.2022.1035484)
Supplement: Supplementary file 3 [file DataSheet1.ZIP › Supplementary Tables/s-table13.txt]

Supplementary table 12: ICDscores of individual sample in merged cohort.
ID	ICDscore
TCGA_TCGA-BL-A13J	1.46693227606502
TCGA_TCGA-FD-A3SM	3.37247338862046
TCGA_TCGA-K4-A4AC	14.345958359996
TCGA_TCGA-2F-A9KR	-7.89906438456148
TCGA_TCGA-XF-A9SY	28.3259362834135
TCGA_TCGA-FD-A5BT	24.3651492234799
TCGA_TCGA-YC-A8S6	2.0380778679028
TCGA_TCGA-2F-A9KW	9.07930693584709
TCGA_TCGA-FD-A6TG	-1.00765347248329
TCGA_TCGA-XF-AAMR	5.29823683605125
TCGA_TCGA-FD-A5BZ	5.91275561590483
TCGA_TCGA-DK-A3IM	10.2295286849034
TCGA_TCGA-G2-A2EL	1.13059390738047
TCGA_TCGA-CU-A72E	-0.901627436436202
TCGA_TCGA-ZF-AA4X	-17.9881446824709
TCGA_TCGA-4Z-AA7S	-18.6222960762259
TCGA_TCGA-DK-A2I4	21.033548244756
TCGA_TCGA-4Z-AA89	-23.7038645985685
TCGA_TCGA-KQ-A41O	-26.714356745889
TCGA_TCGA-E7-A7XN	7.28639624863657
TCGA_TCGA-XF-A9SM	23.4961031826964
TCGA_TCGA-DK-A3IS	-18.0109298296297
TCGA_TCGA-DK-AA6T	-0.771172436274326
TCGA_TCGA-XF-AAN0	1.79005342063882
TCGA_TCGA-GC-A3YS	17.7464499187636
TCGA_TCGA-CF-A47S	-22.3174538200577
TCGA_TCGA-E7-A8O8	-19.9557236410163
TCGA_TCGA-KQ-A41R	-18.2590074210314
TCGA_TCGA-DK-AA6W	7.80633766676746
TCGA_TCGA-E7-A6MF	-15.4243841281164
TCGA_TCGA-GC-A3I6	5.70855984156613
TCGA_TCGA-DK-A2I1	-1.37391972982693
TCGA_TCGA-DK-A3IQ	13.7391506261786
TCGA_TCGA-K4-AAQO	-1.72789949104169
TCGA_TCGA-ZF-A9R1	-11.3354583092595
TCGA_TCGA-GD-A3OP	-9.01322320381353
TCGA_TCGA-XF-AAN8	29.454029128376
TCGA_TCGA-4Z-AA82	13.4105507524231
TCGA_TCGA-FD-A3SS	2.44377164709771
TCGA_TCGA-BT-A0YX	5.06979252993917
TCGA_TCGA-DK-A3IN	14.2519581454661
TCGA_TCGA-DK-A3WW	19.2120588392491
TCGA_TCGA-FJ-A871	12.2584394896812
TCGA_TCGA-CF-A1HR	-11.657437901969
TCGA_TCGA-BT-A20U	5.45611676303612
TCGA_TCGA-ZF-AA5P	8.38216603197666
TCGA_TCGA-G2-AA3D	-17.2258797749683
TCGA_TCGA-ZF-AA54	29.2227212984219
TCGA_TCGA-CU-A0YR	4.06927124237019
TCGA_TCGA-GC-A3OO	0.927566747566228
TCGA_TCGA-XF-A9SW	17.0814284756267
TCGA_TCGA-BT-A20P	-13.6772003541577
TCGA_TCGA-FD-A6TA	0.222683954386914
TCGA_TCGA-GV-A6ZA	-16.0494761780447
TCGA_TCGA-GV-A3QH	-14.7984715525119
TCGA_TCGA-CF-A5UA	-16.9945473253692
TCGA_TCGA-H4-A2HO	-13.2700939932272
TCGA_TCGA-BL-A0C8	-6.28129503551056
TCGA_TCGA-SY-A9G5	11.8116658336653
TCGA_TCGA-4Z-AA7O	-10.4592812556932
TCGA_TCGA-FD-A3B5	9.70490253278345
TCGA_TCGA-BT-A20X	14.5232401601951
TCGA_TCGA-CF-A47T	-22.342576953655
TCGA_TCGA-GV-A3JZ	1.3898987322297
TCGA_TCGA-GC-A3BM	-10.038830637046
TCGA_TCGA-UY-A78N	-11.0572076567622
TCGA_TCGA-4Z-AA83	-9.10554002442408
TCGA_TCGA-DK-A3WY	18.9880247232093
TCGA_TCGA-FD-A5BY	8.1629529184313
TCGA_TCGA-E7-A5KE	-20.0444297796965
TCGA_TCGA-DK-AA6U	-10.0243848970745
TCGA_TCGA-FD-A43X	-23.1437303588403
TCGA_TCGA-FD-A5C0	-3.29408542374774
TCGA_TCGA-E7-A85H	-7.54687782865795
TCGA_TCGA-GC-A4ZW	-4.39719676864578
TCGA_TCGA-GU-AATP	4.46141523455207
TCGA_TCGA-DK-A6B5	5.46960256010821
TCGA_TCGA-GD-A3OQ	-1.36851104547384
TCGA_TCGA-G2-A3IE	-20.9175826301144
TCGA_TCGA-YC-A9TC	8.3622371145824
TCGA_TCGA-2F-A9KQ	-18.0927089845719
TCGA_TCGA-UY-A8OB	13.0945920036054
TCGA_TCGA-LC-A66R	15.2432897086028
TCGA_TCGA-G2-AA3F	-15.557344220605
TCGA_TCGA-K4-A6FZ	3.64140033378043
TCGA_TCGA-UY-A9PA	-7.72631052269942
TCGA_TCGA-5N-A9KI	5.4984476335063
TCGA_TCGA-G2-A2ES	13.0415419132032
TCGA_TCGA-ZF-A9R4	-18.4690881748195
TCGA_TCGA-FD-A6TH	13.1960147135659
TCGA_TCGA-E7-A7PW	-17.2809636198702
TCGA_TCGA-DK-A1A3	3.09633323902697
TCGA_TCGA-GD-A76B	-9.63744235155063
TCGA_TCGA-4Z-AA80	-16.0812696327321
TCGA_TCGA-CF-A3MH	-19.2956418199659
TCGA_TCGA-XF-AAN4	25.7352525843515
TCGA_TCGA-ZF-AA51	-1.06363237411303
TCGA_TCGA-CF-A9FH	-21.7009853916621
TCGA_TCGA-FD-A6TK	20.617196820333
TCGA_TCGA-SY-A9G0	6.25974183635541
TCGA_TCGA-XF-AAMG	4.92823086002847
TCGA_TCGA-R3-A69X	3.23341798247622
TCGA_TCGA-4Z-AA7N	3.37292605206839
TCGA_TCGA-HQ-A5ND	-1.37990255699155
TCGA_TCGA-2F-A9KT	1.70213356185426
TCGA_TCGA-DK-A6B2	1.29797931927995
TCGA_TCGA-UY-A8OC	15.7525824390684
TCGA_TCGA-ZF-AA5N	-5.43108951560042
TCGA_TCGA-E7-A97Q	-6.7629538413101
TCGA_TCGA-FD-A5BX	22.0529636539703
TCGA_TCGA-GV-A3JW	-21.5110798201386
TCGA_TCGA-DK-A3IT	-0.237880567451122
TCGA_TCGA-KQ-A41N	-13.9397606312945
TCGA_TCGA-XF-A9SH	-15.0408162039424
TCGA_TCGA-C4-A0EZ	5.28303610960181
TCGA_TCGA-ZF-A9R9	-3.51336791187088
TCGA_TCGA-C4-A0F7	4.30167465788936
TCGA_TCGA-FD-A5BU	18.9878386999497
TCGA_TCGA-FD-A5C1	19.4185578987471
TCGA_TCGA-HQ-A2OE	-12.7469993316335
TCGA_TCGA-FD-A43S	2.60172075412625
TCGA_TCGA-E7-A3X6	-2.40665410617817
TCGA_TCGA-BT-A20R	11.6262157371376
TCGA_TCGA-DK-AA75	-13.8109943503194
TCGA_TCGA-BT-A20V	3.17958273287636
TCGA_TCGA-DK-A3IV	-6.86529061081722
TCGA_TCGA-XF-A9T6	9.35584025854278
TCGA_TCGA-4Z-AA7R	-3.73535006087398
TCGA_TCGA-XF-A9SU	1.29285845372259
TCGA_TCGA-S5-A6DX	-1.75835222218426
TCGA_TCGA-2F-A9KO	-2.03928708791823
TCGA_TCGA-UY-A78K	-1.01921677030237
TCGA_TCGA-GU-A767	-10.5463558447516
TCGA_TCGA-DK-A1AC	7.07225929144528
TCGA_TCGA-DK-A6B1	-9.69473610265582
TCGA_TCGA-K4-A3WS	7.45174114236224
TCGA_TCGA-GU-AATQ	1.16016622213641
TCGA_TCGA-YC-A89H	-3.93189224772889
TCGA_TCGA-ZF-AA4T	-12.1035300621049
TCGA_TCGA-XF-A9SJ	7.40001148007776
TCGA_TCGA-FJ-A3Z9	-22.9032574721444
TCGA_TCGA-ZF-A9RN	5.8401017598537
TCGA_TCGA-XF-A8HB	-9.66741517769265
TCGA_TCGA-C4-A0F0	22.9443171451104
TCGA_TCGA-E5-A2PC	-6.09453837167019
TCGA_TCGA-DK-A6B0	-21.1756108267173
TCGA_TCGA-ZF-AA53	22.496022129118
TCGA_TCGA-DK-A6AW	-9.13126527611145
TCGA_TCGA-FD-A3SJ	-3.4572910498122
TCGA_TCGA-FD-A43U	6.66187070330035
TCGA_TCGA-G2-A2EC	-7.54490069657794
TCGA_TCGA-CF-A7I0	-15.5826698368357
TCGA_TCGA-GC-A6I3	-3.79939110064405
TCGA_TCGA-BT-A42F	12.2142067877561
TCGA_TCGA-XF-A8HF	-7.4250662674913
TCGA_TCGA-CU-A3YL	-15.4798578510659
TCGA_TCGA-GU-A764	16.6597702794688
TCGA_TCGA-5N-A9KM	-3.08882669974896
TCGA_TCGA-4Z-AA81	-0.204097692045442
TCGA_TCGA-BL-A3JM	9.51598144265439
TCGA_TCGA-FD-A6TC	3.95552534573648
TCGA_TCGA-GU-A42R	-13.5355507341434
TCGA_TCGA-GU-A42P	-11.5222670386489
TCGA_TCGA-CU-A3QU	-13.925091540593
TCGA_TCGA-ZF-A9RL	-26.4688464927395
TCGA_TCGA-FD-A3NA	0.25566945355826
TCGA_TCGA-UY-A78P	11.5668949998553
TCGA_TCGA-ZF-AA52	11.4244443428718
TCGA_TCGA-XF-A8HC	-20.7318745943937
TCGA_TCGA-LT-A5Z6	-13.9834976309964
TCGA_TCGA-K4-A3WU	2.10290978559198
TCGA_TCGA-FD-A3SQ	5.08178025114601
TCGA_TCGA-ZF-AA56	5.00100119317057
TCGA_TCGA-BT-A0S7	7.29887033696239
TCGA_TCGA-E7-A4XJ	-18.0449485276114
TCGA_TCGA-E7-A519	-15.0451317435517
TCGA_TCGA-DK-A1AF	10.8616985685703
TCGA_TCGA-ZF-A9RD	15.8994296538062
TCGA_TCGA-BL-A13I	26.315748065949
TCGA_TCGA-XF-AAMY	-1.4249718998763
TCGA_TCGA-XF-AAMT	19.4136727128224
TCGA_TCGA-UY-A9PF	-12.9617530961647
TCGA_TCGA-E7-A3Y1	-21.0373286971667
TCGA_TCGA-ZF-A9RM	-21.8212708623174
TCGA_TCGA-ZF-AA4V	11.6565482286605
TCGA_TCGA-4Z-AA7Y	-17.4741473121121
TCGA_TCGA-ZF-A9R5	-18.5889280328167
TCGA_TCGA-DK-AA6P	-19.2047476726295
TCGA_TCGA-DK-A6B6	-18.6477120790938
TCGA_TCGA-DK-A3IK	-12.573073133294
TCGA_TCGA-XF-AAN5	13.5348046669978
TCGA_TCGA-E7-A6MD	-3.02682632325642
TCGA_TCGA-XF-A8HE	13.0968890526051
TCGA_TCGA-DK-AA6M	18.3518623536925
TCGA_TCGA-FD-A3SR	7.36148293157378
TCGA_TCGA-CF-A3MF	-23.2705787682654
TCGA_TCGA-XF-A8HH	-5.47834094135872
TCGA_TCGA-XF-A9SI	15.4033097117755
TCGA_TCGA-BT-A20Q	-0.374162533587046
TCGA_TCGA-E7-A97P	14.3044081362705
TCGA_TCGA-YF-AA3L	-19.2396501632782
TCGA_TCGA-MV-A51V	-12.5827105329884
TCGA_TCGA-DK-A1AG	-13.0090965126686
TCGA_TCGA-XF-A9SZ	9.42371206212063
TCGA_TCGA-CU-A5W6	-6.971815268767
TCGA_TCGA-FD-A6TF	15.2095610072813
TCGA_TCGA-XF-A9SP	4.61325978713847
TCGA_TCGA-E7-A7DU	-21.8042478070405
TCGA_TCGA-FD-A6TD	14.9650939679321
TCGA_TCGA-KQ-A41S	0.711095560034292
TCGA_TCGA-GV-A3JV	-8.14974755810978
TCGA_TCGA-DK-AA6L	0.75942119268854
TCGA_TCGA-G2-A3IB	6.16485494061814
TCGA_TCGA-GU-A766	21.8043603831775
TCGA_TCGA-XF-A9T8	17.2652432114653
TCGA_TCGA-E7-A5KF	-27.3806808956345
TCGA_TCGA-FD-A3N5	13.0288913535268
TCGA_TCGA-GU-A763	-25.0014276980663
TCGA_TCGA-C4-A0F1	13.541854872246
TCGA_TCGA-CF-A8HX	-20.2154546171868
TCGA_TCGA-ZF-A9R3	-13.9805907541023
TCGA_TCGA-CF-A9FM	-16.2139583333801
TCGA_TCGA-FD-A43N	-4.2569382748656
TCGA_TCGA-UY-A8OD	3.78822014631797
TCGA_TCGA-XF-AAMQ	-4.8621257156166
TCGA_TCGA-XF-A8HD	8.73592623742355
TCGA_TCGA-FD-A62S	22.4873719568816
TCGA_TCGA-DK-AA74	24.2097860352136
TCGA_TCGA-XF-AAMZ	-12.5270601260451
TCGA_TCGA-GV-A3QG	16.8211265026997
TCGA_TCGA-XF-A9T2	10.437753905808
TCGA_TCGA-FD-A3SL	3.82326829810047
TCGA_TCGA-YF-AA3M	-2.30646820073413
TCGA_TCGA-CF-A47V	-17.7057318838568
TCGA_TCGA-DK-A1AB	15.0631584817967
TCGA_TCGA-ZF-AA58	28.8496105954547
TCGA_TCGA-ZF-A9R7	-7.12394799162071
TCGA_TCGA-GC-A3RC	18.61193401207
TCGA_TCGA-DK-A1A5	4.90010172623982
TCGA_TCGA-KQ-A41Q	-13.9361123205146
TCGA_TCGA-CU-A3KJ	13.8650902926393
TCGA_TCGA-2F-A9KP	-16.2298596774281
TCGA_TCGA-FD-A62N	25.4110536380364
TCGA_TCGA-ZF-A9RF	20.5388256935601
TCGA_TCGA-S5-AA26	-19.7432890118949
TCGA_TCGA-FJ-A3Z7	-0.523343470524794
TCGA_TCGA-G2-A2EO	3.56089593350005
TCGA_TCGA-XF-A9ST	1.84429305130295
TCGA_TCGA-GC-A3RB	-5.2629661546522
TCGA_TCGA-DK-AA71	-11.3819685562697
TCGA_TCGA-FD-A3SO	19.9060354818929
TCGA_TCGA-CU-A0YN	14.2796453331867
TCGA_TCGA-4Z-AA7W	11.7628107870916
TCGA_TCGA-ZF-A9R2	-18.9832104823108
TCGA_TCGA-DK-AA77	-13.8180114839144
TCGA_TCGA-XF-AAML	-11.5717467481446
TCGA_TCGA-XF-A8HI	-17.1053140089098
TCGA_TCGA-ZF-AA4R	7.79576769504478
TCGA_TCGA-DK-A2I2	22.4338353267679
TCGA_TCGA-DK-AA6R	9.37821227349183
TCGA_TCGA-E7-A678	-25.4719080729633
TCGA_TCGA-ZF-AA4W	9.19538227467658
TCGA_TCGA-PQ-A6FI	14.9277354011481
TCGA_TCGA-DK-A1A6	-2.31808602420015
TCGA_TCGA-E7-A541	-4.85234393191697
TCGA_TCGA-DK-A1AE	-1.62575969430127
TCGA_TCGA-DK-A3X2	-4.53051267303626
TCGA_TCGA-DK-A3IL	-11.8539531148222
TCGA_TCGA-FD-A5BV	-10.4882932884515
TCGA_TCGA-E7-A4IJ	-11.7227631041757
TCGA_TCGA-E5-A4U1	-22.0101527977127
TCGA_TCGA-XF-AAMH	2.99389961382973
TCGA_TCGA-DK-A2I6	4.92377549512665
TCGA_TCGA-4Z-AA7Q	3.01596554687973
TCGA_TCGA-BT-A20J	11.3671750486505
TCGA_TCGA-E7-A7DV	25.1773828863464
TCGA_TCGA-XF-AAMX	-10.7235104997194
TCGA_TCGA-GV-A3JX	0.95966336237827
TCGA_TCGA-XF-AAME	18.7775623634338
TCGA_TCGA-E7-A6ME	-5.57555753916062
TCGA_TCGA-XF-A9T0	-3.26514487295056
TCGA_TCGA-DK-AA6X	0.392831547478547
TCGA_TCGA-CF-A47X	-24.2539752140671
TCGA_TCGA-FD-A6TB	10.0852357214519
TCGA_TCGA-E7-A8O7	-14.1272846799516
TCGA_TCGA-XF-A9SV	-6.21176945464125
TCGA_TCGA-FJ-A3ZE	-16.3076214060265
TCGA_TCGA-PQ-A6FN	10.5718835962869
TCGA_TCGA-FD-A3B4	20.5755196630543
TCGA_TCGA-E7-A677	-6.64330169868218
TCGA_TCGA-UY-A78O	-16.5459140638221
TCGA_TCGA-FD-A43P	1.9333431348489
TCGA_TCGA-XF-AAN7	16.9765526976038
TCGA_TCGA-FD-A6TI	-6.74887855783432
TCGA_TCGA-KQ-A41P	-5.72281208719426
TCGA_TCGA-K4-A83P	7.82521404865861
TCGA_TCGA-K4-A3WV	2.52544429775732
TCGA_TCGA-BT-A3PH	-12.1912088629461
TCGA_TCGA-ZF-A9RC	-0.326013977142653
TCGA_TCGA-XF-AAMJ	6.08137328837123
TCGA_TCGA-CF-A3MG	-25.9832028547243
TCGA_TCGA-BT-A2LB	0.601858541406938
TCGA_TCGA-UY-A9PH	-0.906542159201757
TCGA_TCGA-DK-AA6S	11.4614733917835
TCGA_TCGA-FD-A6TE	-8.97125356136522
TCGA_TCGA-BT-A2LA	9.49566720867522
TCGA_TCGA-BT-A3PJ	19.466563921251
TCGA_TCGA-BT-A20N	-5.19193555125789
TCGA_TCGA-DK-A1AD	-12.6221524871912
TCGA_TCGA-GU-A42Q	7.9076079719914
TCGA_TCGA-XF-AAN3	6.73303806319964
TCGA_TCGA-UY-A9PE	-7.68354226241587
TCGA_TCGA-K4-A6MB	-3.72791919152456
TCGA_TCGA-4Z-AA7M	-6.37382195585941
TCGA_TCGA-K4-A54R	6.62857567540749
TCGA_TCGA-XF-AAN2	6.43294011695201
TCGA_TCGA-XF-A9SL	9.0402089925587
TCGA_TCGA-BT-A42E	15.2849932643391
TCGA_TCGA-DK-A2HX	8.64660251935684
TCGA_TCGA-GU-A762	22.9275544395384
TCGA_TCGA-GD-A3OS	21.1023798577447
TCGA_TCGA-CF-A9FL	-10.5830642788826
TCGA_TCGA-FD-A3SN	5.47379860186277
TCGA_TCGA-FD-A43Y	14.9534323731975
TCGA_TCGA-BT-A42C	-13.5730394088464
TCGA_TCGA-UY-A78M	-4.04154177601258
TCGA_TCGA-CF-A27C	-26.005524359964
TCGA_TCGA-UY-A9PD	-6.64973902297014
TCGA_TCGA-UY-A78L	12.4452918646425
TCGA_TCGA-FD-A3B3	22.9314579685397
TCGA_TCGA-DK-A3WX	20.4576237624165
TCGA_TCGA-LT-A8JT	-22.0064648544781
TCGA_TCGA-FD-A5BS	21.5179533916619
TCGA_TCGA-XF-A9T4	9.85806779604576
TCGA_TCGA-G2-A2EK	-15.3986716942889
TCGA_TCGA-G2-A2EJ	11.2568762310859
TCGA_TCGA-GC-A6I1	22.3497362766444
TCGA_TCGA-G2-A3VY	-19.1339053881204
TCGA_TCGA-BL-A5ZZ	25.5046102491834
TCGA_TCGA-4Z-AA87	-7.42905081043329
TCGA_TCGA-DK-A3X1	-8.76431787929856
TCGA_TCGA-XF-A8HG	-23.5071873062696
TCGA_TCGA-K4-A5RH	29.0151643830244
TCGA_TCGA-DK-A1AA	-15.6445675836146
TCGA_TCGA-G2-AA3B	-17.3879933388504
TCGA_TCGA-DK-AA6Q	6.16947360996631
TCGA_TCGA-DK-A1A7	-16.5804913943319
TCGA_TCGA-HQ-A5NE	7.05377793940967
TCGA_TCGA-XF-AAN1	-17.0826710017706
TCGA_TCGA-FD-A62O	-13.899121176332
TCGA_TCGA-4Z-AA86	25.521498200397
TCGA_TCGA-FD-A3N6	10.239794764618
TCGA_TCGA-K4-A4AB	1.14773848845491
TCGA_TCGA-ZF-A9R0	-13.7099020564817
TCGA_TCGA-GV-A3QK	-17.130431603957
TCGA_TCGA-FD-A5BR	-0.380757426110025
TCGA_TCGA-FJ-A3ZF	-18.0582294041943
TCGA_TCGA-GV-A3QI	-8.16992745384967
TCGA_TCGA-CF-A47W	-24.3369079314146
TCGA_TCGA-4Z-AA84	5.3505673174278
TCGA_TCGA-BT-A20O	27.7297477777569
TCGA_TCGA-XF-A9T3	15.8681417835045
TCGA_TCGA-CF-A47Y	-25.7611902364728
TCGA_TCGA-FD-A3SP	27.8621974990475
TCGA_TCGA-E5-A4TZ	-5.64379321300206
TCGA_TCGA-XF-A9SK	7.59103029925816
TCGA_TCGA-ZF-AA5H	17.369852860686
TCGA_TCGA-FD-A3B7	27.2764711962208
TCGA_TCGA-XF-A9SX	21.9380870368277
TCGA_TCGA-DK-A3IU	20.1919982873568
TCGA_TCGA-C4-A0F6	-6.14081732680302
TCGA_TCGA-FD-A62P	7.73915215845323
TCGA_TCGA-K4-A5RJ	24.7173969004232
TCGA_TCGA-FD-A3B8	26.6853868850919
TCGA_TCGA-ZF-AA4U	-20.2602233864231
TCGA_TCGA-GU-AATO	4.02472196509497
TCGA_TCGA-K4-A5RI	5.29149521315483
TCGA_TCGA-CF-A3MI	-18.4291979133382
TCGA_TCGA-CF-A9FF	-17.2711128861701
TCGA_TCGA-DK-AA76	-20.0291154149853
TCGA_TCGA-G2-A2EF	22.5863847245842
TCGA_TCGA-FD-A3B6	22.5174272788188
TCGA_TCGA-BT-A2LD	10.0682378829796
TCGA_TCGA-GV-A40G	-11.6587624549975
TCGA_TCGA-XF-AAMW	15.1774026526094
TCGA_TCGA-XF-A9T5	14.1066636948334
TCGA_TCGA-G2-AA3C	26.9767817997304
TCGA_TCGA-BT-A20T	-3.25346461703147
TCGA_TCGA-CU-A0YO	-6.59836003842398
TCGA_TCGA-H4-A2HQ	-10.6968855939489
TCGA_TCGA-ZF-A9RE	-5.76993088435189
TCGA_TCGA-GC-A3RD	-7.47569650712819
TCGA_TCGA-FT-A61P	14.0424141375969
TCGA_TCGA-GC-A3WC	9.70529480991539
TCGA_TCGA-GV-A3QF	-18.6616366925362
TCGA_TCGA-GD-A6C6	-9.77455699633189
TCGA_TCGA-UY-A9PB	24.4247640360093
TCGA_TCGA-BT-A3PK	16.2750954611387
TCGA_TCGA-GD-A2C5	-8.06073155395685
TCGA_TCGA-FT-A3EE	-2.30386323796386
TCGA_TCGA-CF-A8HY	-17.2692167416127
TCGA_TCGA-DK-A6AV	-12.0351481956152
TCGA_TCGA-GV-A40E	16.3853196997928
TCGA_TCGA-CF-A5U8	-26.7813826922721
TCGA_TCGA-BT-A20W	-9.04684822335149
GSE31684_GSM786491	18.5791807173708
GSE31684_GSM786492	16.4877748392639
GSE31684_GSM786493	-10.460701600519
GSE31684_GSM786494	20.7880996409201
GSE31684_GSM786495	-17.9689225057587
GSE31684_GSM786496	-21.0790861927474
GSE31684_GSM786497	6.96809162276191
GSE31684_GSM786498	0.114245462285633
GSE31684_GSM786499	-18.7654860934786
GSE31684_GSM786500	12.4498253073952
GSE31684_GSM786501	-18.9739155192028
GSE31684_GSM786502	-8.16328334218939
GSE31684_GSM786503	6.12736595626289
GSE31684_GSM786504	18.1490542758847
GSE31684_GSM786505	16.2379286897474
GSE31684_GSM786506	7.52989201373248
GSE31684_GSM786507	-16.2110018818572
GSE31684_GSM786508	-8.48277126648966
GSE31684_GSM786509	19.5977981633376
GSE31684_GSM786510	-16.7690422790288
GSE31684_GSM786511	16.8798301488692
GSE31684_GSM786512	-6.42319881560249
GSE31684_GSM786513	14.7530331225214
GSE31684_GSM786514	12.7218631549545
GSE31684_GSM786515	-11.4855476086985
GSE31684_GSM786516	13.5896413026965
GSE31684_GSM786517	-21.3991819918092
GSE31684_GSM786518	19.7961206556463
GSE31684_GSM786519	3.38723581265167
GSE31684_GSM786520	19.8073423548083
GSE31684_GSM786521	3.47657280792176
GSE31684_GSM786522	19.626425390526
GSE31684_GSM786523	6.2976088501496
GSE31684_GSM786524	17.5852030963401
GSE31684_GSM786525	-3.65828548899175
GSE31684_GSM786526	7.57109575850674
GSE31684_GSM786527	-11.6229454699748
GSE31684_GSM786528	7.71944351441821
GSE31684_GSM786529	-5.26341309481542
GSE31684_GSM786530	0.0841759700174487
GSE31684_GSM786531	0.726718930612211
GSE31684_GSM786532	15.5438377413659
GSE31684_GSM786533	-8.09651583151287
GSE31684_GSM786534	-11.0029176902344
GSE31684_GSM786535	-3.49991720416653
GSE31684_GSM786536	1.6695427683491
GSE31684_GSM786537	15.0865551651947
GSE31684_GSM786538	14.2119185260253
GSE31684_GSM786539	-10.0641810078222
GSE31684_GSM786540	-9.8122162929528
GSE31684_GSM786541	-19.9551080031116
GSE31684_GSM786542	-5.60760948149493
GSE31684_GSM786543	14.56027680299
GSE31684_GSM786544	3.89942183757314
GSE31684_GSM786545	8.45348982930406
GSE31684_GSM786546	0.0517745165655501
GSE31684_GSM786547	-1.87991666678024
GSE31684_GSM786548	-12.6442112168871
GSE31684_GSM786549	7.62274836112854
GSE31684_GSM786550	4.53938094954576
GSE31684_GSM786551	10.0238808905863
GSE31684_GSM786552	-6.73381356004027
GSE31684_GSM786553	7.1330395719018
GSE31684_GSM786554	-20.8307073833811
GSE31684_GSM786555	-22.3890494875987
GSE31684_GSM786556	-17.7819988607677
GSE31684_GSM786557	17.1437564749783
GSE31684_GSM786558	-18.7885217935922
GSE31684_GSM786559	-13.4935393839979
GSE31684_GSM786560	19.6854300006417
GSE31684_GSM786561	15.2527224315443
GSE31684_GSM786562	3.78418386812565
GSE31684_GSM786563	-6.66174054519262
GSE31684_GSM786564	-14.49651228509
GSE31684_GSM786565	-27.343349005852
GSE31684_GSM786566	0.349420640369615
GSE31684_GSM786567	-20.5679529900865
GSE31684_GSM786568	-7.12557038403603
GSE31684_GSM786569	16.0473098413037
GSE31684_GSM786570	-20.6679025560533
GSE31684_GSM786571	4.49743420928373
GSE31684_GSM786572	-13.9424048617655
GSE31684_GSM786573	-4.05430372366977
GSE31684_GSM786574	-16.9165828802733
GSE31684_GSM786575	15.6139449211419
GSE31684_GSM786576	-19.484561263857
GSE31684_GSM786577	23.3630859015295
GSE31684_GSM786578	-6.41932256726168
GSE31684_GSM786579	-13.7163598575622
GSE31684_GSM786580	-1.11360113728191
GSE31684_GSM786581	-6.20137182228808
GSE31684_GSM786582	26.0488340056476
GSE31684_GSM786583	6.5942860416272
GSE32894_GSM814052	-12.1435678701712
GSE32894_GSM814053	6.56486793436778
GSE32894_GSM814054	-2.48839675876597
GSE32894_GSM814055	-0.530748638139356
GSE32894_GSM814056	10.5335642552834
GSE32894_GSM814057	3.44029349394201
GSE32894_GSM814058	-17.0351874397711
GSE32894_GSM814059	-9.66770191434624
GSE32894_GSM814060	15.4748082314105
GSE32894_GSM814061	-8.79376939397208
GSE32894_GSM814062	33.7858565351547
GSE32894_GSM814063	-4.23286751123774
GSE32894_GSM814064	28.1719163249029
GSE32894_GSM814065	-16.6641821895976
GSE32894_GSM814066	-10.728651362333
GSE32894_GSM814067	-0.874391521744223
GSE32894_GSM814068	32.0359829488921
GSE32894_GSM814069	-12.3655452107366
GSE32894_GSM814070	12.3083601113213
GSE32894_GSM814071	-13.255405354416
GSE32894_GSM814072	-5.69645491148586
GSE32894_GSM814073	-4.0393055032645
GSE32894_GSM814074	-12.5226977254084
GSE32894_GSM814075	7.25089696987138
GSE32894_GSM814076	24.3871104076877
GSE32894_GSM814077	14.1816887620905
GSE32894_GSM814078	-8.29744247636046
GSE32894_GSM814079	-1.19113016552499
GSE32894_GSM814080	31.7929159565035
GSE32894_GSM814081	9.08233044178362
GSE32894_GSM814082	-7.78821215575058
GSE32894_GSM814083	17.0348132996412
GSE32894_GSM814084	-13.0014301565092
GSE32894_GSM814085	9.48893157695783
GSE32894_GSM814086	-2.39532847898742
GSE32894_GSM814087	-10.0074165468027
GSE32894_GSM814088	-3.69047249564548
GSE32894_GSM814089	1.30595345153332
GSE32894_GSM814090	7.02856631211617
GSE32894_GSM814091	-9.31689608755591
GSE32894_GSM814092	8.2465618836562
GSE32894_GSM814093	2.75777680926141
GSE32894_GSM814094	5.9409532234109
GSE32894_GSM814095	-14.9628816040686
GSE32894_GSM814096	-15.4013224599207
GSE32894_GSM814097	22.5389135373617
GSE32894_GSM814098	-7.88256466790166
GSE32894_GSM814099	-8.22778263916998
GSE32894_GSM814100	-17.5749652664096
GSE32894_GSM814101	11.9484218727246
GSE32894_GSM814102	-7.26909434912166
GSE32894_GSM814103	-20.493399815074
GSE32894_GSM814104	0.831223701444944
GSE32894_GSM814105	10.147992106645
GSE32894_GSM814106	1.38507920702113
GSE32894_GSM814107	-5.53973938136652
GSE32894_GSM814108	21.8610306804261
GSE32894_GSM814109	17.4928157590816
GSE32894_GSM814110	-7.75594942602447
GSE32894_GSM814111	16.8638964854384
GSE32894_GSM814112	-20.9122092188063
GSE32894_GSM814113	13.8593509183103
GSE32894_GSM814114	-1.06721019585705
GSE32894_GSM814115	28.9453005463929
GSE32894_GSM814116	0.0162857101705558
GSE32894_GSM814117	-11.5036369068991
GSE32894_GSM814118	-8.80974646330087
GSE32894_GSM814119	-0.504308050231816
GSE32894_GSM814120	0.392952106813011
GSE32894_GSM814121	-2.74659751786619
GSE32894_GSM814122	-11.585107212799
GSE32894_GSM814123	-3.08910367082761
GSE32894_GSM814124	-1.0915184124503
GSE32894_GSM814125	15.2086296332033
GSE32894_GSM814126	19.9939314241052
GSE32894_GSM814127	34.8388753013972
GSE32894_GSM814128	-4.97097931190825
GSE32894_GSM814129	-13.5606689845692
GSE32894_GSM814130	-5.8744261389042
GSE32894_GSM814131	-5.69696921793774
GSE32894_GSM814132	2.33562219449918
GSE32894_GSM814133	-8.70947813910229
GSE32894_GSM814134	-19.5473146093597
GSE32894_GSM814135	-5.7135737836551
GSE32894_GSM814136	-5.71763335475646
GSE32894_GSM814137	-8.01915608263224
GSE32894_GSM814138	7.25835464815184
GSE32894_GSM814139	-17.502332165086
GSE32894_GSM814140	-5.49900423643114
GSE32894_GSM814141	9.37060248691763
GSE32894_GSM814142	2.18691413505484
GSE32894_GSM814143	-11.2653724264545
GSE32894_GSM814144	14.748862472287
GSE32894_GSM814145	16.3663436952091
GSE32894_GSM814146	33.7572884198984
GSE32894_GSM814147	-14.5422390305547
GSE32894_GSM814148	3.18581694559098
GSE32894_GSM814149	-7.71510314231749
GSE32894_GSM814150	-17.8114292084499
GSE32894_GSM814151	29.6891590809746
GSE32894_GSM814152	15.5798024001862
GSE32894_GSM814153	-14.1371305269088
GSE32894_GSM814154	-16.7127388965799
GSE32894_GSM814155	-11.0238689518851
GSE32894_GSM814156	9.01251300398987
GSE32894_GSM814157	-7.21291756960564
GSE32894_GSM814158	26.3331920630191
GSE32894_GSM814159	-15.369043170174
GSE32894_GSM814160	-16.0086643917343
GSE32894_GSM814161	9.65883361340479
GSE32894_GSM814162	-14.8713251168366
GSE32894_GSM814163	-9.92895112978213
GSE32894_GSM814164	-8.74439227027261
GSE32894_GSM814165	-5.93566266606854
GSE32894_GSM814166	-13.816867608245
GSE32894_GSM814167	-22.1340360043775
GSE32894_GSM814168	10.4716049719113
GSE32894_GSM814169	-14.6709746455587
GSE32894_GSM814170	-8.03043410610579
GSE32894_GSM814171	-7.1245256443281
GSE32894_GSM814172	7.92976014689902
GSE32894_GSM814173	32.243782356478
GSE32894_GSM814174	-20.2549248801738
GSE32894_GSM814175	1.27287577193622
GSE32894_GSM814176	9.66726292177609
GSE32894_GSM814177	-9.05759958947908
GSE32894_GSM814178	-0.7318883277932
GSE32894_GSM814179	-0.000933324679780467
GSE32894_GSM814180	2.95179477128151
GSE32894_GSM814181	-2.86318589732013
GSE32894_GSM814182	5.24641022346648
GSE32894_GSM814183	-15.4555721827095
GSE32894_GSM814184	-10.481894253574
GSE32894_GSM814185	-4.73059144044362
GSE32894_GSM814186	1.35912787165368
GSE32894_GSM814187	12.7851940772963
GSE32894_GSM814188	10.2694154232065
GSE32894_GSM814189	10.7765976026364
GSE32894_GSM814190	-7.37167518686047
GSE32894_GSM814191	-15.0326569267608
GSE32894_GSM814192	-21.8323248187064
GSE32894_GSM814193	-6.51186676067191
GSE32894_GSM814194	-16.2307847306015
GSE32894_GSM814195	-13.4149460873135
GSE32894_GSM814196	-18.9334377281627
GSE32894_GSM814197	6.81415058401059
GSE32894_GSM814198	-7.96127686211493
GSE32894_GSM814199	-4.15519267134757
GSE32894_GSM814200	-7.57197914026439
GSE32894_GSM814201	-16.4619996594298
GSE32894_GSM814202	-1.80179709084584
GSE32894_GSM814203	-13.2308845399858
GSE32894_GSM814204	31.3203498673416
GSE32894_GSM814205	-15.7697703491024
GSE32894_GSM814206	1.25534473975609
GSE32894_GSM814207	-17.6511414943052
GSE32894_GSM814208	-17.0314964034844
GSE32894_GSM814209	-7.96634400298512
GSE32894_GSM814210	-18.9873284572989
GSE32894_GSM814211	-7.62489783380763
GSE32894_GSM814212	-12.9254457798662
GSE32894_GSM814213	-12.83461952156
GSE32894_GSM814214	33.2648024739828
GSE32894_GSM814215	-4.86359592719275
GSE32894_GSM814216	-16.2587408081671
GSE32894_GSM814217	9.53679512297126
GSE32894_GSM814218	32.0530070016139
GSE32894_GSM814219	27.7047496966
GSE32894_GSM814220	26.3305198192276
GSE32894_GSM814221	-10.8341065272212
GSE32894_GSM814222	1.02488814197652
GSE32894_GSM814223	1.86414600775617
GSE32894_GSM814224	-15.759673166974
GSE32894_GSM814225	30.4416751338032
GSE32894_GSM814226	-13.1404880714127
GSE32894_GSM814227	-12.7652860382742
GSE32894_GSM814228	-9.49258697060066
GSE32894_GSM814229	-15.3526027829638
GSE32894_GSM814230	0.828730646729497
GSE32894_GSM814231	-17.1205919635276
GSE32894_GSM814232	-0.481661190509784
GSE32894_GSM814233	8.12249230390111
GSE32894_GSM814234	-9.75256624564212
GSE32894_GSM814235	2.09704515608657
GSE32894_GSM814236	6.94003292991036
GSE32894_GSM814237	-10.5599686370135
GSE32894_GSM814238	31.6774440379391
GSE32894_GSM814239	8.03002536060612
GSE32894_GSM814240	-7.17507355507151
GSE32894_GSM814241	21.2413509366407
GSE32894_GSM814242	9.13293953389172
GSE32894_GSM814243	-0.901919996599299
GSE32894_GSM814244	-1.23769741664717
GSE32894_GSM814245	-7.41040708315186
GSE32894_GSM814246	8.71793790278554
GSE32894_GSM814247	-12.4299339190258
GSE32894_GSM814248	13.8596230545427
GSE32894_GSM814249	-18.8437690898375
GSE32894_GSM814250	-8.9845750631486
GSE32894_GSM814251	27.9465160423632
GSE32894_GSM814252	-19.780214081552
GSE32894_GSM814253	-10.0598018157305
GSE32894_GSM814254	0.31211512218534
GSE32894_GSM814255	-6.09775505695572
GSE32894_GSM814256	-15.8127501534941
GSE32894_GSM814257	-6.89643589965457
GSE32894_GSM814258	5.72809218100599
GSE32894_GSM814259	0.758707800861704
GSE32894_GSM814260	-0.924385139087663
GSE32894_GSM814261	-12.2889921749572
GSE32894_GSM814262	17.4167538934285
GSE32894_GSM814263	-0.188555759517443
GSE32894_GSM814264	13.2914229378235
GSE32894_GSM814265	-2.68996766444518
GSE32894_GSM814266	-10.6593978069391
GSE32894_GSM814267	-12.4489348365619
GSE32894_GSM814268	22.6944473354406
GSE32894_GSM814269	15.0994209733129
GSE32894_GSM814270	27.7409029098369
GSE32894_GSM814271	-3.55998458265771
GSE32894_GSM814272	-3.59627717044706
GSE32894_GSM814273	-1.99957189702191
GSE32894_GSM814274	-10.8077575892915
GSE32894_GSM814275	-1.93396817481917
GSE32894_GSM814276	-16.0855592419288
GSE32894_GSM814277	30.7952597191307
GSE32894_GSM814278	-2.19321005508454
GSE32894_GSM814279	15.1228276647494
GSE32894_GSM814280	3.47441439995979
GSE32894_GSM814281	-15.6538378338146
GSE32894_GSM814282	4.4394990861252
GSE32894_GSM814283	0.509392067854055
GSE32894_GSM814284	-3.47145684650889
GSE32894_GSM814285	17.7601696795116
GSE32894_GSM814286	-9.3580759666176
GSE32894_GSM814287	26.6940460789119
GSE32894_GSM814288	-15.7731748028173
GSE32894_GSM814289	9.03839029773041
GSE32894_GSM814290	-9.28454644131065
GSE32894_GSM814291	-3.22263004706367
GSE32894_GSM814292	-7.61715504660253
GSE32894_GSM814293	12.0336139575206
GSE32894_GSM814294	5.9369150328056
GSE32894_GSM814295	-1.217617871944
GSE32894_GSM814296	-3.61157576548412
GSE32894_GSM814297	-12.1460634080356
GSE32894_GSM814298	11.6118091004887
GSE32894_GSM814299	1.58161546227423
GSE32894_GSM814300	-4.32706822159895
GSE32894_GSM814301	11.4975223201171
GSE32894_GSM814302	3.39402521841428
GSE32894_GSM814303	6.26392900263013
GSE32894_GSM814304	-11.8518364651112
GSE32894_GSM814305	-9.06049761775478
GSE32894_GSM814306	-17.4467546234262
GSE32894_GSM814307	-5.83578939557837
GSE32894_GSM814308	18.5500108610664
GSE32894_GSM814309	-8.98349009664885
GSE32894_GSM814310	-4.58652082442866
GSE32894_GSM814311	1.92739807437342
GSE32894_GSM814312	10.0672303863162
GSE32894_GSM814313	22.6671802867734
GSE32894_GSM814314	-12.1176060919774
GSE32894_GSM814315	17.7687786279774
GSE32894_GSM814316	13.494037399638
GSE32894_GSM814317	21.6150970128742
GSE32894_GSM814318	-6.12514208656646
GSE32894_GSM814319	-10.1823493461678
GSE32894_GSM814320	31.8735698077651
GSE32894_GSM814321	-10.4831504958104
GSE32894_GSM814322	1.45596551471009
GSE32894_GSM814323	-15.6508053421075
GSE32894_GSM814324	-16.1694793489157
GSE32894_GSM814325	9.02771579165084
GSE32894_GSM814326	-6.28915716442842
GSE32894_GSM814327	-5.04885654141685
GSE32894_GSM814328	-7.3827917545643
GSE32894_GSM814329	-14.3616483356122
GSE32894_GSM814330	-5.52326688606528
GSE32894_GSM814331	10.1520831707317
GSE32894_GSM814332	8.21052654874948
GSE32894_GSM814333	-5.07813468931798
GSE32894_GSM814334	18.2332817447968
GSE32894_GSM814335	25.5209555375954
GSE32894_GSM814336	-7.83599057543624
GSE32894_GSM814337	-9.44589203621889
GSE32894_GSM814338	-15.2777333547097
GSE32894_GSM814339	-0.539110487176879
GSE32894_GSM814340	13.0912175284188
GSE32894_GSM814341	-0.355979192225611
GSE32894_GSM814342	-9.63026355743305
GSE32894_GSM814343	-2.08572327224828
GSE32894_GSM814344	24.9957653881717
GSE32894_GSM814345	-13.8625097372677
GSE32894_GSM814346	10.8301312267208
GSE32894_GSM814347	0.657308916537451
GSE32894_GSM814348	-4.68338703336547
GSE32894_GSM814349	15.6151019920097
GSE32894_GSM814350	-2.13804293651117
GSE32894_GSM814351	-17.2316421261288
GSE32894_GSM814352	-13.1128404828062
GSE32894_GSM814353	27.3536262085797
GSE32894_GSM814354	28.1893401615433
GSE32894_GSM814355	-11.2235270625209
GSE32894_GSM814356	2.87267045802123
GSE32894_GSM814357	-9.49748564742495
GSE32894_GSM814358	-11.1613078895474
GSE32894_GSM814359	14.3290756609612
GSE13507_GSM340605	-10.3973022579748
GSE13507_GSM340606	9.56360190191165
GSE13507_GSM340607	-1.25117035268714
GSE13507_GSM340608	-12.4935474772823
GSE13507_GSM340609	-15.7809738803423
GSE13507_GSM340610	-4.87673835126969
GSE13507_GSM340611	-5.08218438613266
GSE13507_GSM340612	9.60135910348785
GSE13507_GSM340613	3.37708493964072
GSE13507_GSM340614	-5.16909347489266
GSE13507_GSM340615	-7.01566515792271
GSE13507_GSM340616	-4.43754831354057
GSE13507_GSM340617	-9.57425725556234
GSE13507_GSM340618	-2.23827571126016
GSE13507_GSM340619	-14.2182880617363
GSE13507_GSM340620	-4.79358456059104
GSE13507_GSM340621	-15.5346095289178
GSE13507_GSM340622	-9.87577530643415
GSE13507_GSM340623	-2.73342876194902
GSE13507_GSM340624	-10.7559307392668
GSE13507_GSM340625	-15.1772661212964
GSE13507_GSM340626	-12.6392916171699
GSE13507_GSM340627	-11.8240251665859
GSE13507_GSM340628	28.5482008441245
GSE13507_GSM340629	2.38892378082631
GSE13507_GSM340630	-13.8039685010499
GSE13507_GSM340631	-12.5831463902379
GSE13507_GSM340632	-13.3841107680033
GSE13507_GSM340633	-12.0573129092176
GSE13507_GSM340634	-1.40787899047082
GSE13507_GSM340635	-7.00712868071047
GSE13507_GSM340636	-1.61167152812729
GSE13507_GSM340637	-3.57129113761866
GSE13507_GSM340638	-11.1206033126815
GSE13507_GSM340639	-8.08339145125595
GSE13507_GSM340640	-7.00690689104542
GSE13507_GSM340641	-8.6356187606953
GSE13507_GSM340642	-7.03576631667918
GSE13507_GSM340643	-13.6117553396472
GSE13507_GSM340644	-8.04747868864476
GSE13507_GSM340645	-0.837281044993086
GSE13507_GSM340646	-8.00662716118697
GSE13507_GSM340647	-8.10317051678994
GSE13507_GSM340648	-10.6412986124692
GSE13507_GSM340649	-7.10694287382669
GSE13507_GSM340650	1.25454554908767
GSE13507_GSM340651	-8.6214349327166
GSE13507_GSM340652	-16.4920134882095
GSE13507_GSM340653	-0.164086440993811
GSE13507_GSM340654	10.4606987062253
GSE13507_GSM340655	2.70497607925381
GSE13507_GSM340656	-1.77548444221358
GSE13507_GSM340657	-5.38070517516257
GSE13507_GSM340658	-7.49798428457961
GSE13507_GSM340659	-8.57764741388871
GSE13507_GSM340660	29.8778889463672
GSE13507_GSM340661	-8.81640424293716
GSE13507_GSM340662	-0.743732685441649
GSE13507_GSM340663	3.16529170783807
GSE13507_GSM340664	-1.7172296242954
GSE13507_GSM340665	-2.26518773567157
GSE13507_GSM340666	-9.24352342534012
GSE13507_GSM340667	-15.4631225102019
GSE13507_GSM340668	-16.200505711676
GSE13507_GSM340669	-9.29904874215566
GSE13507_GSM340670	0.310101786710765
GSE13507_GSM340671	-6.04710389198387
GSE13507_GSM340672	9.50112466292047
GSE13507_GSM340673	2.33818326224659
GSE13507_GSM340674	32.0321069562986
GSE13507_GSM340675	-1.19404481676562
GSE13507_GSM340676	-2.1590183271643
GSE13507_GSM340677	9.10817616846415
GSE13507_GSM340678	5.61471925758539
GSE13507_GSM340679	-1.86101577605023
GSE13507_GSM340680	-15.0192915966222
GSE13507_GSM340681	-1.8236029142426
GSE13507_GSM340682	-7.22302954672533
GSE13507_GSM340683	-8.53106959006527
GSE13507_GSM340684	9.36160605285688
GSE13507_GSM340685	-11.5125601026373
GSE13507_GSM340686	-8.09987716327354
GSE13507_GSM340687	38.9526228652087
GSE13507_GSM340688	-13.959078454316
GSE13507_GSM340689	-7.47191999174106
GSE13507_GSM340690	-4.44491837226586
GSE13507_GSM340691	-4.7987649236921
GSE13507_GSM340692	-11.4382902321392
GSE13507_GSM340693	10.4238624464078
GSE13507_GSM340694	5.99904961058514
GSE13507_GSM340695	-5.87013692472644
GSE13507_GSM340696	27.6538231964751
GSE13507_GSM340697	13.7007484380368
GSE13507_GSM340698	-0.901953754007217
GSE13507_GSM340699	23.2257239521756
GSE13507_GSM340700	1.80181579481527
GSE13507_GSM340701	14.9031229521082
GSE13507_GSM340702	3.21133001733608
GSE13507_GSM340703	-7.44235611406141
GSE13507_GSM340704	16.8359797947298
GSE13507_GSM340705	31.4505515917308
GSE13507_GSM340706	7.47635548316191
GSE13507_GSM340707	-14.1335059092849
GSE13507_GSM340708	-4.03816503882882
GSE13507_GSM340709	17.6163662454993
GSE13507_GSM340710	-1.73501208559729
GSE13507_GSM340711	3.85106543507878
GSE13507_GSM340712	-3.75081208627306
GSE13507_GSM340713	-6.00762716031562
GSE13507_GSM340714	20.9406056446267
GSE13507_GSM340715	-0.11057138382431
GSE13507_GSM340716	-9.03253230558857
GSE13507_GSM340717	-11.9421168064443
GSE13507_GSM340718	3.4780147094107
GSE13507_GSM340719	-2.19528480931309
GSE13507_GSM340720	37.0645286813484
GSE13507_GSM340721	-0.425238098105117
GSE13507_GSM340722	4.61455599541865
GSE13507_GSM340723	-2.87156270055079
GSE13507_GSM340724	-1.18634156932837
GSE13507_GSM340725	12.9964283662137
GSE13507_GSM340726	-8.13458240506264
GSE13507_GSM340727	3.43920641978927
GSE13507_GSM340728	36.3455719329845
GSE13507_GSM340729	-4.2678934131532
GSE13507_GSM340730	-10.3612894018052
GSE13507_GSM340731	23.4281903638691
GSE13507_GSM340732	34.5395979750999
GSE13507_GSM340733	17.8429227273835
GSE13507_GSM340734	-3.74502306049934
GSE13507_GSM340735	-8.64843159882472
GSE13507_GSM340736	-5.23716400633855
GSE13507_GSM340737	-11.2285303841942
GSE13507_GSM340738	-14.633207419884
GSE13507_GSM340739	-0.970773463269248
GSE13507_GSM340740	-6.30900416462903
GSE13507_GSM340741	-11.2497530599736
GSE13507_GSM340742	10.0790537576539
GSE13507_GSM340743	-2.10217498753167
GSE13507_GSM340744	-1.83591720085175
GSE13507_GSM340745	3.42857522721888
GSE13507_GSM340746	40.4528968420682
GSE13507_GSM340747	-5.58998863407372
GSE13507_GSM340748	-13.3634811276007
GSE13507_GSM340749	5.33146047424038
GSE13507_GSM340750	15.2009059728715
GSE13507_GSM340751	-0.549229249170071
GSE13507_GSM340752	-3.72821952038658
GSE13507_GSM340753	-12.6004374960406
GSE13507_GSM340754	-10.1357146708356
GSE13507_GSM340755	-4.58418687744169
GSE13507_GSM340756	-7.84107377954975
GSE13507_GSM340757	-1.19510204578103
GSE13507_GSM340758	14.1109178372793
GSE13507_GSM340759	20.7058941919918
GSE13507_GSM340760	-0.721436844334616
GSE13507_GSM340761	30.2513063328493
GSE13507_GSM340762	-4.25513055051021
GSE13507_GSM340763	7.10667591478196
GSE13507_GSM340764	-5.56434330957696
GSE13507_GSM340765	-7.15948758034128
GSE13507_GSM340766	49.3428095827738
GSE13507_GSM340767	-2.47151439239199
GSE13507_GSM340768	-5.4976234944462
GSE13507_GSM340769	25.1126740657547
