# Supplementary material for: Immunogenic cell death mediation patterns reveal novel paradigm for characterizing the immune microenvironment and immunotherapeutic responses in bladder cancer
Source: Front Genet. 2022 Oct 25;13:1035484. doi: 10.3389/fgene.2022.1035484 (PMC9640952; doi:10.3389/fgene.2022.1035484)
Supplement: Supplementary file 3 [file DataSheet1.ZIP › Supplementary Tables/s-table14.txt]

Supplementary table 14: Detailed clinical information of bladder cancers in this study.
Id	Gender	Age	T	State
TCGA-CF-A9FM	Male	<=65	Ta-T1	Alive
TCGA-BL-A0C8	Male	>65	Ta-T1	Alive
TCGA-ZF-A9RF	Male	>65	Ta-T1	Alive
TCGA-CF-A47S	Male	<=65	T2-T4	Alive
TCGA-CF-A47W	Male	<=65	T2-T4	Alive
TCGA-CF-A3MG	Male	<=65	T2-T4	Alive
TCGA-CF-A47V	Male	<=65	T2-T4	Alive
TCGA-CF-A9FF	Male	<=65	T2-T4	Alive
TCGA-E7-A8O7	Male	<=65	T2-T4	Alive
TCGA-CF-A7I0	Male	<=65	T2-T4	Alive
TCGA-CF-A8HX	Female	<=65	T2-T4	Alive
TCGA-CF-A47Y	Male	<=65	T2-T4	Alive
TCGA-ZF-AA4X	Male	<=65	T2-T4	Alive
TCGA-CF-A47T	Female	<=65	T2-T4	Alive
TCGA-CF-A8HY	Male	<=65	T2-T4	Alive
TCGA-CF-A5U8	Male	<=65	T2-T4	Alive
TCGA-E7-A8O8	Male	<=65	T2-T4	Alive
TCGA-CF-A47X	Male	<=65	T2-T4	Alive
TCGA-ZF-AA53	Male	<=65	T2-T4	Alive
TCGA-CF-A3MI	Male	<=65	T2-T4	Alive
TCGA-DK-AA6M	Female	<=65	T2-T4	Alive
TCGA-CF-A5UA	Male	>65	T2-T4	Alive
TCGA-ZF-AA51	Female	>65	T2-T4	Alive
TCGA-E7-A3X6	Male	>65	T2-T4	Alive
TCGA-GU-AATP	Male	>65	T2-T4	Alive
TCGA-GV-A3JW	Male	>65	T2-T4	Alive
TCGA-G2-AA3B	Female	>65	T2-T4	Alive
TCGA-UY-A78O	Female	>65	T2-T4	Alive
TCGA-CF-A3MH	Male	>65	T2-T4	Alive
TCGA-UY-A78P	Female	>65	T2-T4	Alive
TCGA-KQ-A41R	Female	>65	T2-T4	Alive
TCGA-ZF-A9R4	Male	>65	T2-T4	Alive
TCGA-CF-A9FH	Male	>65	T2-T4	Alive
TCGA-E7-A6MF	Male	<=65	T2-T4	Alive
TCGA-4Z-AA83	Male	<=65	T2-T4	Alive
TCGA-DK-A1A6	Male	<=65	T2-T4	Alive
TCGA-4Z-AA7W	Male	<=65	T2-T4	Alive
TCGA-YF-AA3M	Male	<=65	T2-T4	Alive
TCGA-XF-AAMQ	Female	<=65	T2-T4	Alive
TCGA-4Z-AA7Y	Male	<=65	T2-T4	Alive
TCGA-DK-AA77	Male	<=65	T2-T4	Alive
TCGA-GU-A766	Male	<=65	T2-T4	Alive
TCGA-4Z-AA7O	Male	<=65	T2-T4	Alive
TCGA-E7-A5KF	Male	>65	T2-T4	Alive
TCGA-DK-A6B1	Male	>65	T2-T4	Alive
TCGA-DK-A3IS	Male	>65	T2-T4	Alive
TCGA-LT-A8JT	Female	>65	T2-T4	Alive
TCGA-HQ-A2OE	Male	>65	T2-T4	Alive
TCGA-PQ-A6FI	Male	>65	T2-T4	Alive
TCGA-DK-A6AW	Male	>65	T2-T4	Alive
TCGA-YC-A8S6	Male	>65	T2-T4	Alive
TCGA-FD-A43P	Male	>65	T2-T4	Alive
TCGA-GV-A40G	Male	>65	T2-T4	Alive
TCGA-E7-A5KE	Female	>65	T2-T4	Alive
TCGA-XF-A9SG	Male	>65	T2-T4	Alive
TCGA-DK-A6AV	Female	>65	T2-T4	Alive
TCGA-FD-A43X	Male	>65	T2-T4	Alive
TCGA-FD-A3N6	Female	<=65	T2-T4	Alive
TCGA-YF-AA3L	Female	<=65	T2-T4	Alive
TCGA-XF-A8HB	Female	<=65	T2-T4	Alive
TCGA-GV-A6ZA	Male	<=65	T2-T4	Alive
TCGA-E7-A4IJ	Male	<=65	T2-T4	Alive
TCGA-FD-A3B8	Male	<=65	T2-T4	Alive
TCGA-FD-A5BR	Male	<=65	T2-T4	Alive
TCGA-DK-A3IU	Male	<=65	T2-T4	Alive
TCGA-CU-A3QU	Male	<=65	T2-T4	Alive
TCGA-K4-A54R	Male	<=65	T2-T4	Alive
TCGA-GC-A3RC	Male	<=65	T2-T4	Alive
TCGA-FD-A3NA	Male	<=65	T2-T4	Alive
TCGA-C4-A0F0	Male	<=65	T2-T4	Alive
TCGA-E5-A2PC	Female	<=65	T2-T4	Alive
TCGA-DK-A6B0	Male	<=65	T2-T4	Alive
TCGA-ZF-AA5P	Male	<=65	T2-T4	Alive
TCGA-E7-A541	Male	>65	T2-T4	Alive
TCGA-GU-A764	Male	>65	T2-T4	Alive
TCGA-UY-A8OD	Female	>65	T2-T4	Alive
TCGA-FD-A3N5	Male	>65	T2-T4	Alive
TCGA-DK-AA71	Male	>65	T2-T4	Alive
TCGA-E5-A4U1	Male	>65	T2-T4	Alive
TCGA-E7-A519	Male	>65	T2-T4	Alive
TCGA-XF-A9SI	Female	>65	T2-T4	Alive
TCGA-DK-A2I1	Female	>65	T2-T4	Alive
TCGA-UY-A9PH	Male	>65	T2-T4	Alive
TCGA-E7-A6ME	Male	>65	T2-T4	Alive
TCGA-ZF-A9R2	Male	>65	T2-T4	Alive
TCGA-FD-A3B6	Male	>65	T2-T4	Alive
TCGA-K4-A5RJ	Male	>65	T2-T4	Alive
TCGA-FD-A5BU	Female	>65	T2-T4	Alive
TCGA-K4-A3WV	Female	>65	T2-T4	Alive
TCGA-GC-A3OO	Male	>65	T2-T4	Alive
TCGA-E7-A677	Male	>65	T2-T4	Alive
TCGA-DK-A2I6	Male	>65	T2-T4	Alive
TCGA-2F-A9KT	Male	>65	T2-T4	Alive
TCGA-GD-A76B	Female	>65	T2-T4	Alive
TCGA-UY-A9PE	Male	>65	T2-T4	Alive
TCGA-GC-A6I1	Female	>65	T2-T4	Alive
TCGA-CF-A3MF	Male	<=65	T2-T4	Alive
TCGA-CF-A27C	Male	<=65	T2-T4	Alive
TCGA-E7-A678	Male	<=65	T2-T4	Alive
TCGA-DK-A3WW	Male	<=65	T2-T4	Alive
TCGA-DK-A1AA	Male	<=65	T2-T4	Alive
TCGA-ZF-A9R5	Male	<=65	T2-T4	Alive
TCGA-G2-AA3D	Male	<=65	T2-T4	Alive
TCGA-CF-A1HR	Male	<=65	T2-T4	Alive
TCGA-DK-A3IT	Male	<=65	T2-T4	Alive
TCGA-2F-A9KO	Male	<=65	T2-T4	Alive
TCGA-E7-A85H	Male	<=65	T2-T4	Alive
TCGA-DK-A1AG	Male	<=65	T2-T4	Alive
TCGA-E7-A7XN	Male	>65	T2-T4	Alive
TCGA-DK-A1A7	Female	>65	T2-T4	Alive
TCGA-DK-A3WY	Female	>65	T2-T4	Alive
TCGA-DK-A6B2	Male	>65	T2-T4	Alive
TCGA-E7-A7DU	Male	>65	T2-T4	Alive
TCGA-FD-A3B3	Female	>65	T2-T4	Alive
TCGA-DK-AA74	Male	>65	T2-T4	Alive
TCGA-DK-A3IM	Male	>65	T2-T4	Alive
TCGA-G2-AA3F	Male	>65	T2-T4	Alive
TCGA-DK-A3X1	Female	>65	T2-T4	Alive
TCGA-DK-A2HX	Female	>65	T2-T4	Alive
TCGA-GC-A3WC	Female	>65	T2-T4	Alive
TCGA-DK-A1AF	Female	>65	T2-T4	Alive
TCGA-KQ-A41O	Male	>65	T2-T4	Alive
TCGA-DK-A1AE	Male	>65	T2-T4	Alive
TCGA-DK-A3IK	Male	>65	T2-T4	Alive
TCGA-S5-AA26	Male	<=65	T2-T4	Alive
TCGA-UY-A9PA	Male	<=65	T2-T4	Alive
TCGA-UY-A9PB	Male	<=65	T2-T4	Alive
TCGA-GD-A2C5	Female	<=65	T2-T4	Alive
TCGA-FD-A6TE	Male	<=65	T2-T4	Alive
TCGA-BT-A2LA	Male	<=65	T2-T4	Alive
TCGA-K4-AAQO	Male	<=65	T2-T4	Alive
TCGA-2F-A9KR	Female	<=65	T2-T4	Alive
TCGA-FD-A6TK	Male	<=65	T2-T4	Alive
TCGA-ZF-AA58	Female	<=65	T2-T4	Alive
TCGA-FD-A5C0	Male	<=65	T2-T4	Alive
TCGA-GC-A3YS	Male	<=65	T2-T4	Alive
TCGA-4Z-AA84	Male	<=65	T2-T4	Alive
TCGA-FD-A5BY	Female	<=65	T2-T4	Alive
TCGA-UY-A8OB	Male	<=65	T2-T4	Alive
TCGA-E7-A7PW	Male	<=65	T2-T4	Alive
TCGA-GD-A6C6	Male	<=65	T2-T4	Alive
TCGA-4Z-AA7M	Male	<=65	T2-T4	Alive
TCGA-K4-A3WS	Male	>65	T2-T4	Alive
TCGA-2F-A9KQ	Male	>65	T2-T4	Alive
TCGA-G2-A2EO	Male	>65	T2-T4	Alive
TCGA-K4-A5RH	Male	>65	T2-T4	Alive
TCGA-R3-A69X	Male	>65	T2-T4	Alive
TCGA-GC-A4ZW	Male	>65	T2-T4	Alive
TCGA-BT-A42E	Male	>65	T2-T4	Alive
TCGA-K4-A6FZ	Female	>65	T2-T4	Alive
TCGA-MV-A51V	Male	>65	T2-T4	Alive
TCGA-FD-A43N	Male	>65	T2-T4	Alive
TCGA-ZF-A9RC	Male	>65	T2-T4	Alive
TCGA-UY-A9PF	Male	>65	T2-T4	Alive
TCGA-XF-A8HD	Male	>65	T2-T4	Alive
TCGA-XF-A9T5	Female	>65	T2-T4	Alive
TCGA-PQ-A6FN	Female	>65	T2-T4	Alive
TCGA-UY-A9PD	Male	>65	T2-T4	Alive
TCGA-FD-A6TB	Male	>65	T2-T4	Alive
TCGA-GC-A3RD	Female	>65	T2-T4	Alive
TCGA-GC-A6I3	Female	>65	T2-T4	Alive
TCGA-GV-A3QI	Male	<=65	T2-T4	Alive
TCGA-XF-A8HE	Male	<=65	T2-T4	Alive
TCGA-XF-AAMR	Male	<=65	T2-T4	Alive
TCGA-GC-A3RB	Male	<=65	T2-T4	Alive
TCGA-ZF-AA4W	Male	<=65	T2-T4	Alive
TCGA-FD-A6TA	Male	<=65	T2-T4	Alive
TCGA-GV-A3JX	Male	<=65	T2-T4	Alive
TCGA-FD-A62S	Female	<=65	T2-T4	Alive
TCGA-ZF-AA5H	Female	<=65	T2-T4	Alive
TCGA-XF-A9SY	Female	<=65	T2-T4	Alive
TCGA-DK-AA6S	Male	<=65	T2-T4	Alive
TCGA-FD-A3SP	Male	<=65	T2-T4	Alive
TCGA-XF-AAN5	Female	<=65	T2-T4	Alive
TCGA-FD-A5C1	Female	<=65	T2-T4	Alive
TCGA-K4-A6MB	Male	<=65	T2-T4	Alive
TCGA-ZF-AA4V	Male	>65	T2-T4	Alive
TCGA-FD-A5BS	Male	>65	T2-T4	Alive
TCGA-XF-A9T0	Male	>65	T2-T4	Alive
TCGA-XF-A9T3	Female	>65	T2-T4	Alive
TCGA-DK-A1AD	Male	>65	T2-T4	Alive
TCGA-FD-A62N	Male	>65	T2-T4	Alive
TCGA-ZF-A9RG	Female	>65	T2-T4	Alive
TCGA-FD-A43S	Female	>65	T2-T4	Alive
TCGA-C4-A0F1	Male	>65	T2-T4	Alive
TCGA-DK-A1AC	Male	>65	T2-T4	Alive
TCGA-KQ-A41N	Male	>65	T2-T4	Alive
TCGA-CU-A3KJ	Male	>65	T2-T4	Alive
TCGA-FT-A61P	Male	>65	T2-T4	Alive
TCGA-KQ-A41P	Male	>65	T2-T4	Alive
TCGA-BT-A3PJ	Male	>65	T2-T4	Alive
TCGA-XF-A9SM	Male	>65	T2-T4	Alive
TCGA-XF-AAN3	Male	>65	T2-T4	Alive
TCGA-XF-AAMY	Male	>65	T2-T4	Alive
TCGA-FD-A3SN	Male	>65	T2-T4	Alive
TCGA-DK-A2I4	Male	>65	T2-T4	Alive
TCGA-ZF-A9R1	Male	>65	T2-T4	Alive
TCGA-C4-A0F6	Female	>65	T2-T4	Alive
TCGA-XF-A9T6	Female	>65	T2-T4	Alive
TCGA-KQ-A41Q	Male	>65	T2-T4	Alive
TCGA-E7-A7DV	Male	<=65	T2-T4	Alive
TCGA-FD-A43Y	Male	<=65	T2-T4	Alive
TCGA-DK-AA6R	Male	>65	T2-T4	Alive
TCGA-GU-A763	Male	>65	T2-T4	Alive
TCGA-SY-A9G0	Male	>65	T2-T4	Alive
TCGA-DK-A6B5	Male	<=65	T2-T4	Alive
TCGA-GD-A3OQ	Male	<=65	T2-T4	Alive
TCGA-XF-AAMG	Male	<=65	T2-T4	Alive
TCGA-H4-A2HO	Male	<=65	T2-T4	Alive
TCGA-FD-A3B4	Female	<=65	T2-T4	Alive
TCGA-GV-A3JZ	Male	<=65	T2-T4	Alive
TCGA-GV-A3QK	Female	<=65	T2-T4	Alive
TCGA-FD-A3SL	Male	<=65	T2-T4	Alive
TCGA-BT-A42F	Male	<=65	T2-T4	Alive
TCGA-E7-A6MD	Male	>65	T2-T4	Alive
TCGA-SY-A9G5	Male	>65	T2-T4	Alive
TCGA-CU-A3YL	Male	>65	T2-T4	Alive
TCGA-GU-A42R	Male	>65	T2-T4	Alive
TCGA-FD-A43U	Male	>65	T2-T4	Alive
TCGA-4Z-AA87	Male	>65	T2-T4	Alive
TCGA-FJ-A3Z7	Male	>65	T2-T4	Alive
TCGA-K4-A4AB	Male	>65	T2-T4	Alive
TCGA-K4-A83P	Male	>65	T2-T4	Alive
TCGA-LC-A66R	Male	>65	T2-T4	Alive
TCGA-FD-A6TC	Female	>65	T2-T4	Alive
TCGA-BL-A5ZZ	Female	>65	T2-T4	Alive
TCGA-GD-A3OP	Female	>65	T2-T4	Alive
TCGA-KQ-A41S	Female	>65	T2-T4	Alive
TCGA-K4-A3WU	Male	>65	T2-T4	Alive
TCGA-4Z-AA89	Male	<=65	T2-T4	Alive
GSM340754	Male	<=65	Ta-T1	Alive
GSM340691	Female	<=65	Ta-T1	Alive
GSM340649	Male	<=65	Ta-T1	Alive
GSM340695	Male	<=65	Ta-T1	Alive
GSM340607	Male	<=65	Ta-T1	Alive
GSM340667	Female	<=65	Ta-T1	Alive
GSM340751	Male	<=65	Ta-T1	Alive
GSM340650	Male	<=65	Ta-T1	Alive
GSM340724	Male	<=65	Ta-T1	Alive
GSM340713	Male	<=65	Ta-T1	Alive
GSM340621	Male	<=65	Ta-T1	Alive
GSM340742	Female	<=65	Ta-T1	Alive
GSM340755	Male	<=65	Ta-T1	Alive
GSM340726	Male	<=65	Ta-T1	Alive
GSM340683	Male	<=65	Ta-T1	Alive
GSM340668	Male	<=65	Ta-T1	Alive
GSM340641	Male	<=65	Ta-T1	Alive
GSM340719	Male	<=65	Ta-T1	Alive
GSM340632	Male	<=65	Ta-T1	Alive
GSM340647	Male	<=65	Ta-T1	Alive
GSM340768	Male	<=65	Ta-T1	Alive
GSM340606	Female	<=65	Ta-T1	Alive
GSM340631	Male	<=65	Ta-T1	Alive
GSM340616	Female	<=65	Ta-T1	Alive
GSM340717	Male	<=65	Ta-T1	Alive
GSM340703	Male	<=65	Ta-T1	Alive
GSM340749	Male	<=65	Ta-T1	Alive
GSM340622	Male	<=65	Ta-T1	Alive
GSM340666	Male	<=65	Ta-T1	Alive
GSM340639	Male	<=65	Ta-T1	Alive
GSM340670	Male	<=65	Ta-T1	Alive
GSM340669	Male	<=65	Ta-T1	Alive
GSM340753	Female	<=65	Ta-T1	Alive
GSM340626	Male	<=65	Ta-T1	Alive
GSM340711	Female	<=65	Ta-T1	Alive
GSM340741	Male	<=65	Ta-T1	Alive
GSM340748	Male	<=65	Ta-T1	Alive
GSM340615	Male	<=65	Ta-T1	Alive
GSM340737	Male	<=65	Ta-T1	Alive
GSM340707	Male	<=65	Ta-T1	Alive
GSM340642	Male	<=65	Ta-T1	Alive
GSM340635	Male	<=65	Ta-T1	Alive
GSM340681	Male	>65	Ta-T1	Alive
GSM340739	Male	>65	Ta-T1	Alive
GSM340661	Male	>65	Ta-T1	Alive
GSM340679	Male	>65	Ta-T1	Alive
GSM340686	Male	>65	Ta-T1	Alive
GSM340676	Male	>65	Ta-T1	Alive
GSM340730	Male	>65	Ta-T1	Alive
GSM340756	Female	>65	Ta-T1	Alive
GSM340687	Female	>65	Ta-T1	Alive
GSM340690	Male	>65	Ta-T1	Alive
GSM340708	Male	>65	Ta-T1	Alive
GSM340736	Male	>65	Ta-T1	Alive
GSM340617	Male	>65	Ta-T1	Alive
GSM340643	Male	>65	Ta-T1	Alive
GSM340750	Male	>65	Ta-T1	Alive
GSM340735	Male	>65	Ta-T1	Alive
GSM340662	Male	>65	Ta-T1	Alive
GSM340619	Male	>65	Ta-T1	Alive
GSM340680	Male	>65	Ta-T1	Alive
GSM340657	Male	>65	Ta-T1	Alive
GSM340658	Male	>65	Ta-T1	Alive
GSM340663	Male	>65	Ta-T1	Alive
GSM340682	Male	>65	Ta-T1	Alive
GSM340689	Female	>65	Ta-T1	Alive
GSM340752	Female	>65	Ta-T1	Alive
GSM340743	Male	>65	Ta-T1	Alive
GSM786571	Female	<=65	T2-T4	Alive
GSM786575	Male	<=65	T2-T4	Alive
GSM786574	Male	<=65	T2-T4	Alive
GSM786540	Male	<=65	T2-T4	Alive
GSM786522	Male	<=65	T2-T4	Alive
GSM786556	Male	<=65	Ta-T1	Alive
GSM786565	Male	<=65	Ta-T1	Alive
GSM786573	Male	<=65	T2-T4	Alive
GSM786517	Male	<=65	Ta-T1	Alive
GSM786507	Female	<=65	T2-T4	Alive
GSM786549	Male	<=65	T2-T4	Alive
GSM786539	Female	>65	Ta-T1	Alive
GSM786501	Male	>65	Ta-T1	Alive
GSM786551	Female	>65	T2-T4	Alive
GSM786581	Female	>65	T2-T4	Alive
GSM786553	Male	>65	T2-T4	Alive
GSM786498	Male	>65	T2-T4	Alive
GSM786568	Male	>65	T2-T4	Alive
GSM786558	Female	>65	Ta-T1	Alive
GSM786569	Female	>65	T2-T4	Alive
GSM786509	Male	>65	T2-T4	Alive
GSM786580	Male	>65	T2-T4	Alive
GSM786560	Male	>65	T2-T4	Alive
GSM786572	Male	>65	Ta-T1	Alive
GSM786583	Male	>65	T2-T4	Alive
GSM786526	Male	>65	T2-T4	Alive
GSM786559	Female	>65	Ta-T1	Alive
GSM786534	Male	>65	Ta-T1	Alive
GSM814224	Male	<=65	Ta-T1	Alive
GSM814351	Male	<=65	Ta-T1	Alive
GSM814338	Male	<=65	Ta-T1	Alive
GSM814100	Female	<=65	Ta-T1	Alive
GSM814343	Male	<=65	Ta-T1	Alive
GSM814162	Male	<=65	Ta-T1	Alive
GSM814069	Male	<=65	Ta-T1	Alive
GSM814118	Male	<=65	Ta-T1	Alive
GSM814252	Female	<=65	Ta-T1	Alive
GSM814274	Female	<=65	Ta-T1	Alive
GSM814211	Male	<=65	Ta-T1	Alive
GSM814347	Male	<=65	T2-T4	Alive
GSM814058	Male	<=65	Ta-T1	Alive
GSM814240	Male	<=65	T2-T4	Alive
GSM814160	Female	<=65	Ta-T1	Alive
GSM814205	Female	<=65	Ta-T1	Alive
GSM814234	Female	<=65	Ta-T1	Alive
GSM814249	Male	<=65	Ta-T1	Alive
GSM814052	Male	<=65	T2-T4	Alive
GSM814195	Male	<=65	T2-T4	Alive
GSM814192	Male	<=65	Ta-T1	Alive
GSM814203	Female	<=65	Ta-T1	Alive
GSM814217	Female	<=65	Ta-T1	Alive
GSM814301	Male	<=65	Ta-T1	Alive
GSM814321	Male	<=65	Ta-T1	Alive
GSM814198	Male	<=65	Ta-T1	Alive
GSM814285	Male	<=65	Ta-T1	Alive
GSM814210	Male	<=65	Ta-T1	Alive
GSM814089	Male	<=65	Ta-T1	Alive
GSM814106	Male	<=65	Ta-T1	Alive
GSM814356	Male	<=65	T2-T4	Alive
GSM814135	Male	<=65	Ta-T1	Alive
GSM814349	Female	<=65	Ta-T1	Alive
GSM814107	Male	<=65	Ta-T1	Alive
GSM814237	Female	<=65	Ta-T1	Alive
GSM814278	Female	<=65	Ta-T1	Alive
GSM814189	Female	<=65	T2-T4	Alive
GSM814334	Male	<=65	T2-T4	Alive
GSM814307	Male	<=65	Ta-T1	Alive
GSM814131	Male	<=65	Ta-T1	Alive
GSM814246	Male	<=65	T2-T4	Alive
GSM814226	Female	<=65	Ta-T1	Alive
GSM814228	Female	<=65	Ta-T1	Alive
GSM814229	Male	<=65	Ta-T1	Alive
GSM814230	Male	<=65	Ta-T1	Alive
GSM814266	Female	<=65	Ta-T1	Alive
GSM814071	Female	<=65	Ta-T1	Alive
GSM814260	Female	<=65	Ta-T1	Alive
GSM814358	Male	<=65	Ta-T1	Alive
GSM814248	Female	<=65	T2-T4	Alive
GSM814273	Male	<=65	Ta-T1	Alive
GSM814126	Female	<=65	T2-T4	Alive
GSM814357	Male	<=65	T2-T4	Alive
GSM814250	Male	<=65	Ta-T1	Alive
GSM814309	Male	<=65	Ta-T1	Alive
GSM814090	Male	<=65	T2-T4	Alive
GSM814276	Male	<=65	Ta-T1	Alive
GSM814303	Male	<=65	Ta-T1	Alive
GSM814177	Male	<=65	Ta-T1	Alive
GSM814199	Male	<=65	Ta-T1	Alive
GSM814299	Male	<=65	Ta-T1	Alive
GSM814350	Male	<=65	Ta-T1	Alive
GSM814085	Female	<=65	T2-T4	Alive
GSM814065	Male	<=65	Ta-T1	Alive
GSM814150	Male	<=65	Ta-T1	Alive
GSM814191	Male	<=65	Ta-T1	Alive
GSM814317	Female	>65	T2-T4	Alive
GSM814155	Male	>65	Ta-T1	Alive
GSM814208	Male	>65	Ta-T1	Alive
GSM814298	Male	>65	Ta-T1	Alive
GSM814144	Male	>65	Ta-T1	Alive
GSM814169	Male	>65	Ta-T1	Alive
GSM814316	Female	>65	Ta-T1	Alive
GSM814110	Male	>65	T2-T4	Alive
GSM814132	Male	>65	T2-T4	Alive
GSM814295	Male	>65	T2-T4	Alive
GSM814261	Female	>65	Ta-T1	Alive
GSM814271	Male	>65	Ta-T1	Alive
GSM814304	Male	>65	Ta-T1	Alive
GSM814121	Male	>65	Ta-T1	Alive
GSM814352	Male	>65	Ta-T1	Alive
GSM814176	Female	>65	T2-T4	Alive
GSM814064	Male	>65	T2-T4	Alive
GSM814174	Female	>65	Ta-T1	Alive
GSM814139	Male	>65	Ta-T1	Alive
GSM814184	Male	>65	Ta-T1	Alive
GSM814186	Male	>65	Ta-T1	Alive
GSM814251	Female	>65	T2-T4	Alive
GSM814253	Male	>65	Ta-T1	Alive
GSM814331	Female	>65	Ta-T1	Alive
GSM814171	Female	>65	Ta-T1	Alive
GSM814296	Female	>65	Ta-T1	Alive
GSM814112	Male	>65	Ta-T1	Alive
GSM814231	Male	>65	Ta-T1	Alive
GSM814275	Male	>65	Ta-T1	Alive
GSM814282	Male	>65	Ta-T1	Alive
GSM814057	Male	>65	Ta-T1	Alive
GSM814068	Male	>65	T2-T4	Alive
GSM814119	Male	>65	T2-T4	Alive
GSM814354	Male	>65	T2-T4	Alive
GSM814109	Male	>65	T2-T4	Alive
GSM814193	Male	>65	Ta-T1	Alive
GSM814194	Female	>65	Ta-T1	Alive
GSM814324	Female	>65	Ta-T1	Alive
GSM814336	Female	>65	Ta-T1	Alive
GSM814245	Male	>65	Ta-T1	Alive
GSM814091	Male	>65	Ta-T1	Alive
GSM814156	Female	>65	Ta-T1	Alive
GSM814256	Male	>65	Ta-T1	Alive
GSM814297	Male	>65	Ta-T1	Alive
GSM814337	Female	>65	Ta-T1	Alive
GSM814086	Male	>65	Ta-T1	Alive
GSM814164	Male	>65	Ta-T1	Alive
GSM814284	Male	>65	Ta-T1	Alive
GSM814083	Male	>65	Ta-T1	Alive
GSM814134	Male	>65	Ta-T1	Alive
GSM814328	Female	>65	Ta-T1	Alive
GSM814355	Male	>65	Ta-T1	Alive
GSM814072	Female	>65	Ta-T1	Alive
GSM814077	Male	>65	Ta-T1	Alive
GSM814165	Male	>65	Ta-T1	Alive
GSM814166	Male	>65	Ta-T1	Alive
GSM814170	Male	>65	Ta-T1	Alive
GSM814255	Male	>65	Ta-T1	Alive
GSM814070	Female	>65	T2-T4	Alive
GSM814173	Male	>65	T2-T4	Alive
GSM814149	Male	>65	Ta-T1	Alive
GSM814264	Female	>65	Ta-T1	Alive
GSM814290	Male	>65	Ta-T1	Alive
GSM814333	Male	>65	Ta-T1	Alive
GSM814280	Female	>65	Ta-T1	Alive
GSM814329	Male	>65	Ta-T1	Alive
GSM814340	Male	>65	Ta-T1	Alive
GSM814287	Male	>65	T2-T4	Alive
GSM814066	Male	>65	Ta-T1	Alive
GSM814213	Male	>65	Ta-T1	Alive
GSM814318	Male	>65	Ta-T1	Alive
GSM814345	Male	>65	Ta-T1	Alive
GSM814168	Male	>65	Ta-T1	Alive
GSM814302	Female	>65	Ta-T1	Alive
GSM814122	Male	>65	Ta-T1	Alive
GSM814153	Male	>65	Ta-T1	Alive
GSM814123	Female	>65	Ta-T1	Alive
GSM814247	Male	>65	Ta-T1	Alive
GSM814292	Female	>65	Ta-T1	Alive
GSM814074	Male	>65	Ta-T1	Alive
GSM814108	Male	>65	Ta-T1	Alive
GSM814281	Female	>65	Ta-T1	Alive
GSM814062	Male	>65	Ta-T1	Alive
GSM814293	Male	>65	Ta-T1	Alive
GSM814254	Male	>65	T2-T4	Alive
GSM814098	Female	>65	Ta-T1	Alive
GSM814313	Male	>65	Ta-T1	Alive
GSM814323	Female	>65	Ta-T1	Alive
GSM814326	Male	>65	Ta-T1	Alive
GSM814342	Male	>65	Ta-T1	Alive
GSM814163	Male	>65	Ta-T1	Alive
GSM814265	Female	>65	Ta-T1	Alive
GSM814286	Male	>65	Ta-T1	Alive
GSM814190	Male	>65	Ta-T1	Alive
GSM814201	Male	>65	Ta-T1	Alive
GSM814267	Male	>65	Ta-T1	Alive
GSM814288	Male	>65	Ta-T1	Alive
GSM814308	Male	>65	Ta-T1	Alive
GSM814348	Male	>65	Ta-T1	Alive
GSM814055	Male	>65	Ta-T1	Alive
GSM814212	Male	>65	Ta-T1	Alive
GSM814096	Male	>65	Ta-T1	Alive
GSM814103	Male	>65	Ta-T1	Alive
GSM814272	Male	>65	Ta-T1	Alive
GSM814102	Female	>65	Ta-T1	Alive
GSM814306	Female	>65	Ta-T1	Alive
GSM814075	Male	>65	Ta-T1	Alive
GSM814117	Female	>65	Ta-T1	Alive
GSM814129	Male	>65	Ta-T1	Alive
GSM814185	Female	>65	Ta-T1	Alive
GSM814200	Female	>65	Ta-T1	Alive
GSM814305	Male	>65	Ta-T1	Alive
GSM814330	Male	>65	Ta-T1	Alive
GSM814159	Male	>65	Ta-T1	Alive
GSM814084	Male	>65	Ta-T1	Alive
GSM814136	Male	>65	Ta-T1	Alive
GSM814167	Male	>65	Ta-T1	Alive
GSM814215	Male	>65	Ta-T1	Alive
GSM814312	Female	>65	Ta-T1	Alive
GSM814114	Male	>65	Ta-T1	Alive
GSM814222	Male	>65	Ta-T1	Alive
GSM814095	Female	>65	Ta-T1	Alive
GSM814175	Female	>65	Ta-T1	Alive
GSM814263	Male	>65	Ta-T1	Alive
GSM814059	Male	>65	Ta-T1	Alive
GSM814233	Male	>65	Ta-T1	Alive
GSM814196	Female	>65	Ta-T1	Alive
GSM814221	Male	>65	Ta-T1	Alive
GSM814133	Female	>65	Ta-T1	Alive
GSM814181	Male	>65	Ta-T1	Alive
GSM814061	Male	>65	Ta-T1	Alive
GSM814197	Male	>65	Ta-T1	Alive
GSM814180	Male	>65	Ta-T1	Alive
TCGA-ZF-A9R3	Female	<=65	T2-T4	Dead
TCGA-ZF-AA5N	Female	<=65	T2-T4	Dead
TCGA-E7-A4XJ	Male	>65	T2-T4	Dead
TCGA-E7-A97P	Male	>65	T2-T4	Dead
TCGA-DK-AA6W	Male	>65	T2-T4	Dead
TCGA-UY-A78N	Male	>65	T2-T4	Dead
TCGA-UY-A78M	Female	>65	T2-T4	Dead
TCGA-CU-A0YR	Male	>65	T2-T4	Dead
TCGA-4Z-AA82	Male	<=65	T2-T4	Dead
TCGA-4Z-AA80	Male	>65	T2-T4	Dead
TCGA-XF-A9T4	Male	<=65	T2-T4	Dead
TCGA-XF-A8HI	Female	<=65	T2-T4	Dead
TCGA-FD-A3SJ	Male	<=65	T2-T4	Dead
TCGA-XF-AAME	Female	<=65	T2-T4	Dead
TCGA-XF-A9SH	Female	<=65	T2-T4	Dead
TCGA-GC-A3BM	Male	>65	T2-T4	Dead
TCGA-BT-A20W	Male	>65	T2-T4	Dead
TCGA-XF-AAN2	Male	>65	T2-T4	Dead
TCGA-XF-AAML	Male	>65	T2-T4	Dead
TCGA-BT-A20J	Male	>65	T2-T4	Dead
TCGA-FD-A62P	Male	>65	T2-T4	Dead
TCGA-XF-AAMW	Female	>65	T2-T4	Dead
TCGA-DK-A1A5	Male	>65	T2-T4	Dead
TCGA-4Z-AA81	Male	>65	T2-T4	Dead
TCGA-BT-A3PK	Male	>65	T2-T4	Dead
TCGA-K4-A4AC	Male	>65	T2-T4	Dead
TCGA-FD-A3B5	Male	>65	T2-T4	Dead
TCGA-DK-AA6L	Male	<=65	T2-T4	Dead
TCGA-BL-A13I	Female	<=65	T2-T4	Dead
TCGA-HQ-A5NE	Male	<=65	T2-T4	Dead
TCGA-DK-A1A3	Male	<=65	T2-T4	Dead
TCGA-DK-AA6Q	Female	<=65	T2-T4	Dead
TCGA-BL-A3JM	Male	<=65	T2-T4	Dead
TCGA-DK-A2I2	Female	<=65	T2-T4	Dead
TCGA-FD-A6TH	Male	<=65	T2-T4	Dead
TCGA-DK-A3WX	Female	>65	T2-T4	Dead
TCGA-ZF-AA54	Male	>65	T2-T4	Dead
TCGA-DK-A3IQ	Male	>65	T2-T4	Dead
TCGA-DK-A3IL	Female	>65	T2-T4	Dead
TCGA-DK-AA75	Male	>65	T2-T4	Dead
TCGA-DK-A3X2	Male	>65	T2-T4	Dead
TCGA-GC-A3I6	Male	<=65	T2-T4	Dead
TCGA-BT-A42B	Male	<=65	T2-T4	Dead
TCGA-CU-A0YN	Male	<=65	T2-T4	Dead
TCGA-XF-AAN7	Male	<=65	T2-T4	Dead
TCGA-FD-A3SQ	Male	<=65	T2-T4	Dead
TCGA-4Z-AA7N	Male	<=65	T2-T4	Dead
TCGA-GV-A3QG	Male	<=65	T2-T4	Dead
TCGA-4Z-AA86	Male	>65	T2-T4	Dead
TCGA-FD-A3B7	Male	>65	T2-T4	Dead
TCGA-2F-A9KP	Male	>65	T2-T4	Dead
TCGA-K4-A5RI	Female	>65	T2-T4	Dead
TCGA-ZF-AA4R	Male	>65	T2-T4	Dead
TCGA-FD-A3SO	Male	>65	T2-T4	Dead
TCGA-C4-A0EZ	Female	>65	T2-T4	Dead
TCGA-XF-A9SL	Male	>65	T2-T4	Dead
TCGA-BT-A20U	Female	>65	T2-T4	Dead
TCGA-FD-A3SM	Male	>65	T2-T4	Dead
TCGA-ZF-AA52	Male	>65	T2-T4	Dead
TCGA-GU-A42P	Male	>65	T2-T4	Dead
TCGA-BT-A20N	Male	>65	T2-T4	Dead
TCGA-BT-A2LB	Female	>65	T2-T4	Dead
TCGA-FD-A6TG	Male	>65	T2-T4	Dead
TCGA-FD-A62O	Male	>65	T2-T4	Dead
TCGA-ZF-A9RD	Female	>65	T2-T4	Dead
TCGA-BT-A20O	Male	>65	T2-T4	Dead
TCGA-FD-A5BZ	Female	>65	T2-T4	Dead
TCGA-FD-A6TD	Male	>65	T2-T4	Dead
TCGA-BT-A2LD	Female	>65	T2-T4	Dead
TCGA-XF-A8HC	Male	>65	T2-T4	Dead
TCGA-4Z-AA7Q	Male	>65	T2-T4	Dead
TCGA-XF-A8HF	Male	>65	T2-T4	Dead
TCGA-BT-A20P	Female	>65	T2-T4	Dead
TCGA-XF-AAMZ	Female	>65	T2-T4	Dead
TCGA-CU-A0YO	Male	>65	T2-T4	Dead
TCGA-FD-A5BV	Female	<=65	T2-T4	Dead
TCGA-FJ-A871	Male	<=65	T2-T4	Dead
TCGA-XF-A9T2	Male	<=65	T2-T4	Dead
TCGA-ZF-A9R9	Male	<=65	T2-T4	Dead
TCGA-XF-A9SP	Male	<=65	T2-T4	Dead
TCGA-XF-A8HH	Female	<=65	T2-T4	Dead
TCGA-XF-A9SX	Female	<=65	T2-T4	Dead
TCGA-BT-A20T	Male	<=65	T2-T4	Dead
TCGA-XF-A9T8	Male	<=65	T2-T4	Dead
TCGA-XF-A9SK	Male	<=65	T2-T4	Dead
TCGA-G2-AA3C	Male	>65	T2-T4	Dead
TCGA-GV-A3JV	Male	>65	T2-T4	Dead
TCGA-ZF-A9RN	Female	>65	T2-T4	Dead
TCGA-2F-A9KW	Female	>65	T2-T4	Dead
TCGA-GU-A42Q	Male	>65	T2-T4	Dead
TCGA-XF-A9ST	Male	>65	T2-T4	Dead
TCGA-GU-AATQ	Male	>65	T2-T4	Dead
TCGA-XF-A8HG	Male	>65	T2-T4	Dead
TCGA-BT-A0YX	Female	>65	T2-T4	Dead
TCGA-XF-AAMJ	Male	>65	T2-T4	Dead
TCGA-BT-A20Q	Male	>65	T2-T4	Dead
TCGA-XF-A9SU	Female	>65	T2-T4	Dead
TCGA-XF-AAN8	Female	>65	T2-T4	Dead
TCGA-XF-AAMT	Female	>65	T2-T4	Dead
TCGA-CU-A72E	Male	>65	T2-T4	Dead
TCGA-BT-A3PH	Male	>65	T2-T4	Dead
TCGA-XF-AAN4	Female	>65	T2-T4	Dead
TCGA-HQ-A5ND	Male	>65	T2-T4	Dead
TCGA-BT-A20R	Female	>65	T2-T4	Dead
TCGA-GV-A3QF	Male	>65	T2-T4	Dead
TCGA-XF-A9SZ	Male	>65	T2-T4	Dead
TCGA-FD-A6TF	Female	>65	T2-T4	Dead
TCGA-XF-AAMH	Male	>65	T2-T4	Dead
TCGA-GU-A767	Male	>65	T2-T4	Dead
TCGA-FD-A5BX	Male	>65	T2-T4	Dead
TCGA-ZF-A9R0	Male	>65	T2-T4	Dead
TCGA-XF-A9SJ	Male	>65	T2-T4	Dead
TCGA-FD-A5BT	Male	>65	T2-T4	Dead
TCGA-G2-A2ES	Male	>65	T2-T4	Dead
TCGA-XF-A9SW	Male	>65	T2-T4	Dead
TCGA-CF-A9FL	Male	>65	T2-T4	Dead
TCGA-XF-AAMX	Female	>65	T2-T4	Dead
TCGA-ZF-AA4T	Male	<=65	T2-T4	Dead
TCGA-BL-A13J	Male	<=65	T2-T4	Dead
TCGA-FD-A3SS	Male	>65	T2-T4	Dead
TCGA-XF-AAMF	Male	>65	T2-T4	Dead
TCGA-5N-A9KI	Female	>65	T2-T4	Dead
TCGA-UY-A8OC	Male	>65	T2-T4	Dead
TCGA-BT-A20X	Male	<=65	T2-T4	Dead
TCGA-BT-A20V	Female	<=65	T2-T4	Dead
TCGA-E7-A97Q	Female	<=65	T2-T4	Dead
TCGA-4Z-AA7S	Male	>65	T2-T4	Dead
TCGA-FD-A3SR	Male	>65	T2-T4	Dead
TCGA-XF-AAN0	Male	>65	T2-T4	Dead
TCGA-CU-A5W6	Male	>65	T2-T4	Dead
TCGA-ZF-AA4U	Male	>65	T2-T4	Dead
TCGA-DK-A3IN	Male	>65	T2-T4	Dead
TCGA-5N-A9KM	Female	>65	T2-T4	Dead
TCGA-DK-A1AB	Female	>65	T2-T4	Dead
TCGA-XF-AAN1	Female	>65	T2-T4	Dead
TCGA-GU-AATO	Male	>65	T2-T4	Dead
TCGA-BT-A0S7	Male	>65	T2-T4	Dead
TCGA-ZF-AA56	Female	>65	T2-T4	Dead
TCGA-FT-A3EE	Female	>65	T2-T4	Dead
TCGA-XF-A9SV	Male	>65	T2-T4	Dead
TCGA-S5-A6DX	Male	>65	T2-T4	Dead
TCGA-GU-A762	Male	>65	T2-T4	Dead
TCGA-E5-A4TZ	Male	<=65	T2-T4	Dead
TCGA-4Z-AA7R	Male	>65	T2-T4	Dead
TCGA-FD-A6TI	Male	>65	T2-T4	Dead
TCGA-C4-A0F7	Male	>65	T2-T4	Dead
GSM340664	Male	<=65	Ta-T1	Dead
GSM340659	Male	<=65	Ta-T1	Dead
GSM340692	Male	<=65	Ta-T1	Dead
GSM340734	Male	<=65	Ta-T1	Dead
GSM340644	Male	<=65	Ta-T1	Dead
GSM340651	Male	>65	Ta-T1	Dead
GSM340685	Male	>65	Ta-T1	Dead
GSM340710	Male	>65	Ta-T1	Dead
GSM340611	Male	>65	Ta-T1	Dead
GSM340638	Male	>65	Ta-T1	Dead
GSM340688	Male	>65	Ta-T1	Dead
GSM340609	Male	>65	Ta-T1	Dead
GSM340627	Female	>65	Ta-T1	Dead
GSM340740	Male	>65	Ta-T1	Dead
GSM340645	Male	>65	Ta-T1	Dead
GSM340722	Female	>65	Ta-T1	Dead
GSM340608	Male	>65	Ta-T1	Dead
GSM340744	Male	>65	Ta-T1	Dead
GSM340637	Male	>65	Ta-T1	Dead
GSM340671	Male	>65	Ta-T1	Dead
GSM340698	Male	>65	Ta-T1	Dead
GSM340625	Male	>65	Ta-T1	Dead
GSM340646	Female	>65	Ta-T1	Dead
GSM340656	Male	>65	Ta-T1	Dead
GSM340605	Male	>65	Ta-T1	Dead
GSM340640	Male	>65	Ta-T1	Dead
GSM340624	Male	>65	Ta-T1	Dead
GSM340610	Male	>65	Ta-T1	Dead
GSM340699	Male	>65	Ta-T1	Dead
GSM340716	Female	>65	Ta-T1	Dead
GSM340629	Male	>65	Ta-T1	Dead
GSM340675	Male	>65	Ta-T1	Dead
GSM340652	Male	>65	Ta-T1	Dead
GSM340738	Male	>65	Ta-T1	Dead
GSM340655	Female	>65	Ta-T1	Dead
GSM786499	Male	<=65	T2-T4	Dead
GSM786576	Male	<=65	T2-T4	Dead
GSM786508	Male	<=65	T2-T4	Dead
GSM786520	Female	<=65	T2-T4	Dead
GSM786537	Female	<=65	T2-T4	Dead
GSM786494	Male	<=65	T2-T4	Dead
GSM786510	Male	<=65	T2-T4	Dead
GSM786529	Male	<=65	T2-T4	Dead
GSM786519	Male	<=65	T2-T4	Dead
GSM786543	Male	<=65	T2-T4	Dead
GSM786567	Male	<=65	T2-T4	Dead
GSM786514	Male	<=65	T2-T4	Dead
GSM786492	Male	<=65	T2-T4	Dead
GSM786555	Male	<=65	Ta-T1	Dead
GSM786491	Male	<=65	T2-T4	Dead
GSM786521	Male	<=65	T2-T4	Dead
GSM786582	Male	<=65	T2-T4	Dead
GSM786497	Male	<=65	Ta-T1	Dead
GSM786502	Male	>65	T2-T4	Dead
GSM786493	Female	>65	T2-T4	Dead
GSM786564	Male	>65	T2-T4	Dead
GSM786562	Male	>65	T2-T4	Dead
GSM786495	Female	>65	T2-T4	Dead
GSM786505	Female	>65	T2-T4	Dead
GSM786504	Male	>65	T2-T4	Dead
GSM786577	Female	>65	T2-T4	Dead
GSM786524	Male	>65	T2-T4	Dead
GSM786542	Female	>65	T2-T4	Dead
GSM786525	Female	>65	T2-T4	Dead
GSM786512	Male	>65	T2-T4	Dead
GSM786579	Male	>65	Ta-T1	Dead
GSM786513	Male	>65	T2-T4	Dead
GSM786535	Male	>65	T2-T4	Dead
GSM786496	Male	>65	T2-T4	Dead
GSM786547	Male	>65	T2-T4	Dead
GSM786516	Female	>65	T2-T4	Dead
GSM786515	Female	>65	T2-T4	Dead
GSM786506	Male	>65	T2-T4	Dead
GSM786554	Male	>65	T2-T4	Dead
GSM786523	Male	>65	Ta-T1	Dead
GSM786518	Male	>65	T2-T4	Dead
GSM786548	Male	>65	T2-T4	Dead
GSM786563	Male	>65	T2-T4	Dead
GSM786532	Female	>65	T2-T4	Dead
GSM786533	Male	>65	T2-T4	Dead
GSM786527	Female	>65	Ta-T1	Dead
GSM786503	Male	>65	T2-T4	Dead
GSM786530	Female	>65	T2-T4	Dead
GSM786500	Female	>65	T2-T4	Dead
GSM786541	Male	>65	Ta-T1	Dead
GSM786511	Male	>65	T2-T4	Dead
GSM786566	Male	>65	T2-T4	Dead
GSM786561	Male	>65	T2-T4	Dead
GSM786544	Female	>65	T2-T4	Dead
GSM786538	Male	>65	T2-T4	Dead
GSM786570	Male	>65	T2-T4	Dead
GSM786531	Male	>65	T2-T4	Dead
GSM786550	Male	>65	T2-T4	Dead
GSM786557	Male	>65	T2-T4	Dead
GSM786578	Male	>65	T2-T4	Dead
GSM786546	Male	>65	T2-T4	Dead
GSM786552	Male	>65	T2-T4	Dead
GSM786545	Female	>65	T2-T4	Dead
GSM786536	Male	>65	T2-T4	Dead
GSM786528	Female	>65	T2-T4	Dead
GSM814140	Male	<=65	Ta-T1	Dead
GSM814289	Female	<=65	T2-T4	Dead
GSM814172	Female	<=65	T2-T4	Dead
GSM814269	Female	<=65	T2-T4	Dead
GSM814225	Male	<=65	T2-T4	Dead
GSM814056	Male	<=65	T2-T4	Dead
GSM814300	Male	<=65	T2-T4	Dead
GSM814142	Male	<=65	T2-T4	Dead
GSM814238	Male	<=65	T2-T4	Dead
GSM814322	Male	<=65	T2-T4	Dead
GSM814094	Male	<=65	T2-T4	Dead
GSM814087	Male	<=65	Ta-T1	Dead
GSM814218	Male	<=65	T2-T4	Dead
GSM814325	Male	>65	T2-T4	Dead
GSM814060	Female	>65	T2-T4	Dead
GSM814179	Male	>65	T2-T4	Dead
GSM814204	Male	>65	T2-T4	Dead
GSM814092	Male	>65	T2-T4	Dead
GSM814076	Male	>65	T2-T4	Dead
GSM814291	Male	>65	T2-T4	Dead
GSM814353	Female	>65	T2-T4	Dead
GSM814138	Male	>65	T2-T4	Dead
GSM814202	Male	>65	T2-T4	Dead
GSM814241	Male	>65	T2-T4	Dead
GSM814182	Male	>65	T2-T4	Dead
