# Supplementary material for: Immunogenic cell death mediation patterns reveal novel paradigm for characterizing the immune microenvironment and immunotherapeutic responses in bladder cancer
Source: Front Genet. 2022 Oct 25;13:1035484. doi: 10.3389/fgene.2022.1035484 (PMC9640952; doi:10.3389/fgene.2022.1035484)
Supplement: Supplementary file 3 [file DataSheet1.ZIP › Supplementary Tables/s-table15.txt]

Supplementary table 15: The ICD score groups information in merged cohort.
id	futime	fustat	ICDscore	sampleType	group
TCGA-BL-A13J	0.221917808219178	1	1.46693227606502	TCGA	High
TCGA-FD-A3SM	1.4986301369863	1	3.37247338862046	TCGA	High
TCGA-K4-A4AC	0.761643835616438	1	14.345958359996	TCGA	High
TCGA-2F-A9KR	8.62465753424657	0	-7.89906438456148	TCGA	Low
TCGA-XF-A9SY	1.75342465753425	0	28.3259362834135	TCGA	High
TCGA-FD-A5BT	0.898630136986301	1	24.3651492234799	TCGA	High
TCGA-YC-A8S6	0.802739726027397	0	2.0380778679028	TCGA	High
TCGA-2F-A9KW	0.695890410958904	1	9.07930693584709	TCGA	High
TCGA-FD-A6TG	0.254794520547945	1	-1.00765347248329	TCGA	High
TCGA-XF-AAMR	7.64383561643836	0	5.29823683605125	TCGA	High
TCGA-FD-A5BZ	2.28767123287671	1	5.91275561590483	TCGA	High
TCGA-DK-A3IM	0.652054794520548	0	10.2295286849034	TCGA	High
TCGA-G2-A2EL	2.24383561643836	1	1.13059390738047	TCGA	High
TCGA-CU-A72E	1.13150684931507	1	-0.901627436436202	TCGA	High
TCGA-ZF-AA4X	5.6	0	-17.9881446824709	TCGA	Low
TCGA-4Z-AA7S	2.91506849315068	1	-18.6222960762259	TCGA	Low
TCGA-DK-A2I4	10.5068493150685	0	21.033548244756	TCGA	High
TCGA-4Z-AA89	2.81917808219178	0	-23.7038645985685	TCGA	Low
TCGA-KQ-A41O	4.21369863013699	0	-26.714356745889	TCGA	Low
TCGA-E7-A7XN	1.17260273972603	0	7.28639624863657	TCGA	High
TCGA-XF-A9SM	2.87123287671233	0	23.4961031826964	TCGA	High
TCGA-DK-A3IS	4.18904109589041	0	-18.0109298296297	TCGA	Low
TCGA-DK-AA6T	1.56712328767123	0	-0.771172436274326	TCGA	High
TCGA-XF-AAN0	4.70684931506849	1	1.79005342063882	TCGA	High
TCGA-GC-A3YS	2.07671232876712	0	17.7464499187636	TCGA	High
TCGA-CF-A47S	0.912328767123288	0	-22.3174538200577	TCGA	Low
TCGA-E7-A8O8	0.0356164383561644	0	-19.9557236410163	TCGA	Low
TCGA-KQ-A41R	3.6986301369863	0	-18.2590074210314	TCGA	Low
TCGA-DK-AA6W	1.13698630136986	1	7.80633766676746	TCGA	High
TCGA-E7-A6MF	1.19452054794521	0	-15.4243841281164	TCGA	Low
TCGA-GC-A3I6	1.72602739726027	1	5.70855984156613	TCGA	High
TCGA-DK-A2I1	1.4958904109589	0	-1.37391972982693	TCGA	High
TCGA-DK-A3IQ	1.47671232876712	1	13.7391506261786	TCGA	High
TCGA-K4-AAQO	0.983561643835616	0	-1.72789949104169	TCGA	High
TCGA-ZF-A9R1	2.11780821917808	0	-11.3354583092595	TCGA	Low
TCGA-GD-A3OP	0.175342465753425	0	-9.01322320381353	TCGA	Low
TCGA-XF-AAN8	0.323287671232877	1	29.454029128376	TCGA	High
TCGA-4Z-AA82	4.26301369863014	1	13.4105507524231	TCGA	High
TCGA-FD-A3SS	1.07123287671233	1	2.44377164709771	TCGA	High
TCGA-BT-A0YX	1.0958904109589	1	5.06979252993917	TCGA	High
TCGA-DK-A3IN	0.684931506849315	1	14.2519581454661	TCGA	High
TCGA-DK-A3WW	1.36164383561644	0	19.2120588392491	TCGA	High
TCGA-FJ-A871	0.745205479452055	1	12.2584394896812	TCGA	High
TCGA-CF-A1HR	1.06575342465753	0	-11.657437901969	TCGA	Low
TCGA-BT-A20U	1.24657534246575	1	5.45611676303612	TCGA	High
TCGA-ZF-AA5P	1.01917808219178	0	8.38216603197666	TCGA	High
TCGA-G2-AA3D	5.36986301369863	0	-17.2258797749683	TCGA	Low
TCGA-ZF-AA54	1.61643835616438	1	29.2227212984219	TCGA	High
TCGA-CU-A0YR	1.26027397260274	1	4.06927124237019	TCGA	High
TCGA-GC-A3OO	1.31780821917808	0	0.927566747566228	TCGA	High
TCGA-XF-A9SW	0.991780821917808	1	17.0814284756267	TCGA	High
TCGA-BT-A20P	1.49041095890411	1	-13.6772003541577	TCGA	Low
TCGA-FD-A6TA	5.23835616438356	0	0.222683954386914	TCGA	High
TCGA-GV-A6ZA	1.89315068493151	0	-16.0494761780447	TCGA	Low
TCGA-GV-A3QH	0.706849315068493	1	-14.7984715525119	TCGA	Low
TCGA-CF-A5UA	1	0	-16.9945473253692	TCGA	Low
TCGA-H4-A2HO	0.126027397260274	0	-13.2700939932272	TCGA	Low
TCGA-BL-A0C8	2.4	0	-6.28129503551056	TCGA	High
TCGA-SY-A9G5	2.63013698630137	0	11.8116658336653	TCGA	High
TCGA-4Z-AA7O	1.09315068493151	0	-10.4592812556932	TCGA	Low
TCGA-FD-A3B5	0.745205479452055	1	9.70490253278345	TCGA	High
TCGA-BT-A20X	0.687671232876712	1	14.5232401601951	TCGA	High
TCGA-CF-A47T	0.561643835616438	0	-22.342576953655	TCGA	Low
TCGA-GV-A3JZ	1.65205479452055	0	1.3898987322297	TCGA	High
TCGA-GC-A3BM	1.78356164383562	1	-10.038830637046	TCGA	Low
TCGA-UY-A78N	7.23561643835616	1	-11.0572076567622	TCGA	Low
TCGA-4Z-AA83	5.32328767123288	0	-9.10554002442408	TCGA	Low
TCGA-DK-A3WY	11.7342465753425	0	18.9880247232093	TCGA	High
TCGA-FD-A5BY	0.687671232876712	0	8.1629529184313	TCGA	High
TCGA-E7-A5KE	0.0465753424657534	0	-20.0444297796965	TCGA	Low
TCGA-DK-AA6U	1.58356164383562	0	-10.0243848970745	TCGA	Low
TCGA-FD-A43X	0.301369863013699	0	-23.1437303588403	TCGA	Low
TCGA-FD-A5C0	1.11506849315068	0	-3.29408542374774	TCGA	High
TCGA-E7-A85H	1.07945205479452	0	-7.54687782865795	TCGA	Low
TCGA-GC-A4ZW	0.0410958904109589	0	-4.39719676864578	TCGA	High
TCGA-GU-AATP	2.74794520547945	0	4.46141523455207	TCGA	High
TCGA-DK-A6B5	3.42191780821918	0	5.46960256010821	TCGA	High
TCGA-GD-A3OQ	0.26027397260274	0	-1.36851104547384	TCGA	High
TCGA-G2-A3IE	1.67671232876712	1	-20.9175826301144	TCGA	Low
TCGA-YC-A9TC	0.0547945205479452	1	8.3622371145824	TCGA	High
TCGA-2F-A9KQ	7.63561643835616	0	-18.0927089845719	TCGA	Low
TCGA-UY-A8OB	5.77808219178082	0	13.0945920036054	TCGA	High
TCGA-LC-A66R	1.27671232876712	0	15.2432897086028	TCGA	High
TCGA-G2-AA3F	2.44657534246575	0	-15.557344220605	TCGA	Low
TCGA-K4-A6FZ	0.150684931506849	0	3.64140033378043	TCGA	High
TCGA-UY-A9PA	2.93698630136986	0	-7.72631052269942	TCGA	Low
TCGA-5N-A9KI	0.208219178082192	1	5.4984476335063	TCGA	High
TCGA-G2-A2ES	2.75068493150685	1	13.0415419132032	TCGA	High
TCGA-ZF-A9R4	2.52328767123288	0	-18.4690881748195	TCGA	Low
TCGA-FD-A6TH	0.358904109589041	1	13.1960147135659	TCGA	High
TCGA-E7-A7PW	1.13972602739726	0	-17.2809636198702	TCGA	Low
TCGA-DK-A1A3	1.82191780821918	1	3.09633323902697	TCGA	High
TCGA-GD-A76B	0.613698630136986	0	-9.63744235155063	TCGA	Low
TCGA-4Z-AA80	0.0520547945205479	1	-16.0812696327321	TCGA	Low
TCGA-CF-A3MH	1.09041095890411	0	-19.2956418199659	TCGA	Low
TCGA-XF-AAN4	2.25479452054795	1	25.7352525843515	TCGA	High
TCGA-ZF-AA51	4.6958904109589	0	-1.06363237411303	TCGA	High
TCGA-FD-A6TK	0.904109589041096	0	20.617196820333	TCGA	High
TCGA-SY-A9G0	1.03561643835616	0	6.25974183635541	TCGA	High
TCGA-XF-AAMG	9.21643835616438	0	4.92823086002847	TCGA	High
TCGA-R3-A69X	1.18630136986301	0	3.23341798247622	TCGA	High
TCGA-4Z-AA7N	3.74520547945205	1	3.37292605206839	TCGA	High
TCGA-HQ-A5ND	0.750684931506849	1	-1.37990255699155	TCGA	High
TCGA-2F-A9KT	6.44383561643836	0	1.70213356185426	TCGA	High
TCGA-DK-A6B2	1.30684931506849	0	1.29797931927995	TCGA	High
TCGA-UY-A8OC	0	1	15.7525824390684	TCGA	High
TCGA-ZF-AA5N	0.46027397260274	1	-5.43108951560042	TCGA	High
TCGA-E7-A97Q	0.673972602739726	1	-6.7629538413101	TCGA	High
TCGA-FD-A5BX	0.473972602739726	1	22.0529636539703	TCGA	High
TCGA-GV-A3JW	1.77808219178082	0	-21.5110798201386	TCGA	Low
TCGA-DK-A3IT	1.25753424657534	0	-0.237880567451122	TCGA	High
TCGA-KQ-A41N	4.39452054794521	0	-13.9397606312945	TCGA	Low
TCGA-XF-A9SH	5.4	1	-15.0408162039424	TCGA	Low
TCGA-C4-A0EZ	0.747945205479452	1	5.28303610960181	TCGA	High
TCGA-ZF-A9R9	2.36712328767123	1	-3.51336791187088	TCGA	High
TCGA-C4-A0F7	0.16986301369863	1	4.30167465788936	TCGA	High
TCGA-FD-A5BU	1.3041095890411	0	18.9878386999497	TCGA	High
TCGA-FD-A5C1	4.39178082191781	0	19.4185578987471	TCGA	High
TCGA-HQ-A2OE	3.21643835616438	0	-12.7469993316335	TCGA	Low
TCGA-FD-A43S	1.24657534246575	0	2.60172075412625	TCGA	High
TCGA-E7-A3X6	1.11506849315068	0	-2.40665410617817	TCGA	High
TCGA-BT-A20R	0.421917808219178	1	11.6262157371376	TCGA	High
TCGA-DK-AA75	0.931506849315068	1	-13.8109943503194	TCGA	Low
TCGA-BT-A20V	0.421917808219178	1	3.17958273287636	TCGA	High
TCGA-DK-A3IV	0.805479452054795	1	-6.86529061081722	TCGA	High
TCGA-XF-A9T6	0.175342465753425	0	9.35584025854278	TCGA	High
TCGA-4Z-AA7R	1.43013698630137	1	-3.73535006087398	TCGA	High
TCGA-XF-A9SU	0.498630136986301	1	1.29285845372259	TCGA	High
TCGA-S5-A6DX	0.153424657534247	1	-1.75835222218426	TCGA	High
TCGA-2F-A9KO	1.85753424657534	0	-2.03928708791823	TCGA	High
TCGA-UY-A78K	1.46849315068493	1	-1.01921677030237	TCGA	High
TCGA-GU-A767	0.394520547945205	1	-10.5463558447516	TCGA	Low
TCGA-DK-A1AC	10.9068493150685	0	7.07225929144528	TCGA	High
TCGA-DK-A6B1	5.61369863013699	0	-9.69473610265582	TCGA	Low
TCGA-K4-A3WS	2.08493150684932	0	7.45174114236224	TCGA	High
TCGA-GU-AATQ	0.583561643835616	1	1.16016622213641	TCGA	High
TCGA-YC-A89H	1.56986301369863	0	-3.93189224772889	TCGA	High
TCGA-ZF-AA4T	1.64109589041096	1	-12.1035300621049	TCGA	Low
TCGA-XF-A9SJ	0.268493150684932	1	7.40001148007776	TCGA	High
TCGA-FJ-A3Z9	1.05479452054795	1	-22.9032574721444	TCGA	Low
TCGA-ZF-A9RN	1.68493150684932	1	5.8401017598537	TCGA	High
TCGA-XF-A8HB	3.75342465753425	0	-9.66741517769265	TCGA	Low
TCGA-C4-A0F0	0.161643835616438	0	22.9443171451104	TCGA	High
TCGA-E5-A2PC	3.63287671232877	0	-6.09453837167019	TCGA	High
TCGA-DK-A6B0	6.38356164383562	0	-21.1756108267173	TCGA	Low
TCGA-ZF-AA53	4.82465753424658	0	22.496022129118	TCGA	High
TCGA-DK-A6AW	3.46301369863014	0	-9.13126527611145	TCGA	Low
TCGA-FD-A3SJ	2.02465753424658	1	-3.4572910498122	TCGA	High
TCGA-FD-A43U	1.24383561643836	0	6.66187070330035	TCGA	High
TCGA-G2-A2EC	1.90684931506849	1	-7.54490069657794	TCGA	Low
TCGA-CF-A7I0	1.00821917808219	0	-15.5826698368357	TCGA	Low
TCGA-GC-A6I3	0	0	-3.79939110064405	TCGA	High
TCGA-BT-A42F	2.36712328767123	0	12.2142067877561	TCGA	High
TCGA-XF-A8HF	8.09315068493151	1	-7.4250662674913	TCGA	Low
TCGA-CU-A3YL	1.35890410958904	0	-15.4798578510659	TCGA	Low
TCGA-GU-A764	1.67123287671233	0	16.6597702794688	TCGA	High
TCGA-5N-A9KM	1.45205479452055	1	-3.08882669974896	TCGA	High
TCGA-4Z-AA81	3.47945205479452	1	-0.204097692045442	TCGA	High
TCGA-BL-A3JM	0.561643835616438	1	9.51598144265439	TCGA	High
TCGA-FD-A6TC	0.512328767123288	0	3.95552534573648	TCGA	High
TCGA-GU-A42R	0.942465753424658	0	-13.5355507341434	TCGA	Low
TCGA-GU-A42P	0.90958904109589	1	-11.5222670386489	TCGA	Low
TCGA-CU-A3QU	0.432876712328767	0	-13.925091540593	TCGA	Low
TCGA-ZF-A9RL	7.40547945205479	0	-26.4688464927395	TCGA	Low
TCGA-FD-A3NA	3.66575342465753	0	0.25566945355826	TCGA	High
TCGA-UY-A78P	6.52054794520548	0	11.5668949998553	TCGA	High
TCGA-ZF-AA52	2.95068493150685	1	11.4244443428718	TCGA	High
TCGA-XF-A8HC	0.547945205479452	1	-20.7318745943937	TCGA	Low
TCGA-LT-A5Z6	1.2986301369863	0	-13.9834976309964	TCGA	Low
TCGA-K4-A3WU	0.287671232876712	0	2.10290978559198	TCGA	High
TCGA-FD-A3SQ	3.8986301369863	1	5.08178025114601	TCGA	High
TCGA-ZF-AA56	0.70958904109589	1	5.00100119317057	TCGA	High
TCGA-BT-A0S7	0.547945205479452	1	7.29887033696239	TCGA	High
TCGA-E7-A4XJ	0.186301369863014	1	-18.0449485276114	TCGA	Low
TCGA-E7-A519	1.39178082191781	0	-15.0451317435517	TCGA	Low
TCGA-DK-A1AF	1.46849315068493	0	10.8616985685703	TCGA	High
TCGA-ZF-A9RD	1.11780821917808	1	15.8994296538062	TCGA	High
TCGA-BL-A13I	0.610958904109589	1	26.315748065949	TCGA	High
TCGA-XF-AAMY	8.24931506849315	0	-1.4249718998763	TCGA	High
TCGA-XF-AAMT	0.246575342465753	1	19.4136727128224	TCGA	High
TCGA-UY-A9PF	0.320547945205479	0	-12.9617530961647	TCGA	Low
TCGA-E7-A3Y1	0.446575342465753	0	-21.0373286971667	TCGA	Low
TCGA-ZF-A9RM	3.98630136986301	0	-21.8212708623174	TCGA	Low
TCGA-ZF-AA4V	4.94794520547945	0	11.6565482286605	TCGA	High
TCGA-4Z-AA7Y	4.09315068493151	0	-17.4741473121121	TCGA	Low
TCGA-ZF-A9R5	2.98630136986301	0	-18.5889280328167	TCGA	Low
TCGA-DK-AA6P	1.25205479452055	0	-19.2047476726295	TCGA	Low
TCGA-DK-A6B6	2.55616438356164	0	-18.6477120790938	TCGA	Low
TCGA-DK-A3IK	0.183561643835616	0	-12.573073133294	TCGA	Low
TCGA-XF-AAN5	6.28219178082192	0	13.5348046669978	TCGA	High
TCGA-E7-A6MD	0.353424657534247	0	-3.02682632325642	TCGA	High
TCGA-XF-A8HE	10.4575342465753	0	13.0968890526051	TCGA	High
TCGA-DK-AA6M	4.33424657534247	0	18.3518623536925	TCGA	High
TCGA-FD-A3SR	1.64931506849315	1	7.36148293157378	TCGA	High
TCGA-CF-A3MF	1.04931506849315	0	-23.2705787682654	TCGA	Low
TCGA-XF-A8HH	0.156164383561644	1	-5.47834094135872	TCGA	High
TCGA-XF-A9SI	6.63835616438356	0	15.4033097117755	TCGA	High
TCGA-BT-A20Q	1.62465753424658	1	-0.374162533587046	TCGA	High
TCGA-E7-A97P	1.1972602739726	1	14.3044081362705	TCGA	High
TCGA-YF-AA3L	0.997260273972603	0	-19.2396501632782	TCGA	Low
TCGA-MV-A51V	1.12328767123288	0	-12.5827105329884	TCGA	Low
TCGA-DK-A1AG	1.3013698630137	0	-13.0090965126686	TCGA	Low
TCGA-XF-A9SZ	2.35342465753425	1	9.42371206212063	TCGA	High
TCGA-CU-A5W6	0.153424657534247	1	-6.971815268767	TCGA	High
TCGA-FD-A6TF	0.189041095890411	1	15.2095610072813	TCGA	High
TCGA-XF-A9SP	1.24383561643836	1	4.61325978713847	TCGA	High
TCGA-E7-A7DU	0.0767123287671233	0	-21.8042478070405	TCGA	Low
TCGA-FD-A6TD	1.05753424657534	1	14.9650939679321	TCGA	High
TCGA-KQ-A41S	0.0958904109589041	0	0.711095560034292	TCGA	High
TCGA-GV-A3JV	1.18904109589041	1	-8.14974755810978	TCGA	Low
TCGA-DK-AA6L	3.18630136986301	1	0.75942119268854	TCGA	High
TCGA-G2-A3IB	0.602739726027397	1	6.16485494061814	TCGA	High
TCGA-GU-A766	1.31506849315068	0	21.8043603831775	TCGA	High
TCGA-XF-A9T8	1.14520547945205	1	17.2652432114653	TCGA	High
TCGA-E7-A5KF	0.0547945205479452	0	-27.3806808956345	TCGA	Low
TCGA-FD-A3N5	0.994520547945206	0	13.0288913535268	TCGA	High
TCGA-GU-A763	2.25753424657534	0	-25.0014276980663	TCGA	Low
TCGA-C4-A0F1	0.243835616438356	0	13.541854872246	TCGA	High
TCGA-CF-A8HX	0.945205479452055	0	-20.2154546171868	TCGA	Low
TCGA-ZF-A9R3	2.6	1	-13.9805907541023	TCGA	Low
TCGA-CF-A9FM	1.09041095890411	0	-16.2139583333801	TCGA	Low
TCGA-FD-A43N	1.91506849315068	0	-4.2569382748656	TCGA	High
TCGA-UY-A8OD	9.4027397260274	0	3.78822014631797	TCGA	High
TCGA-XF-AAMQ	5.96438356164384	0	-4.8621257156166	TCGA	High
TCGA-XF-A8HD	8.12054794520548	0	8.73592623742355	TCGA	High
TCGA-FD-A62S	1.00821917808219	0	22.4873719568816	TCGA	High
TCGA-DK-AA74	4.67945205479452	0	24.2097860352136	TCGA	High
TCGA-XF-AAMZ	3.69315068493151	1	-12.5270601260451	TCGA	Low
TCGA-XF-A9T2	1.57534246575342	1	10.437753905808	TCGA	High
TCGA-FD-A3SL	1.87123287671233	0	3.82326829810047	TCGA	High
TCGA-YF-AA3M	1.13698630136986	0	-2.30646820073413	TCGA	High
TCGA-CF-A47V	1.03835616438356	0	-17.7057318838568	TCGA	Low
TCGA-DK-A1AB	1.39178082191781	1	15.0631584817967	TCGA	High
TCGA-ZF-AA58	4.51780821917808	0	28.8496105954547	TCGA	High
TCGA-ZF-A9R7	1.82191780821918	0	-7.12394799162071	TCGA	Low
TCGA-GC-A3RC	1.32602739726027	0	18.61193401207	TCGA	High
TCGA-DK-A1A5	0.178082191780822	1	4.90010172623982	TCGA	High
TCGA-KQ-A41Q	0.989041095890411	0	-13.9361123205146	TCGA	Low
TCGA-CU-A3KJ	1.53972602739726	0	13.8650902926393	TCGA	High
TCGA-2F-A9KP	0.997260273972603	1	-16.2298596774281	TCGA	Low
TCGA-FD-A62N	0.224657534246575	0	25.4110536380364	TCGA	High
TCGA-ZF-A9RF	5.33972602739726	0	20.5388256935601	TCGA	High
TCGA-S5-AA26	1.37808219178082	0	-19.7432890118949	TCGA	Low
TCGA-FJ-A3Z7	2.58904109589041	0	-0.523343470524794	TCGA	High
TCGA-G2-A2EO	2.93698630136986	0	3.56089593350005	TCGA	High
TCGA-XF-A9ST	0.350684931506849	1	1.84429305130295	TCGA	High
TCGA-GC-A3RB	1.59452054794521	0	-5.2629661546522	TCGA	High
TCGA-DK-AA71	1.13698630136986	0	-11.3819685562697	TCGA	Low
TCGA-FD-A3SO	0.46027397260274	1	19.9060354818929	TCGA	High
TCGA-CU-A0YN	1.07671232876712	1	14.2796453331867	TCGA	High
TCGA-4Z-AA7W	2.3013698630137	0	11.7628107870916	TCGA	High
TCGA-ZF-A9R2	1.75890410958904	0	-18.9832104823108	TCGA	Low
TCGA-DK-AA77	1.69315068493151	0	-13.8180114839144	TCGA	Low
TCGA-XF-AAML	0.635616438356164	1	-11.5717467481446	TCGA	Low
TCGA-XF-A8HI	1.49041095890411	1	-17.1053140089098	TCGA	Low
TCGA-ZF-AA4R	2.83835616438356	1	7.79576769504478	TCGA	High
TCGA-DK-A2I2	0.649315068493151	1	22.4338353267679	TCGA	High
TCGA-DK-AA6R	13.8109589041096	0	9.37821227349183	TCGA	High
TCGA-E7-A678	1.16438356164384	0	-25.4719080729633	TCGA	Low
TCGA-ZF-AA4W	5.01369863013699	0	9.19538227467658	TCGA	High
TCGA-PQ-A6FI	1.01917808219178	0	14.9277354011481	TCGA	High
TCGA-DK-A1A6	5.53424657534247	0	-2.31808602420015	TCGA	High
TCGA-E7-A541	1.44931506849315	0	-4.85234393191697	TCGA	High
TCGA-DK-A1AE	1.34520547945205	0	-1.62575969430127	TCGA	High
TCGA-DK-A3X2	1.4986301369863	1	-4.53051267303626	TCGA	High
TCGA-DK-A3IL	1.13150684931507	1	-11.8539531148222	TCGA	Low
TCGA-FD-A5BV	0.446575342465753	1	-10.4882932884515	TCGA	Low
TCGA-E7-A4IJ	1.11780821917808	0	-11.7227631041757	TCGA	Low
TCGA-E5-A4U1	3.23561643835616	0	-22.0101527977127	TCGA	Low
TCGA-XF-AAMH	0.942465753424658	1	2.99389961382973	TCGA	High
TCGA-DK-A2I6	7.27671232876712	0	4.92377549512665	TCGA	High
TCGA-4Z-AA7Q	1.3972602739726	1	3.01596554687973	TCGA	High
TCGA-BT-A20J	1.58630136986301	1	11.3671750486505	TCGA	High
TCGA-E7-A7DV	0.101369863013699	0	25.1773828863464	TCGA	High
TCGA-XF-AAMX	0.564383561643836	1	-10.7235104997194	TCGA	Low
TCGA-GV-A3JX	1.59178082191781	0	0.95966336237827	TCGA	High
TCGA-XF-AAME	7.74794520547945	1	18.7775623634338	TCGA	High
TCGA-E7-A6ME	1.08219178082192	0	-5.57555753916062	TCGA	High
TCGA-XF-A9T0	2.18904109589041	0	-3.26514487295056	TCGA	High
TCGA-DK-AA6X	1.27945205479452	0	0.392831547478547	TCGA	High
TCGA-CF-A47X	1.05205479452055	0	-24.2539752140671	TCGA	Low
TCGA-FD-A6TB	1.56712328767123	0	10.0852357214519	TCGA	High
TCGA-E7-A8O7	1.27671232876712	0	-14.1272846799516	TCGA	Low
TCGA-XF-A9SV	1.06301369863014	1	-6.21176945464125	TCGA	High
TCGA-FJ-A3ZE	0.887671232876712	1	-16.3076214060265	TCGA	Low
TCGA-PQ-A6FN	1.38904109589041	0	10.5718835962869	TCGA	High
TCGA-FD-A3B4	1.30684931506849	0	20.5755196630543	TCGA	High
TCGA-E7-A677	1.21369863013699	0	-6.64330169868218	TCGA	High
TCGA-UY-A78O	6.33424657534247	0	-16.5459140638221	TCGA	Low
TCGA-FD-A43P	1.24383561643836	0	1.9333431348489	TCGA	High
TCGA-XF-AAN7	1.54794520547945	1	16.9765526976038	TCGA	High
TCGA-FD-A6TI	0.805479452054795	1	-6.74887855783432	TCGA	High
TCGA-KQ-A41P	2.9972602739726	0	-5.72281208719426	TCGA	High
TCGA-K4-A83P	1.35616438356164	0	7.82521404865861	TCGA	High
TCGA-K4-A3WV	1.76986301369863	0	2.52544429775732	TCGA	High
TCGA-BT-A3PH	0.389041095890411	1	-12.1912088629461	TCGA	Low
TCGA-ZF-A9RC	7.85753424657534	0	-0.326013977142653	TCGA	High
TCGA-XF-AAMJ	4.57534246575342	1	6.08137328837123	TCGA	High
TCGA-CF-A3MG	1.01095890410959	0	-25.9832028547243	TCGA	Low
TCGA-BT-A2LB	1.34794520547945	1	0.601858541406938	TCGA	High
TCGA-UY-A9PH	4.27671232876712	0	-0.906542159201757	TCGA	High
TCGA-DK-AA6S	13.8356164383562	0	11.4614733917835	TCGA	High
TCGA-FD-A6TE	1.03013698630137	0	-8.97125356136522	TCGA	Low
TCGA-BT-A2LA	1.43013698630137	0	9.49566720867522	TCGA	High
TCGA-BT-A3PJ	1.06849315068493	0	19.466563921251	TCGA	High
TCGA-BT-A20N	2.17808219178082	1	-5.19193555125789	TCGA	High
TCGA-DK-A1AD	9.36986301369863	0	-12.6221524871912	TCGA	Low
TCGA-GU-A42Q	0.942465753424658	1	7.9076079719914	TCGA	High
TCGA-XF-AAN3	7.19178082191781	0	6.73303806319964	TCGA	High
TCGA-UY-A9PE	0.517808219178082	0	-7.68354226241587	TCGA	Low
TCGA-K4-A6MB	1.28493150684932	0	-3.72791919152456	TCGA	High
TCGA-4Z-AA7M	1.10958904109589	0	-6.37382195585941	TCGA	High
TCGA-K4-A54R	2.30684931506849	0	6.62857567540749	TCGA	High
TCGA-XF-AAN2	5.12054794520548	1	6.43294011695201	TCGA	High
TCGA-XF-A9SL	5.53424657534247	1	9.0402089925587	TCGA	High
TCGA-BT-A42E	2.02191780821918	0	15.2849932643391	TCGA	High
TCGA-DK-A2HX	0.150684931506849	0	8.64660251935684	TCGA	High
TCGA-GU-A762	0.635616438356164	1	22.9275544395384	TCGA	High
TCGA-GD-A3OS	1.74794520547945	0	21.1023798577447	TCGA	High
TCGA-CF-A9FL	1.54794520547945	1	-10.5830642788826	TCGA	Low
TCGA-FD-A3SN	1.06849315068493	0	5.47379860186277	TCGA	High
TCGA-FD-A43Y	1.01095890410959	0	14.9534323731975	TCGA	High
TCGA-BT-A42C	2.39178082191781	0	-13.5730394088464	TCGA	Low
TCGA-UY-A78M	1.89041095890411	1	-4.04154177601258	TCGA	High
TCGA-CF-A27C	1.16438356164384	0	-26.005524359964	TCGA	Low
TCGA-UY-A9PD	1.48493150684931	0	-6.64973902297014	TCGA	High
TCGA-UY-A78L	3.08767123287671	0	12.4452918646425	TCGA	High
TCGA-FD-A3B3	1.07397260273973	0	22.9314579685397	TCGA	High
TCGA-DK-A3WX	0.879452054794521	1	20.4576237624165	TCGA	High
TCGA-LT-A8JT	1.75616438356164	0	-22.0064648544781	TCGA	Low
TCGA-FD-A5BS	3.45479452054795	0	21.5179533916619	TCGA	High
TCGA-XF-A9T4	1.35616438356164	1	9.85806779604576	TCGA	High
TCGA-G2-A2EK	1.32876712328767	0	-15.3986716942889	TCGA	Low
TCGA-G2-A2EJ	2.55068493150685	0	11.2568762310859	TCGA	High
TCGA-GC-A6I1	0	0	22.3497362766444	TCGA	High
TCGA-G2-A3VY	1.46849315068493	0	-19.1339053881204	TCGA	Low
TCGA-BL-A5ZZ	1.03287671232877	0	25.5046102491834	TCGA	High
TCGA-4Z-AA87	3.98356164383562	0	-7.42905081043329	TCGA	Low
TCGA-DK-A3X1	4	0	-8.76431787929856	TCGA	Low
TCGA-XF-A8HG	1.27945205479452	1	-23.5071873062696	TCGA	Low
TCGA-K4-A5RH	0.756164383561644	0	29.0151643830244	TCGA	High
TCGA-DK-A1AA	1.58356164383562	0	-15.6445675836146	TCGA	Low
TCGA-G2-AA3B	5.5013698630137	0	-17.3879933388504	TCGA	Low
TCGA-DK-AA6Q	1.13150684931507	1	6.16947360996631	TCGA	High
TCGA-DK-A1A7	1.53424657534247	0	-16.5804913943319	TCGA	Low
TCGA-HQ-A5NE	1.01369863013699	1	7.05377793940967	TCGA	High
TCGA-XF-AAN1	2.57808219178082	1	-17.0826710017706	TCGA	Low
TCGA-FD-A62O	0.591780821917808	1	-13.899121176332	TCGA	Low
TCGA-4Z-AA86	0.852054794520548	1	25.521498200397	TCGA	High
TCGA-FD-A3N6	1.32328767123288	0	10.239794764618	TCGA	High
TCGA-K4-A4AB	0.208219178082192	0	1.14773848845491	TCGA	High
TCGA-ZF-A9R0	1.86301369863014	1	-13.7099020564817	TCGA	Low
TCGA-GV-A3QK	2.27945205479452	0	-17.130431603957	TCGA	Low
TCGA-FD-A5BR	1.7972602739726	0	-0.380757426110025	TCGA	High
TCGA-FJ-A3ZF	1.43561643835616	0	-18.0582294041943	TCGA	Low
TCGA-GV-A3QI	0.882191780821918	0	-8.16992745384967	TCGA	Low
TCGA-CF-A47W	1.00821917808219	0	-24.3369079314146	TCGA	Low
TCGA-4Z-AA84	1.26027397260274	0	5.3505673174278	TCGA	High
TCGA-BT-A20O	1.01369863013699	1	27.7297477777569	TCGA	High
TCGA-XF-A9T3	0.186301369863014	0	15.8681417835045	TCGA	High
TCGA-CF-A47Y	1.02191780821918	0	-25.7611902364728	TCGA	Low
TCGA-FD-A3SP	1.0986301369863	0	27.8621974990475	TCGA	High
TCGA-E5-A4TZ	1.27945205479452	1	-5.64379321300206	TCGA	High
TCGA-XF-A9SK	1.33150684931507	1	7.59103029925816	TCGA	High
TCGA-ZF-AA5H	2.45753424657534	0	17.369852860686	TCGA	High
TCGA-FD-A3B7	0.334246575342466	1	27.2764711962208	TCGA	High
TCGA-XF-A9SX	1.96986301369863	1	21.9380870368277	TCGA	High
TCGA-DK-A3IU	1.66849315068493	0	20.1919982873568	TCGA	High
TCGA-C4-A0F6	1.91780821917808	0	-6.14081732680302	TCGA	High
TCGA-FD-A62P	0.523287671232877	1	7.73915215845323	TCGA	High
TCGA-K4-A5RJ	0.145205479452055	0	24.7173969004232	TCGA	High
TCGA-FD-A3B8	1.03561643835616	0	26.6853868850919	TCGA	High
TCGA-ZF-AA4U	0.717808219178082	1	-20.2602233864231	TCGA	Low
TCGA-GU-AATO	0.887671232876712	1	4.02472196509497	TCGA	High
TCGA-K4-A5RI	0.975342465753425	1	5.29149521315483	TCGA	High
TCGA-CF-A3MI	1.01369863013699	0	-18.4291979133382	TCGA	Low
TCGA-CF-A9FF	0.989041095890411	0	-17.2711128861701	TCGA	Low
TCGA-DK-AA76	1.0027397260274	0	-20.0291154149853	TCGA	Low
TCGA-G2-A2EF	5.16164383561644	0	22.5863847245842	TCGA	High
TCGA-FD-A3B6	0.572602739726027	0	22.5174272788188	TCGA	High
TCGA-BT-A2LD	1.70684931506849	1	10.0682378829796	TCGA	High
TCGA-GV-A40G	1.17260273972603	0	-11.6587624549975	TCGA	Low
TCGA-XF-AAMW	0.693150684931507	1	15.1774026526094	TCGA	High
TCGA-XF-A9T5	5.55342465753425	0	14.1066636948334	TCGA	High
TCGA-G2-AA3C	0.578082191780822	1	26.9767817997304	TCGA	High
TCGA-BT-A20T	1.24109589041096	1	-3.25346461703147	TCGA	High
TCGA-CU-A0YO	0.408219178082192	1	-6.59836003842398	TCGA	High
TCGA-H4-A2HQ	1.61643835616438	0	-10.6968855939489	TCGA	Low
TCGA-ZF-A9RE	0.29041095890411	1	-5.76993088435189	TCGA	High
TCGA-GC-A3RD	1.17260273972603	0	-7.47569650712819	TCGA	Low
TCGA-FT-A61P	0.923287671232877	0	14.0424141375969	TCGA	High
TCGA-GC-A3WC	1.47945205479452	0	9.70529480991539	TCGA	High
TCGA-GV-A3QF	1.69041095890411	1	-18.6616366925362	TCGA	Low
TCGA-GD-A6C6	0.183561643835616	0	-9.77455699633189	TCGA	Low
TCGA-UY-A9PB	2.46301369863014	0	24.4247640360093	TCGA	High
TCGA-BT-A3PK	0.83013698630137	1	16.2750954611387	TCGA	High
TCGA-GD-A2C5	2.22465753424658	0	-8.06073155395685	TCGA	Low
TCGA-FT-A3EE	0.271232876712329	1	-2.30386323796386	TCGA	High
TCGA-CF-A8HY	0.945205479452055	0	-17.2692167416127	TCGA	Low
TCGA-DK-A6AV	5.34794520547945	0	-12.0351481956152	TCGA	Low
TCGA-GV-A40E	0.715068493150685	1	16.3853196997928	TCGA	High
TCGA-CF-A5U8	1.09315068493151	0	-26.7813826922721	TCGA	Low
TCGA-BT-A20W	0.695890410958904	1	-9.04684822335149	TCGA	Low
GSM786491	8.53038904109589	1	18.5791807173708	GSE31684	High
GSM786492	1.08283890410959	1	16.4877748392639	GSE31684	High
GSM786493	1.62560794520548	1	-10.460701600519	GSE31684	Low
GSM786494	1.35017260273973	1	20.7880996409201	GSE31684	High
GSM786495	1.08013808219178	1	-17.9689225057587	GSE31684	Low
GSM786496	0.364546684931507	1	-21.0790861927474	GSE31684	Low
GSM786497	7.22072547945205	1	6.96809162276191	GSE31684	High
GSM786498	14.2524246575342	0	0.114245462285633	GSE31684	High
GSM786499	8.91383835616438	1	-18.7654860934786	GSE31684	Low
GSM786500	14.4252493150685	1	12.4498253073952	GSE31684	High
GSM786501	13.7798630136986	0	-18.9739155192028	GSE31684	Low
GSM786502	8.44128493150685	1	-8.16328334218939	GSE31684	Low
GSM786503	0.0324041506849315	1	6.12736595626289	GSE31684	High
GSM786504	0.891114246575343	1	18.1490542758847	GSE31684	High
GSM786505	0.256532876712329	1	16.2379286897474	GSE31684	High
GSM786506	0.275435260273973	1	7.52989201373248	GSE31684	High
GSM786507	0.0540069205479452	0	-16.2110018818572	GSE31684	Low
GSM786508	0.964023287671233	1	-8.48277126648966	GSE31684	Low
GSM786509	2.5734295890411	0	19.5977981633376	GSE31684	High
GSM786510	0.675086465753425	1	-16.7690422790288	GSE31684	Low
GSM786511	2.0279597260274	1	16.8798301488692	GSE31684	High
GSM786512	1.0936397260274	1	-6.42319881560249	GSE31684	High
GSM786513	0.0891114246575342	1	14.7530331225214	GSE31684	High
GSM786514	0.602177178082192	1	12.7218631549545	GSE31684	High
GSM786515	0.270034602739726	1	-11.4855476086985	GSE31684	Low
GSM786516	1.18545205479452	1	13.5896413026965	GSE31684	High
GSM786517	4.67969917808219	0	-21.3991819918092	GSE31684	Low
GSM786518	4.79311397260274	1	19.7961206556463	GSE31684	High
GSM786519	0.407752273972603	1	3.38723581265167	GSE31684	High
GSM786520	0.764197890410959	1	19.8073423548083	GSE31684	High
GSM786521	1.03963315068493	1	3.47657280792176	GSE31684	High
GSM786522	5.96236356164384	0	19.626425390526	GSE31684	High
GSM786523	7.40704931506849	1	6.2976088501496	GSE31684	High
GSM786524	1.60940630136986	1	17.5852030963401	GSE31684	High
GSM786525	0.437456054794521	1	-3.65828548899175	GSE31684	High
GSM786526	0.278135671232877	0	7.57109575850674	GSE31684	High
GSM786527	7.49346	1	-11.6229454699748	GSE31684	Low
GSM786528	0.232229753424658	1	7.71944351441821	GSE31684	High
GSM786529	2.26829095890411	1	-5.26341309481542	GSE31684	High
GSM786530	0.815504465753425	1	0.0841759700174487	GSE31684	High
GSM786531	8.43588493150685	1	0.726718930612211	GSE31684	High
GSM786532	0.272734931506849	1	15.5438377413659	GSE31684	High
GSM786533	9.05155890410959	1	-8.09651583151287	GSE31684	Low
GSM786534	8.69511780821918	0	-11.0029176902344	GSE31684	Low
GSM786535	0.459058849315068	1	-3.49991720416653	GSE31684	High
GSM786536	0.629180630136986	1	1.6695427683491	GSE31684	High
GSM786537	1.39877917808219	1	15.0865551651947	GSE31684	High
GSM786538	5.29267808219178	1	14.2119185260253	GSE31684	High
GSM786539	9.92647397260274	0	-10.0641810078222	GSE31684	Low
GSM786540	3.6724701369863	0	-9.8122162929528	GSE31684	Low
GSM786541	7.53396493150685	1	-19.9551080031116	GSE31684	Low
GSM786542	0.364546684931507	1	-5.60760948149493	GSE31684	High
GSM786543	6.52943671232877	1	14.56027680299	GSE31684	High
GSM786544	1.12334383561644	1	3.89942183757314	GSE31684	High
GSM786545	5.36558712328767	1	8.45348982930406	GSE31684	High
GSM786546	0.064808301369863	1	0.0517745165655501	GSE31684	High
GSM786547	1.10714219178082	1	-1.87991666678024	GSE31684	High
GSM786548	8.98945479452055	1	-12.6442112168871	GSE31684	Low
GSM786549	9.15957534246575	0	7.62274836112854	GSE31684	High
GSM786550	0.807403479452055	1	4.53938094954576	GSE31684	High
GSM786551	8.43047671232877	0	10.0238808905863	GSE31684	High
GSM786552	0.63998202739726	1	-6.73381356004027	GSE31684	High
GSM786553	8.37377260273973	0	7.1330395719018	GSE31684	High
GSM786554	2.68144356164384	1	-20.8307073833811	GSE31684	Low
GSM786555	0.283536328767123	1	-22.3890494875987	GSE31684	Low
GSM786556	6.54563835616438	0	-17.7819988607677	GSE31684	Low
GSM786557	8.53579726027397	1	17.1437564749783	GSE31684	High
GSM786558	8.3008602739726	0	-18.7885217935922	GSE31684	Low
GSM786559	7.51776328767123	0	-13.4935393839979	GSE31684	Low
GSM786560	8.06863397260274	0	19.6854300006417	GSE31684	High
GSM786561	1.23945863013699	1	15.2527224315443	GSE31684	High
GSM786562	0.545469863013699	1	3.78418386812565	GSE31684	High
GSM786563	1.04503397260274	1	-6.66174054519262	GSE31684	High
GSM786564	5.52760849315068	1	-14.49651228509	GSE31684	Low
GSM786565	3.52395123287671	0	-27.343349005852	GSE31684	Low
GSM786566	4.26924739726027	1	0.349420640369615	GSE31684	High
GSM786567	1.23405780821918	1	-20.5679529900865	GSE31684	Low
GSM786568	6.96419260273973	0	-7.12557038403603	GSE31684	Low
GSM786569	6.95069095890411	0	16.0473098413037	GSE31684	High
GSM786570	1.44738575342466	1	-20.6679025560533	GSE31684	Low
GSM786571	7.06410493150685	0	4.49743420928373	GSE31684	High
GSM786572	7.32333863013699	0	-13.9424048617655	GSE31684	Low
GSM786573	6.66715397260274	0	-4.05430372366977	GSE31684	High
GSM786574	3.5104495890411	0	-16.9165828802733	GSE31684	Low
GSM786575	2.76245424657534	0	15.6139449211419	GSE31684	High
GSM786576	0.958622465753425	1	-19.484561263857	GSE31684	Low
GSM786577	2.70034602739726	1	23.3630859015295	GSE31684	High
GSM786578	0.972124931506849	1	-6.41932256726168	GSE31684	High
GSM786579	4.23414246575342	1	-13.7163598575622	GSE31684	Low
GSM786580	3.79938657534247	0	-1.11360113728191	GSE31684	High
GSM786581	5.90565698630137	0	-6.20137182228808	GSE31684	High
GSM786582	0.469860164383562	1	26.0488340056476	GSE31684	High
GSM786583	5.3061797260274	0	6.5942860416272	GSE31684	High
GSM814052	9.06586601917808	0	-12.1435678701712	GSE32894	Low
GSM814055	1.26462750986301	0	-0.530748638139356	GSE32894	High
GSM814056	2.98849315068493	1	10.5335642552834	GSE32894	High
GSM814057	8.57947081643836	0	3.44029349394201	GSE32894	High
GSM814058	5.25306811780822	0	-17.0351874397711	GSE32894	Low
GSM814059	4.52347532328767	0	-9.66770191434624	GSE32894	Low
GSM814060	0.443160067671233	1	15.4748082314105	GSE32894	High
GSM814061	1.05385625835616	0	-8.79376939397208	GSE32894	Low
GSM814062	0.540439106849315	0	33.7858565351547	GSE32894	High
GSM814064	6.24477387945205	0	28.1719163249029	GSE32894	High
GSM814065	8.53083129863014	0	-16.6641821895976	GSE32894	Low
GSM814066	5.444924	0	-10.728651362333	GSE32894	Low
GSM814068	7.92283730684932	0	32.0359829488921	GSE32894	High
GSM814069	6.08534434246575	0	-12.3655452107366	GSE32894	Low
GSM814070	2.10230812520548	0	12.3083601113213	GSE32894	High
GSM814071	5.49896791232877	0	-13.255405354416	GSE32894	Low
GSM814072	0.089172452630137	0	-5.69645491148586	GSE32894	High
GSM814074	5.17740664383562	0	-12.5226977254084	GSE32894	Low
GSM814075	1.62401951589041	0	7.25089696987138	GSE32894	High
GSM814076	1.4726965660274	1	24.3871104076877	GSE32894	High
GSM814077	8.08496903835617	0	14.1816887620905	GSE32894	High
GSM814083	2.28605742164384	0	17.0348132996412	GSE32894	High
GSM814084	5.48275473972603	0	-13.0014301565092	GSE32894	Low
GSM814085	8.0309251260274	0	9.48893157695783	GSE32894	High
GSM814086	5.62597110136986	0	-2.39532847898742	GSE32894	High
GSM814087	6.73387127123288	1	-10.0074165468027	GSE32894	Low
GSM814089	8.06064927671233	0	1.30595345153332	GSE32894	High
GSM814090	6.44743854520548	0	7.02856631211617	GSE32894	High
GSM814091	2.93728654520548	0	-9.31689608755591	GSE32894	Low
GSM814092	2.18067179589041	1	8.2465618836562	GSE32894	High
GSM814094	2.4238693939726	1	5.9409532234109	GSE32894	High
GSM814095	7.02030399726027	0	-14.9628816040686	GSE32894	Low
GSM814096	2.31037718136986	0	-15.4013224599207	GSE32894	Low
GSM814098	6.07183336438356	0	-7.88256466790166	GSE32894	Low
GSM814100	7.28241696438356	0	-17.5749652664096	GSE32894	Low
GSM814102	5.93402139178082	0	-7.26909434912166	GSE32894	Low
GSM814103	3.65877275342466	0	-20.493399815074	GSE32894	Low
GSM814106	3.53717395342466	0	1.38507920702113	GSE32894	High
GSM814107	6.79872396438356	0	-5.53973938136652	GSE32894	High
GSM814108	1.73480953315068	0	21.8610306804261	GSE32894	High
GSM814109	5.71244135890411	0	17.4928157590816	GSE32894	High
GSM814110	4.46672921643836	0	-7.75594942602447	GSE32894	Low
GSM814112	6.97977106575342	0	-20.9122092188063	GSE32894	Low
GSM814114	2.24822668438356	0	-1.06721019585705	GSE32894	High
GSM814117	3.11292925479452	0	-11.5036369068991	GSE32894	Low
GSM814118	4.46402702191781	0	-8.80974646330087	GSE32894	Low
GSM814119	7.24458622739726	0	-0.504308050231816	GSE32894	High
GSM814121	7.00409082465753	0	-2.74659751786619	GSE32894	High
GSM814122	6.80953274520548	0	-11.585107212799	GSE32894	Low
GSM814123	6.52580221369863	0	-3.08910367082761	GSE32894	High
GSM814126	7.10407205753425	0	19.9939314241052	GSE32894	High
GSM814129	1.07817601808219	0	-13.5606689845692	GSE32894	Low
GSM814131	6.90681178356164	0	-5.69696921793774	GSE32894	High
GSM814132	6.30151998630137	0	2.33562219449918	GSE32894	High
GSM814133	4.05599549589041	0	-8.70947813910229	GSE32894	Low
GSM814134	2.95620191506849	0	-19.5473146093597	GSE32894	Low
GSM814135	5.96374554246575	0	-5.7135737836551	GSE32894	High
GSM814136	1.02142991178082	0	-5.71763335475646	GSE32894	High
GSM814138	0.508012760273973	1	7.25835464815184	GSE32894	High
GSM814139	4.1586789260274	0	-17.502332165086	GSE32894	Low
GSM814140	4.94501782739726	1	-5.49900423643114	GSE32894	High
GSM814142	0.618802777260274	1	2.18691413505484	GSE32894	High
GSM814144	5.58273597260274	0	14.748862472287	GSE32894	High
GSM814149	0.829574028493151	0	-7.71510314231749	GSE32894	Low
GSM814150	3.25344342191781	0	-17.8114292084499	GSE32894	Low
GSM814153	3.72632764109589	0	-14.1371305269088	GSE32894	Low
GSM814155	5.90159504657534	0	-11.0238689518851	GSE32894	Low
GSM814156	6.46365171780822	0	9.01251300398987	GSE32894	High
GSM814159	4.03978232328767	0	-15.369043170174	GSE32894	Low
GSM814160	5.84214674520548	0	-16.0086643917343	GSE32894	Low
GSM814162	5.71244135890411	0	-14.8713251168366	GSE32894	Low
GSM814163	4.57751923287671	0	-9.92895112978213	GSE32894	Low
GSM814164	5.7259523369863	0	-8.74439227027261	GSE32894	Low
GSM814165	5.58273597260274	0	-5.93566266606854	GSE32894	High
GSM814166	6.12857947123288	0	-13.816867608245	GSE32894	Low
GSM814167	3.54257834520548	0	-22.1340360043775	GSE32894	Low
GSM814168	6.10966410136986	0	10.4716049719113	GSE32894	High
GSM814169	3.01024582465753	0	-14.6709746455587	GSE32894	Low
GSM814170	6.0880465369863	0	-8.03043410610579	GSE32894	Low
GSM814171	5.81242259452055	0	-7.1245256443281	GSE32894	Low
GSM814172	1.69427659972603	1	7.92976014689902	GSE32894	High
GSM814173	2.46440232657534	0	32.243782356478	GSE32894	High
GSM814174	1.20788140356164	0	-20.2549248801738	GSE32894	Low
GSM814175	2.76164383561644	0	1.27287577193622	GSE32894	High
GSM814176	5.74756990136986	0	9.66726292177609	GSE32894	High
GSM814177	0.0164383561643836	0	-9.05759958947908	GSE32894	Low
GSM814179	1.4537811969863	1	-0.000933324679780467	GSE32894	High
GSM814180	1.15113529726027	0	2.95179477128151	GSE32894	High
GSM814181	0.0513417151232877	0	-2.86318589732013	GSE32894	High
GSM814182	0.564758866575342	1	5.24641022346648	GSE32894	High
GSM814184	5.18010883835616	0	-10.481894253574	GSE32894	Low
GSM814185	2.53465941041096	0	-4.73059144044362	GSE32894	High
GSM814186	4.06410208219178	0	1.35912787165368	GSE32894	High
GSM814189	4.73154438082192	0	10.7765976026364	GSE32894	High
GSM814190	4.64777631780822	0	-7.37167518686047	GSE32894	Low
GSM814191	5.31251641917808	0	-15.0326569267608	GSE32894	Low
GSM814192	5.29360105205479	0	-21.8323248187064	GSE32894	Low
GSM814193	4.76937511780822	0	-6.51186676067191	GSE32894	High
GSM814194	4.47213360821918	0	-16.2307847306015	GSE32894	Low
GSM814195	4.76937511780822	0	-13.4149460873135	GSE32894	Low
GSM814196	4.16678551232877	0	-18.9334377281627	GSE32894	Low
GSM814197	2.98592606575342	0	6.81415058401059	GSE32894	High
GSM814198	4.42349408767123	0	-7.96127686211493	GSE32894	Low
GSM814199	2.39414524273973	0	-4.15519267134757	GSE32894	High
GSM814200	1.12681553753425	0	-7.57197914026439	GSE32894	Low
GSM814201	5.01797710684931	0	-16.4619996594298	GSE32894	Low
GSM814202	0.52422593369863	1	-1.80179709084584	GSE32894	High
GSM814203	5.3692625260274	0	-13.2308845399858	GSE32894	Low
GSM814204	1.98881591260274	1	31.3203498673416	GSE32894	High
GSM814205	5.25036592328767	0	-15.7697703491024	GSE32894	Low
GSM814208	5.25847250958904	0	-17.0314964034844	GSE32894	Low
GSM814210	5.07202101643836	0	-18.9873284572989	GSE32894	Low
GSM814211	2.34820791863014	0	-7.62489783380763	GSE32894	Low
GSM814212	5.13957590684932	0	-12.9254457798662	GSE32894	Low
GSM814213	1.66725464465753	0	-12.83461952156	GSE32894	Low
GSM814215	4.65858510136986	0	-4.86359592719275	GSE32894	High
GSM814217	4.89908050410959	0	9.53679512297126	GSE32894	High
GSM814218	2.8589228739726	1	32.0530070016139	GSE32894	High
GSM814221	0.26481516230137	0	-10.8341065272212	GSE32894	Low
GSM814222	3.21561268493151	0	1.02488814197652	GSE32894	High
GSM814224	4.09923062465753	0	-15.759673166974	GSE32894	Low
GSM814225	1.10249577780822	1	30.4416751338032	GSE32894	High
GSM814226	1.74021392383562	0	-13.1404880714127	GSE32894	Low
GSM814228	4.46672921643836	0	-9.49258697060066	GSE32894	Low
GSM814229	4.73424657534247	0	-15.3526027829638	GSE32894	Low
GSM814230	4.18029649041096	0	0.828730646729497	GSE32894	High
GSM814231	3.88035278630137	0	-17.1205919635276	GSE32894	Low
GSM814233	0.226984424876712	0	8.12249230390111	GSE32894	High
GSM814234	4.52347532328767	0	-9.75256624564212	GSE32894	Low
GSM814237	4.20191405479452	0	-10.5599686370135	GSE32894	Low
GSM814238	0.302645899726027	1	31.6774440379391	GSE32894	High
GSM814240	4.62075436164384	0	-7.17507355507151	GSE32894	Low
GSM814241	0.532332520273973	1	21.2413509366407	GSE32894	High
GSM814245	4.08301745205479	0	-7.41040708315186	GSE32894	Low
GSM814246	4.41538750410959	0	8.71793790278554	GSE32894	High
GSM814247	3.84252204931507	0	-12.4299339190258	GSE32894	Low
GSM814248	3.37504222191781	0	13.8596230545427	GSE32894	High
GSM814249	3.40746856986301	0	-18.8437690898375	GSE32894	Low
GSM814250	1.29164946493151	0	-8.9845750631486	GSE32894	Low
GSM814251	3.34531807123288	0	27.9465160423632	GSE32894	High
GSM814252	3.04537436712329	0	-19.780214081552	GSE32894	Low
GSM814253	3.10482266849315	0	-10.0598018157305	GSE32894	Low
GSM814254	2.70489772931507	0	0.31211512218534	GSE32894	High
GSM814255	3.91548132876712	0	-6.09775505695572	GSE32894	High
GSM814256	3.72092324931507	0	-15.8127501534941	GSE32894	Low
GSM814260	3.86954400547945	0	-0.924385139087663	GSE32894	High
GSM814261	3.46151247945205	0	-12.2889921749572	GSE32894	Low
GSM814263	2.22120472849315	0	-0.188555759517443	GSE32894	High
GSM814264	3.67768812054795	0	13.2914229378235	GSE32894	High
GSM814265	3.56960030136986	0	-2.68996766444518	GSE32894	High
GSM814266	3.39125539452055	0	-10.6593978069391	GSE32894	Low
GSM814267	3.62094201643836	0	-12.4489348365619	GSE32894	Low
GSM814269	1.28084068273973	1	15.0994209733129	GSE32894	High
GSM814271	3.35612685205479	0	-3.55998458265771	GSE32894	High
GSM814272	2.14824544931507	0	-3.59627717044706	GSE32894	High
GSM814273	2.65625820986301	0	-1.99957189702191	GSE32894	High
GSM814274	3.28046537808219	0	-10.8077575892915	GSE32894	Low
GSM814275	3.1399512109589	0	-1.93396817481917	GSE32894	High
GSM814276	3.33450928767123	0	-16.0855592419288	GSE32894	Low
GSM814278	2.85351848493151	0	-2.19321005508454	GSE32894	High
GSM814280	2.90756239452055	0	3.47441439995979	GSE32894	High
GSM814281	2.08069056082192	0	-15.6538378338146	GSE32894	Low
GSM814282	2.59140551671233	0	4.4394990861252	GSE32894	High
GSM814284	1.78344905260274	0	-3.47145684650889	GSE32894	High
GSM814285	2.7021955339726	0	17.7601696795116	GSE32894	High
GSM814286	2.79947457260274	0	-9.3580759666176	GSE32894	Low
GSM814287	2.76975042191781	0	26.6940460789119	GSE32894	High
GSM814288	2.03475323671233	0	-15.7731748028173	GSE32894	Low
GSM814289	0.675548883561644	1	9.03839029773041	GSE32894	High
GSM814290	0.975492587671233	0	-9.28454644131065	GSE32894	Low
GSM814291	1.49971852109589	1	-3.22263004706367	GSE32894	High
GSM814292	2.74272846575342	0	-7.61715504660253	GSE32894	Low
GSM814293	2.25092887972603	0	12.0336139575206	GSE32894	High
GSM814295	2.79947457260274	0	-1.217617871944	GSE32894	High
GSM814296	0.132407581150685	0	-3.61157576548412	GSE32894	High
GSM814297	2.57519234383562	0	-12.1460634080356	GSE32894	Low
GSM814298	2.49682867315069	0	11.6118091004887	GSE32894	High
GSM814299	0.597185213150685	0	1.58161546227423	GSE32894	High
GSM814300	0.807956464657534	1	-4.32706822159895	GSE32894	High
GSM814301	2.74002627123288	0	11.4975223201171	GSE32894	High
GSM814302	1.37811972246575	0	3.39402521841428	GSE32894	High
GSM814303	2.53195721506849	0	6.26392900263013	GSE32894	High
GSM814304	2.16175642684932	0	-11.8518364651112	GSE32894	Low
GSM814305	2.45899793589041	0	-9.06049761775478	GSE32894	Low
GSM814306	2.4238693939726	0	-17.4467546234262	GSE32894	Low
GSM814307	2.17526740438356	0	-5.83578939557837	GSE32894	High
GSM814308	2.30497279068493	0	18.5500108610664	GSE32894	High
GSM814309	2.19148057808219	0	-8.98349009664885	GSE32894	Low
GSM814312	2.0914993430137	0	10.0672303863162	GSE32894	High
GSM814313	1.77264027041096	0	22.6671802867734	GSE32894	High
GSM814316	1.95638956684931	0	13.494037399638	GSE32894	High
GSM814317	1.72670294630137	0	21.6150970128742	GSE32894	High
GSM814318	1.94828298	0	-6.12514208656646	GSE32894	High
GSM814321	1.95638956684931	0	-10.4831504958104	GSE32894	Low
GSM814322	1.24030775013699	1	1.45596551471009	GSE32894	High
GSM814323	1.67806342684932	0	-15.6508053421075	GSE32894	Low
GSM814324	1.6888722090411	0	-16.1694793489157	GSE32894	Low
GSM814325	1.10249577780822	1	9.02771579165084	GSE32894	High
GSM814326	1.12141114684932	0	-6.28915716442842	GSE32894	High
GSM814328	1.63482829808219	0	-7.3827917545643	GSE32894	Low
GSM814329	1.37541752712329	0	-14.3616483356122	GSE32894	Low
GSM814330	1.59969975616438	0	-5.52326688606528	GSE32894	High
GSM814331	1.4537811969863	0	10.1520831707317	GSE32894	High
GSM814333	1.4537811969863	0	-5.07813468931798	GSE32894	High
GSM814334	1.45918558849315	0	18.2332817447968	GSE32894	High
GSM814336	1.33488459369863	0	-7.83599057543624	GSE32894	Low
GSM814337	1.41865265506849	0	-9.44589203621889	GSE32894	Low
GSM814338	1.06466504054795	0	-15.2777333547097	GSE32894	Low
GSM814340	1.09168699561644	0	13.0912175284188	GSE32894	High
GSM814342	0.705273034246575	0	-9.63026355743305	GSE32894	Low
GSM814343	0.964683805479452	0	-2.08572327224828	GSE32894	High
GSM814345	0.540439106849315	0	-13.8625097372677	GSE32894	Low
GSM814347	0.818765246849315	0	0.657308916537451	GSE32894	High
GSM814348	0.753912553972603	0	-4.68338703336547	GSE32894	High
GSM814349	0.0410958904109589	0	15.6151019920097	GSE32894	High
GSM814350	0.80255207369863	0	-2.13804293651117	GSE32894	High
GSM814351	0.459373240821918	0	-17.2316421261288	GSE32894	Low
GSM814352	0.548545693424658	0	-13.1128404828062	GSE32894	Low
GSM814353	0.899831113150685	1	27.3536262085797	GSE32894	High
GSM814354	1.40243948219178	0	28.1893401615433	GSE32894	High
GSM814355	0.55665228	0	-11.2235270625209	GSE32894	Low
GSM814356	1.34569337589041	0	2.87267045802123	GSE32894	High
GSM814357	1.60240195150685	0	-9.49748564742495	GSE32894	Low
GSM814358	2.47791330493151	0	-11.1613078895474	GSE32894	Low
GSM340605	1.49342465753425	1	-10.3973022579748	GSE13507	Low
GSM340606	11.2578082191781	0	9.56360190191165	GSE13507	High
GSM340607	11.2084931506849	0	-1.25117035268714	GSE13507	High
GSM340608	2.21095890410959	1	-12.4935474772823	GSE13507	Low
GSM340609	7.15643835616438	1	-15.7809738803423	GSE13507	Low
GSM340610	1.25753424657534	1	-4.87673835126969	GSE13507	High
GSM340611	1.52301369863014	1	-5.08218438613266	GSE13507	High
GSM340612	10.6791780821918	0	9.60135910348785	GSE13507	High
GSM340613	1.03315068493151	1	3.37708493964072	GSE13507	High
GSM340614	10.6002739726027	0	-5.16909347489266	GSE13507	High
GSM340615	10.2764383561644	0	-7.01566515792271	GSE13507	Low
GSM340616	10.2961643835616	0	-4.43754831354057	GSE13507	High
GSM340617	10.7342465753425	0	-9.57425725556234	GSE13507	Low
GSM340618	0.0846575342465753	1	-2.23827571126016	GSE13507	High
GSM340619	10.6578082191781	0	-14.2182880617363	GSE13507	Low
GSM340620	1.37013698630137	1	-4.79358456059104	GSE13507	High
GSM340621	10.4901369863014	0	-15.5346095289178	GSE13507	Low
GSM340622	10.2353424657534	0	-9.87577530643415	GSE13507	Low
GSM340623	0.257260273972603	1	-2.73342876194902	GSE13507	High
GSM340624	5.41890410958904	1	-10.7559307392668	GSE13507	Low
GSM340625	0.265479452054795	1	-15.1772661212964	GSE13507	Low
GSM340626	9.91232876712329	0	-12.6392916171699	GSE13507	Low
GSM340627	1.86328767123288	1	-11.8240251665859	GSE13507	Low
GSM340628	9.9041095890411	0	28.5482008441245	GSE13507	High
GSM340629	4.14493150684932	1	2.38892378082631	GSE13507	High
GSM340630	5.44931506849315	1	-13.8039685010499	GSE13507	Low
GSM340631	9.87698630136986	0	-12.5831463902379	GSE13507	Low
GSM340632	9.91232876712329	0	-13.3841107680033	GSE13507	Low
GSM340633	1.19753424657534	1	-12.0573129092176	GSE13507	Low
GSM340634	9.52027397260274	0	-1.40787899047082	GSE13507	High
GSM340635	8.76164383561644	0	-7.00712868071047	GSE13507	Low
GSM340636	9.96164383561644	0	-1.61167152812729	GSE13507	High
GSM340637	8.05479452054795	1	-3.57129113761866	GSE13507	High
GSM340638	5.50931506849315	1	-11.1206033126815	GSE13507	Low
GSM340639	8.19698630136986	0	-8.08339145125595	GSE13507	Low
GSM340640	4.13424657534247	1	-7.00690689104542	GSE13507	High
GSM340641	8.07369863013699	0	-8.6356187606953	GSE13507	Low
GSM340642	8.71479452054795	0	-7.03576631667918	GSE13507	Low
GSM340643	7.83287671232877	0	-13.6117553396472	GSE13507	Low
GSM340644	6.61068493150685	1	-8.04747868864476	GSE13507	Low
GSM340645	2.93424657534247	1	-0.837281044993086	GSE13507	High
GSM340646	4.25506849315068	1	-8.00662716118697	GSE13507	Low
GSM340647	7.62986301369863	0	-8.10317051678994	GSE13507	Low
GSM340648	7.4572602739726	0	-10.6412986124692	GSE13507	Low
GSM340649	7.4358904109589	0	-7.10694287382669	GSE13507	Low
GSM340650	7.07424657534247	0	1.25454554908767	GSE13507	High
GSM340651	11.0934246575342	1	-8.6214349327166	GSE13507	Low
GSM340652	5.41890410958904	1	-16.4920134882095	GSE13507	Low
GSM340653	2.12301369863014	1	-0.164086440993811	GSE13507	High
GSM340654	0.844109589041096	1	10.4606987062253	GSE13507	High
GSM340655	7.02164383561644	1	2.70497607925381	GSE13507	High
GSM340656	0.260547945205479	1	-1.77548444221358	GSE13507	High
GSM340657	6.87369863013699	0	-5.38070517516257	GSE13507	High
GSM340658	6.87369863013699	0	-7.49798428457961	GSE13507	Low
GSM340659	5.82986301369863	1	-8.57764741388871	GSE13507	Low
GSM340660	6.70931506849315	0	29.8778889463672	GSE13507	High
GSM340661	6.59178082191781	0	-8.81640424293716	GSE13507	Low
GSM340662	6.47917808219178	0	-0.743732685441649	GSE13507	High
GSM340663	6.47095890410959	0	3.16529170783807	GSE13507	High
GSM340664	5.81342465753425	1	-1.7172296242954	GSE13507	High
GSM340665	0.715068493150685	1	-2.26518773567157	GSE13507	High
GSM340666	6.19150684931507	0	-9.24352342534012	GSE13507	Low
GSM340667	6.22191780821918	0	-15.4631225102019	GSE13507	Low
GSM340668	6.17506849315069	0	-16.200505711676	GSE13507	Low
GSM340669	6.17506849315069	0	-9.29904874215566	GSE13507	Low
GSM340670	6.09616438356164	0	0.310101786710765	GSE13507	High
GSM340671	1.33397260273973	1	-6.04710389198387	GSE13507	High
GSM340672	1.24109589041096	1	9.50112466292047	GSE13507	High
GSM340673	0.923013698630137	1	2.33818326224659	GSE13507	High
GSM340674	5.70657534246575	0	32.0321069562986	GSE13507	High
GSM340675	2.0572602739726	1	-1.19404481676562	GSE13507	High
GSM340676	5.51260273972603	0	-2.1590183271643	GSE13507	High
GSM340677	5.3613698630137	0	9.10817616846415	GSE13507	High
GSM340678	0.983835616438356	1	5.61471925758539	GSE13507	High
GSM340679	5.0958904109589	0	-1.86101577605023	GSE13507	High
GSM340680	5.04082191780822	0	-15.0192915966222	GSE13507	Low
GSM340681	5.00547945205479	0	-1.8236029142426	GSE13507	High
GSM340682	4.94794520547945	0	-7.22302954672533	GSE13507	Low
GSM340683	4.8986301369863	0	-8.53106959006527	GSE13507	Low
GSM340684	0.854794520547945	1	9.36160605285688	GSE13507	High
GSM340685	4.92082191780822	1	-11.5125601026373	GSE13507	Low
GSM340686	4.84931506849315	0	-8.09987716327354	GSE13507	Low
GSM340687	4.82712328767123	0	38.9526228652087	GSE13507	High
GSM340688	3.79479452054794	1	-13.959078454316	GSE13507	Low
GSM340689	4.80246575342466	0	-7.47191999174106	GSE13507	Low
GSM340690	4.77287671232877	0	-4.44491837226586	GSE13507	High
GSM340691	4.73671232876712	0	-4.7987649236921	GSE13507	High
GSM340692	2.98356164383562	1	-11.4382902321392	GSE13507	Low
GSM340693	4.6413698630137	0	10.4238624464078	GSE13507	High
GSM340694	4.56164383561644	0	5.99904961058514	GSE13507	High
GSM340695	4.35369863013699	0	-5.87013692472644	GSE13507	High
GSM340696	0.945205479452055	1	27.6538231964751	GSE13507	High
GSM340697	1.46876712328767	1	13.7007484380368	GSE13507	High
GSM340698	2.34493150684931	1	-0.901953754007217	GSE13507	High
GSM340699	1.44904109589041	1	23.2257239521756	GSE13507	High
GSM340700	1.26575342465753	1	1.80181579481527	GSE13507	High
GSM340701	3.98054794520548	0	14.9031229521082	GSE13507	High
GSM340702	0.36986301369863	1	3.21133001733608	GSE13507	High
GSM340703	3.9041095890411	0	-7.44235611406141	GSE13507	Low
GSM340704	0.42986301369863	1	16.8359797947298	GSE13507	High
GSM340705	3.74794520547945	0	31.4505515917308	GSE13507	High
GSM340706	3.70931506849315	0	7.47635548316191	GSE13507	High
GSM340707	3.57534246575342	0	-14.1335059092849	GSE13507	Low
GSM340708	3.62465753424658	0	-4.03816503882882	GSE13507	High
GSM340709	0.487397260273973	1	17.6163662454993	GSE13507	High
GSM340710	2.59150684931507	1	-1.73501208559729	GSE13507	High
GSM340711	3.43561643835616	0	3.85106543507878	GSE13507	High
GSM340712	0.534246575342466	1	-3.75081208627306	GSE13507	High
GSM340713	3.37561643835616	0	-6.00762716031562	GSE13507	High
GSM340714	3.26876712328767	0	20.9406056446267	GSE13507	High
GSM340715	3.20301369863014	0	-0.11057138382431	GSE13507	High
GSM340716	2.62767123287671	1	-9.03253230558857	GSE13507	Low
GSM340717	3.06575342465753	0	-11.9421168064443	GSE13507	Low
GSM340718	3.02712328767123	0	3.4780147094107	GSE13507	High
GSM340719	3.00575342465753	0	-2.19528480931309	GSE13507	High
GSM340720	2.30958904109589	0	37.0645286813484	GSE13507	High
GSM340721	0.323013698630137	1	-0.425238098105117	GSE13507	High
GSM340722	1.93397260273973	1	4.61455599541865	GSE13507	High
GSM340723	1.24109589041096	1	-2.87156270055079	GSE13507	High
GSM340724	2.86602739726027	0	-1.18634156932837	GSE13507	High
GSM340725	2.81342465753425	0	12.9964283662137	GSE13507	High
GSM340726	2.76986301369863	0	-8.13458240506264	GSE13507	Low
GSM340727	0.90986301369863	1	3.43920641978927	GSE13507	High
GSM340728	0.474246575342466	1	36.3455719329845	GSE13507	High
GSM340729	2.71808219178082	0	-4.2678934131532	GSE13507	High
GSM340730	2.70164383561644	0	-10.3612894018052	GSE13507	Low
GSM340731	0.758630136986301	1	23.4281903638691	GSE13507	High
GSM340732	0.583561643835616	1	34.5395979750999	GSE13507	High
GSM340733	1.40794520547945	1	17.8429227273835	GSE13507	High
GSM340734	1.9372602739726	1	-3.74502306049934	GSE13507	High
GSM340735	2.52328767123288	0	-8.64843159882472	GSE13507	Low
GSM340736	2.47397260273973	0	-5.23716400633855	GSE13507	High
GSM340737	2.44356164383562	0	-11.2285303841942	GSE13507	Low
GSM340738	1.26821917808219	1	-14.633207419884	GSE13507	Low
GSM340739	2.41397260273973	0	-0.970773463269248	GSE13507	High
GSM340740	1.45232876712329	1	-6.30900416462903	GSE13507	High
GSM340741	2.34	0	-11.2497530599736	GSE13507	Low
GSM340742	1.96438356164384	0	10.0790537576539	GSE13507	High
GSM340743	1.9372602739726	0	-2.10217498753167	GSE13507	High
GSM340744	1.14493150684932	1	-1.83591720085175	GSE13507	High
GSM340745	0.175068493150685	1	3.42857522721888	GSE13507	High
GSM340746	1.83041095890411	0	40.4528968420682	GSE13507	High
GSM340747	0.564657534246575	1	-5.58998863407372	GSE13507	High
GSM340748	1.71205479452055	0	-13.3634811276007	GSE13507	Low
GSM340749	1.77780821917808	0	5.33146047424038	GSE13507	High
GSM340750	1.75890410958904	0	15.2009059728715	GSE13507	High
GSM340751	4.75643835616438	0	-0.549229249170071	GSE13507	High
GSM340752	1.74493150684931	0	-3.72821952038658	GSE13507	High
GSM340753	1.74493150684931	0	-12.6004374960406	GSE13507	Low
GSM340754	1.68246575342466	0	-10.1357146708356	GSE13507	Low
GSM340755	1.67671232876712	0	-4.58418687744169	GSE13507	High
GSM340756	1.56164383561644	0	-7.84107377954975	GSE13507	Low
GSM340757	6.51780821917808	0	-1.19510204578103	GSE13507	High
GSM340758	1.27150684931507	1	14.1109178372793	GSE13507	High
GSM340759	2.17232876712329	1	20.7058941919918	GSE13507	High
GSM340760	1.09068493150685	1	-0.721436844334616	GSE13507	High
GSM340761	0.526027397260274	1	30.2513063328493	GSE13507	High
GSM340762	0.876986301369863	1	-4.25513055051021	GSE13507	High
GSM340763	1.49013698630137	0	7.10667591478196	GSE13507	High
GSM340764	1.26328767123288	0	-5.56434330957696	GSE13507	High
GSM340765	0.96986301369863	0	-7.15948758034128	GSE13507	Low
GSM340766	0.893424657534247	0	49.3428095827738	GSE13507	High
GSM340767	0.824383561643836	0	-2.47151439239199	GSE13507	High
GSM340768	0.553150684931507	0	-5.4976234944462	GSE13507	High
GSM340769	0.435616438356164	0	25.1126740657547	GSE13507	High
