# Supplementary material for: Immunogenic cell death mediation patterns reveal novel paradigm for characterizing the immune microenvironment and immunotherapeutic responses in bladder cancer
Source: Front Genet. 2022 Oct 25;13:1035484. doi: 10.3389/fgene.2022.1035484 (PMC9640952; doi:10.3389/fgene.2022.1035484)
Supplement: Supplementary file 3 [file DataSheet1.ZIP › Supplementary Tables/s-table17.txt]

Supplementary table 17: Drugs with different drug sensitivity
drug
ERLOTINIB
SUNITINIB
PHA665752
PACLITAXEL
AZ628
Dasatinib
CYCLOPAMINE
Z-LLNle-CHO
WH-4-023
TAE684
Saracatinib
Crizotinib
GNF-2
CGP-60474
CGP-082996
A-770041
WH-4-023 
CMK
Pyrimethamine
JW-7-52-1
A-443654
Parthenolide
TGX221
Bortezomib 
XMD8-85 
Roscovitine 
Lapatinib
QS11
CP-466722
Midostaurin
Ponatinib AP24534
HG6-64-1
DMOG
FTI-277
Shikonin 
FH535
PAC-1
IPA-3
BAY-61-3606
Linsitinib
Bexarotene
LFM-A13
AUY922
Phenformin
Bryostatin 1 
pazopanib
LAQ824 
Tipifarnib
Ruxolitinib
AS601245
BX-912
AS-605240
Genentech Cpd 10
LY317615
GSK429286A
FMK
CAL-101
XL184
AC220
CP724714 
JW-7-24-1
STF-62247
NG-25
TL-1-85
VX-11e 
Zibotentan
CAY10603
Linifanib
BIX02189
CH5424802
GSK2126458
KIN001-051
KIN001-260
KIN001-266
Masitinib
MP-470
OSI-930
OSI-027
PI-103
PIK-93
SB525334
TG101348
GSK1363089
Y-39983
Tivozanib
GSK690693
QL-XI-92
QL-X-138
XMD15-27
T0901317
THZ-2-49
KIN001-270
Camptothecin
vinblastine
Cisplatin
ATRA
Navitoclax
Vorinostat
Nilotinib
Temsirolimus
Veliparib
Lenalidomide
AXITINIB
ZD-7762
CEP-701
17-AAG
VX-702
AMG706
KU-55933
Elesclomol 
GDC-0449
BX795
NU-7441
PD 17307
RO-3306
MK-2206 
PD-0332991 
BEZ235
AZD8055
SB590885
JNJ-26854165
HG-5-113-01
TW-37 
XMD11-85h
ZG-10
XMD8-92
QL-VIII-58 
AG-014699
SB-505124
Tamoxifen
QL-XII-61 
PFI-1
5Z-7-Oxozeaenol
Piperlongumine 
talazoparib
rTRAIL
XAV939
temozolomide 
SN-38
