# Supplementary material for: Immunogenic cell death mediation patterns reveal novel paradigm for characterizing the immune microenvironment and immunotherapeutic responses in bladder cancer
Source: Front Genet. 2022 Oct 25;13:1035484. doi: 10.3389/fgene.2022.1035484 (PMC9640952; doi:10.3389/fgene.2022.1035484)
Supplement: Supplementary file 3 [file DataSheet1.ZIP › Supplementary Tables/s-table1.txt]

Supplementary table 1: The list of ICD-related genes
ATG5
BAX
CALR
CASP1
CASP8
CD4
CD8A
CD8B
CXCR3
EIF2AK3
ENTPD1
FOXP3
HMGB1
HSP90AA1
IFNA1
IFNB1
IFNG
IFNGR1
IL10
IL17A
IL17RA
IL1B
IL1R1
IL6
LY96
MYD88
NLRP3
NT5E
P2RX7
PDIA3
PIK3CA
PRF1
TLR4
