# Supplementary material for: Immunogenic cell death mediation patterns reveal novel paradigm for characterizing the immune microenvironment and immunotherapeutic responses in bladder cancer
Source: Front Genet. 2022 Oct 25;13:1035484. doi: 10.3389/fgene.2022.1035484 (PMC9640952; doi:10.3389/fgene.2022.1035484)
Supplement: Supplementary file 6 [file DataSheet2.ZIP]

Archive with 5 entries (4 files):
- RAW data/
- RAW data/cck8.xlsx
- RAW data/qRT-PCR.xlsx
- RAW data/R.txt.bak
- RAW data/R.txt
