# Supplementary material for: Immunogenic cell death mediation patterns reveal novel paradigm for characterizing the immune microenvironment and immunotherapeutic responses in bladder cancer
Source: Front Genet. 2022 Oct 25;13:1035484. doi: 10.3389/fgene.2022.1035484 (PMC9640952; doi:10.3389/fgene.2022.1035484)
Supplement: Supplementary file 6 [file DataSheet2.ZIP › RAW data/cck8.xlsx]

## Sheet: Sheet1
Fluorescence values	si-NC	si-CALR-1	si-CALR-2
test1	1.12787	0.902811	1.03379
test1	0.986779	0.720821	0.846487
test1	1.01803	0.861598	0.829858
test2	1.08011	0.734215	0.844948
test2	0.914804	0.771509	0.861255
test2	0.925782	0.800043	0.907052
test3	0.94308	0.786422	0.891879
test3	1.00354	0.885946	0.984636
test3	1.02472	0.824581	0.88142
