# Supplementary material for: Immunogenic cell death mediation patterns reveal novel paradigm for characterizing the immune microenvironment and immunotherapeutic responses in bladder cancer
Source: Front Genet. 2022 Oct 25;13:1035484. doi: 10.3389/fgene.2022.1035484 (PMC9640952; doi:10.3389/fgene.2022.1035484)
Supplement: Supplementary file 6 [file DataSheet2.ZIP › RAW data/qRT-PCR.xlsx]

## Sheet: CALR SV-HUC-1 & T24
Relative expression	SV-HUC-1	T24
Test1	0.938962	1.85948
Test1	0.937378	1.91334
Test1	0.954611	1.90821
Test1	1.02692	1.91801
Test2	1.06972	1.89557
Test2	1.08344	1.73436
Test2	0.912269	1.83404
Test2	0.930083	1.80816
Test3	0.995845	1.67278
Test3	1.0332	1.72305
Test3	1.04349	1.55783
Test3	1.09771	1.5985

## Sheet: cd47-hspa5-ddit3-bax bcl ratio
Relative expression	replicate tests	CD47	HSPA5	DDIT3	BAX/BCL-2 ratio
si-NC	Test1	0.923356	1.06224	1.07296	0.824377
	Test1	0.991085	0.95421	1.12191	1.00887
	Test1	1.02314	0.938594	0.673062	0.964712
	Test1	1.06803	1.05112	1.23425	1.24635
	Test2	0.960382	1.04174	0.999132	1.17458
	Test2	1.00497	0.970838	0.994029	1.12978
	Test2	1.01343	0.989862	0.936028	0.803461
	Test2	1.02237	0.998892	1.0757	0.937907
	Test3	0.998025	1.0802	1.03413	0.913592
	Test3	0.936618	0.967862	1.03639	0.958424
	Test3	0.980901	1.01421	0.979878	0.930802
	Test3	1.09061	0.9431	0.952203	1.19718
si-CALR-1	Test1	1.29576	2.56168	1.98429	1.27848
	Test1	1.37382	2.30618	1.92705	1.35951
	Test1	1.31469	3.4117	1.9508	1.5912
	Test1	1.36122	3.68758	1.83928	1.32702
	Test2	1.3254	2.91235	1.58215	0.983638
	Test2	1.40478	2.60506	1.81684	0.960835
	Test2	1.35837	3.83224	1.87785	1.41247
	Test2	1.38709	3.60433	1.74753	1.12431
	Test3	1.46378	3.01581	1.77888	1.33693
	Test3	1.39958	2.70726	1.70001	1.41453
	Test3	1.38655	3.73554	1.67093	1.4674
	Test3	1.40622	3.97026	1.74996	1.36717
si-CALR-2	Test1	1.29925	3.45404	1.57122	1.69752
	Test1	1.2767	3.55629	1.56502	1.86729
	Test1	1.164	3.45071	0.895834	1.88653
	Test1	1.00477	3.45106	1.55072	1.18033
	Test2	1.24951	3.80131	1.8808	4.16822
	Test2	1.28121	3.89527	1.97751	3.16745
	Test2	1.15253	3.50125	1.79018	3.84334
	Test2	1.15143	3.2577	1.76791	2.7946
	Test3	1.2915	4.24497	0.690634	1.06764
	Test3	1.17794	4.17895	1.69707	1.07748
	Test3	1.1137	3.79528	1.6809	1.02821
	Test3	1.08035	3.72107	1.54082	0.97529

## Sheet: Sheet3
Relative expression	si-NC	si-CALR-1	si-CALR-2
Test1	0.943521	0.239351	0.231964
Test1	1.00282	0.247398	0.240965
Test1	0.96631	0.234776	0.255504
Test1	1.09373	0.251328	0.231367
Test2	0.922894	0.254782	0.232423
Test2	0.97598	0.247995	0.229285
Test2	1.06398	0.269208	0.218465
Test2	1.04346	0.25233	0.224692
Test3	0.974157	0.222955	0.149644
Test3	0.984442	0.22777	0.143016
Test3	0.986643	0.228791	0.138053
Test3	1.05687	0.224536	0.135566
