# Supplementary material for: Immunogenic cell death mediation patterns reveal novel paradigm for characterizing the immune microenvironment and immunotherapeutic responses in bladder cancer
Source: Front Genet. 2022 Oct 25;13:1035484. doi: 10.3389/fgene.2022.1035484 (PMC9640952; doi:10.3389/fgene.2022.1035484)
Supplement: Supplementary file 6 [file DataSheet2.ZIP › RAW data/R.txt.bak]

All utilized R codes for data analysis in this study
1.library(limma)             
inputFile="BLCAsymbol.txt"    
setwd("")     
outTab=data.frame()
rt=read.table(inputFile, header=T, sep="\t", check.names=F)
rt=as.matrix(rt)
rownames(rt)=rt[,1]
exp=rt[,2:ncol(rt)]
dimnames=list(rownames(exp),colnames(exp))
data=matrix(as.numeric(as.matrix(exp)),nrow=nrow(exp),dimnames=dimnames)
data=avereps(data)
fpkmToTpm=function(fpkm){
    exp(log(fpkm) - log(sum(fpkm)) + log(1e6))
}
tpm=apply(data, 2, fpkmToTpm)
tpmOut=rbind(ID=colnames(tpm), tpm)
write.table(tpmOut, file="TCGA.TPM.txt", sep="\t", col.names=F, quote=F)
2.inputFile="cnvMatrix.txt"   
setwd("")     
rt=read.table(inputFile, header=T, sep="\t", check.names=F, row.names=1)   
GAIN=rowSums(rt> 0)      
LOSS=rowSums(rt< 0)      
GAIN=GAIN/ncol(rt)*100      
LOSS=LOSS/ncol(rt)*100     
data=cbind(GAIN, LOSS)
data=data[order(data[,"GAIN"],decreasing = T),]
data.max = apply(data, 1, max)
pdf(file="CNVfreq.pdf", width=10, height=5)
cex=1.0
par(cex.lab=cex, cex.axis=cex, font.axis=2, las=1, xpd=T)
bar=barplot(data.max, col="grey80", border=NA,
            xlab="", ylab="CNV.frequency(%)", space=1.5,
            xaxt="n", ylim=c(0,1.2*max(data.max)))
points(bar,data[,"GAIN"], pch=20, col=2, cex=2)
points(bar,data[,"LOSS"], pch=20, col=3, cex=2)
legend("top", legend=c('GAIN','LOSS'), col=2:3, pch=20, bty="n", cex=1, ncol=2)
par(srt=45)
text(bar, par('usr')[3]-0.2, rownames(data), adj=1)
dev.off()
3.library("RCircos")    
setwd("")   
cytoBandIdeogram=read.table("refer.txt", header=T, sep="\t")
chr.exclude <- NULL
cyto.info <- cytoBandIdeogram
tracks.inside <- 5
tracks.outside <- 0
RCircos.Set.Core.Components(cyto.info, chr.exclude, tracks.inside, tracks.outside)
rcircos.params <- RCircos.Get.Plot.Parameters()
rcircos.params$text.size=1
rcircos.params$point.size=5
RCircos.Reset.Plot.Parameters(rcircos.params)
pdf(file="RCircos.pdf", width=10, height=10)
RCircos.Set.Plot.Area()
RCircos.Chromosome.Ideogram.Plot()
RCircos.Scatter.Data=read.table("Rcircos.scatter.txt", header=T, sep="\t", check.names=F)
data.col <- 4
track.num <- 1
side <- "in"
RCircos.Scatter.Plot(RCircos.Scatter.Data, data.col, track.num, side, by.fold=0.1)
RCircos.Gene.Label.Data=read.table("Rcircos.geneLabel.txt", header=T, sep="\t", check.names=F)
name.col <- 4
side <- "in"
track.num <- 2
RCircos.Gene.Connector.Plot(RCircos.Gene.Label.Data, track.num, side)
track.num <- 3
RCircos.Gene.Name.Plot(RCircos.Gene.Label.Data, name.col, track.num, side)
dev.off()
4.library(limma)
library(reshape2)
library(ggpubr)
expFile="BLCA-TCGA-TPM.txt"    
geneFile="gene.txt"       
setwd("")     
rt=read.table(expFile, header=T, sep="\t", check.names=F)
rt=as.matrix(rt)
rownames(rt)=rt[,1]
exp=rt[,2:ncol(rt)]
dimnames=list(rownames(exp), colnames(exp))
data=matrix(as.numeric(as.matrix(exp)), nrow=nrow(exp), dimnames=dimnames)
data=avereps(data)
gene=read.table(geneFile, header=T, sep="\t", check.names=F)
sameGene=intersect(as.vector(gene[,1]), row.names(data))
data=data[sameGene,]
group=sapply(strsplit(colnames(data),"\\-"), "[", 4)
group=sapply(strsplit(group,""), "[", 1)
group=gsub("2", "1", group)
conNum=length(group[group==1])     
treatNum=length(group[group==0])     
sampleType=c(rep(1,conNum), rep(2,treatNum))
exp=log2(data+1)
exp=as.data.frame(t(exp))
exp=cbind(exp, Type=sampleType)
exp$Type=ifelse(exp$Type==1, "Normal", "Tumor")
data=melt(exp, id.vars=c("Type"))
colnames(data)=c("Type", "Gene", "Expression")
p=ggboxplot(data, x="Gene", y="Expression", color = "Type", 
	     ylab="Gene expression",
	     xlab="",
	     legend.title="Type",
	     palette = c("royalblue", "firebrick3"),
	     width=1)
p=p+rotate_x_text(60)
p1=p+stat_compare_means(aes(group=Type),
	      method="wilcox.test",
	      symnum.args=list(cutpoints = c(0, 0.001, 0.01, 0.05, 1), symbols = c("***", "**", "*", " ")),
	      label = "p.signif")
pdf(file="boxplot.pdf", width=8, height=6)
print(p1)
dev.off()
5.library(limma)
library(sva)
setwd(" ")    
files=c("TCGA.TPM.txt", "GSE31684.txt", "GSE32894.txt", "GSE13507.txt")  
geneList=list()
for(i in 1:length(files)){
    inputFile=files[i]
    rt=read.table(inputFile, header=T, sep="\t",check.names=F)
    header=unlist(strsplit(inputFile, "\\.|\\-"))
    geneList[[header[1]]]=as.vector(rt[,1])
}
intersectGenes=Reduce(intersect, geneList)
allTab=data.frame()
batchType=c()
for(i in 1:length(files)){
    inputFile=files[i]
    header=unlist(strsplit(inputFile, "\\.|\\-"))
    rt=read.table(inputFile, header=T, sep="\t", check.names=F)
    rt=as.matrix(rt)
    rownames(rt)=rt[,1]
    exp=rt[,2:ncol(rt)]
    dimnames=list(rownames(exp),colnames(exp))
    data=matrix(as.numeric(as.matrix(exp)),nrow=nrow(exp),dimnames=dimnames)
    rt=avereps(data)
    colnames(rt)=paste0(header[1], "_", colnames(rt))
    #��TCGAɾ��������Ʒ
    if(header[1] == "TCGA"){
		group=sapply(strsplit(colnames(rt),"\\-"), "[", 4)
		group=sapply(strsplit(group,""), "[", 1)
		rt=rt[,group==0]
		rt=t(rt)
		row.names(rt)=gsub("(.*?)\\-(.*?)\\-(.*?)\\-.*", "\\1\\-\\2\\-\\3", row.names(rt))
		rt=avereps(rt)
		rt=t(rt)
    }
    qx=as.numeric(quantile(rt, c(0, 0.25, 0.5, 0.75, 0.99, 1.0), na.rm=T))
    LogC=( (qx[5]>100) || ( (qx[6]-qx[1])>50 && qx[2]>0) )
    if(LogC){
    	rt[rt<0]=0
        rt=log2(rt+1)}
    if(header[1] != "TCGA"){
    	rt=normalizeBetweenArrays(rt)
    }
    if(i==1){
    	allTab=rt[intersectGenes,]
    }else{
    	allTab=cbind(allTab, rt[intersectGenes,])
    }
    batchType=c(batchType, rep(i,ncol(rt)))
}
outTab=ComBat(allTab, batchType, par.prior=TRUE)
outTab=rbind(geneNames=colnames(outTab), outTab)
write.table(outTab, file="merge.txt", sep="\t", quote=F, col.names=F)
6.library(limma)          
expFile="merge.txt"      
geneFile="gene.txt"      
setwd("") 
rt=read.table(expFile, header=T, sep="\t", check.names=F)
rt=as.matrix(rt)
rownames(rt)=rt[,1]
exp=rt[,2:ncol(rt)]
dimnames=list(rownames(exp),colnames(exp))
data=matrix(as.numeric(as.matrix(exp)),nrow=nrow(exp),dimnames=dimnames)
data=avereps(data)
data=data[rowMeans(data)>0,]
gene=read.table(geneFile, header=T, sep="\t", check.names=F)
sameGene=intersect(as.vector(gene[,1]), rownames(data))
geneExp=data[sameGene,]
out=rbind(ID=colnames(geneExp),geneExp)
write.table(out,file="ICDGeneExp.txt",sep="\t",quote=F,col.names=F)
7.library(maftools)    
setwd("")     
geneRT=read.table("gene.txt", header=T, sep="\t", check.names=F, row.names=1)
gene=row.names(geneRT)
pdf(file="oncoplot.pdf", width=10, height=8)
maf=read.maf(maf="input.maf")
oncoplot(maf=maf, fontSize = 0.6, genes=gene, draw_titv=T )
dev.off()
8.library(limma)
library(ggpubr)
expFile="ICDGeneExp.txt"     
mutFile="mutMatrix.txt"      
mutGene="PIK3CA"        
setwd("")  
exp=read.table(expFile, header=T, sep="\t", check.names=F, row.names=1)
colnames(exp)=gsub("(.*?)\\_(.*?)", "\\2", colnames(exp))
exp=t(exp)
mut=read.table(mutFile, header=T, sep="\t", check.names=F, row.names=1)
mut=t(mut[mutGene,,drop=F])
colnames(mut)=c("Type")
sameSample=intersect(row.names(mut), row.names(exp))
mut=mut[sameSample,,drop=F]
exp=exp[sameSample,,drop=F]
data=cbind(as.data.frame(exp), as.data.frame(mut))
data$Type=paste0(mutGene, " " , data$Type)
data$Type=factor(data$Type, levels=c(paste0(mutGene, " Wild"), paste0(mutGene, " Mutation")) )
group=levels(factor(data$Type))
comp=combn(group,2)
my_comparisons=list()
for(i in 1:ncol(comp)){my_comparisons[[i]]<-comp[,i]}
for(gene in colnames(data)[1:(ncol(data)-1)]){
	data1=data[,c(gene, "Type")]
	colnames(data1)=c("expression", "Type")
	boxplot=ggboxplot(data1, x="Type", y="expression", fill="Type",
				      xlab="",
				      ylab=paste0(gene, " expression"),
				      legend.title="",
				      palette=c("#0066FF", "#FF0000") )+ 
		stat_compare_means(comparisons = my_comparisons)
	pdf(file=paste0(mutGene, "(mut)_", gene,".pdf"), width=5, height=4.5)
	print(boxplot)
	dev.off()
}
9.library(limma)
library(survival)
library(survminer)
expFile="ICDGeneExp.txt"     
cliFile="time.txt"           
setwd("C:\\Users\\qq815\\Desktop\\ZW-BLCA\\old\\21.ICDsur")   
rt=read.table(expFile, header=T, sep="\t", check.names=F)
rt=as.matrix(rt)
rownames(rt)=rt[,1]
exp=rt[,2:ncol(rt)]
dimnames=list(rownames(exp), colnames(exp))
data=matrix(as.numeric(as.matrix(exp)), nrow=nrow(exp), dimnames=dimnames)
data=avereps(data)
data=data[rowMeans(data)>0,]
data=t(data)
rownames(data)=gsub("(.*?)\\_(.*?)", "\\2", rownames(data))
cli=read.table(cliFile, header=T, sep="\t", check.names=F, row.names=1)   
cli$futime=cli$futime/365
sameSample=intersect(row.names(data), row.names(cli))
data=data[sameSample,]
cli=cli[sameSample,]
rt=cbind(cli, data)
outTab=data.frame()
km=c()
for(i in colnames(rt[,3:ncol(rt)])){
	#cox����
	cox <- coxph(Surv(futime, fustat) ~ rt[,i], data = rt)
	coxSummary = summary(cox)
	coxP=coxSummary$coefficients[,"Pr(>|z|)"]
	outTab=rbind(outTab,
			         cbind(id=i,
			         HR=coxSummary$conf.int[,"exp(coef)"],
			         HR.95L=coxSummary$conf.int[,"lower .95"],
			         HR.95H=coxSummary$conf.int[,"upper .95"],
			         pvalue=coxSummary$coefficients[,"Pr(>|z|)"])
			        )
	data=rt[,c("futime", "fustat", i)]
	colnames(data)=c("futime", "fustat", "gene")
	#��ȡ����cutoff
	res.cut=surv_cutpoint(data, time = "futime", event = "fustat", variables =c("gene"))
	res.cat=surv_categorize(res.cut)
	fit=survfit(Surv(futime, fustat) ~gene, data = res.cat)
	#print(paste0(i, " ", res.cut$cutpoint[1]))
	diff=survdiff(Surv(futime, fustat) ~gene,data =res.cat)
	pValue=1-pchisq(diff$chisq, df=1)
	km=c(km, pValue)
	if(pValue<0.05){
		if(pValue<0.001){
			pValue="p<0.001"
		}else{
			pValue=paste0("p=",sprintf("%.03f",pValue))
		}
		surPlot=ggsurvplot(fit,
						   data=res.cat,
						   pval=pValue,
						   pval.size=6,
						   legend.title=i,
						   legend.labs=c("high","low"),
						   xlab="Time(years)",
						   ylab="Overall survival",
						   palette=c("firebrick3", "royalblue"),
						   break.time.by=1,
						   conf.int=T,
						   risk.table=TRUE,
						   risk.table.title="",
						   risk.table.height=.25)
		pdf(file=paste0("sur.", i, ".pdf"),onefile = FALSE,
			width = 6,         
			height =5)         
		print(surPlot)
		dev.off()
	}
}

outTab=cbind(outTab, km)
write.table(outTab,file="uniCox.txt",sep="\t",row.names=F,quote=F)
10.
library(igraph)
library(psych)
library(reshape2)
library("RColorBrewer")
GeneExpfile <- "ICDGeneExp.txt"    
Genefile <- "gene.txt"            
Coxfile <- "uniCox.txt"         
setwd("")  
gene.group <- read.table(Genefile,header=T,sep="\t")
gene.exp <- read.table(GeneExpfile,header=T,sep="\t",row.names=1)
gene.cox <- read.table(Coxfile,header=T,sep="\t")
colnames(gene.group) <- c('id','group')
genelist <- intersect(gene.group$id, gene.cox$id)
genelist <- intersect(genelist, rownames(gene.exp))
gene.group <- gene.group[match(genelist,gene.group$id),]
gene.group <- gene.group[order(gene.group$group),]
gene.exp <- gene.exp[match(gene.group$id,rownames(gene.exp)),]
gene.cox <- gene.cox[match(gene.group$id,gene.cox$id),]
gene.cor <- corr.test(t(gene.exp))
gene.cor.cor <- gene.cor$r
gene.cor.pvalue <- gene.cor$p
gene.cor.cor[upper.tri(gene.cor.cor)] = NA
gene.cor.pvalue[upper.tri(gene.cor.pvalue)] = NA
gene.cor.cor.melt <- melt(gene.cor.cor)   #gene1 \t gene2 \t cor
gene.cor.pvalue.melt <- melt(gene.cor.pvalue)
gene.melt <- data.frame(from = gene.cor.cor.melt$Var2,to=gene.cor.cor.melt$Var1,cor=gene.cor.cor.melt$value,pvalue=gene.cor.pvalue.melt$value)
gene.melt <- gene.melt[gene.melt$from!=gene.melt$to&!is.na(gene.melt$pvalue),,drop=F]
gene.edge <- gene.melt[gene.melt$pvalue<0.0001,,drop=F]
gene.edge$color <- ifelse(gene.edge$cor>0,'pink','#6495ED')
gene.edge$weight <- abs(gene.edge$cor)*6
gene.node <- gene.group
group.color <- colorRampPalette(brewer.pal(9, "Set1"))(length(unique(gene.node$group)))
gene.node$color <- group.color[as.numeric(as.factor(gene.node$group))]
gene.node$shape <- "circle"
gene.node$frame <- ifelse(gene.cox$HR>1,'purple',"green")
gene.node$pvalue <- gene.cox$pvalue
pvalue.breaks <- c(0,0.0001,0.001,0.01,0.05,1)
pvalue.size <- c(16,14,12,10,8)
cutpvalue <- cut(gene.node$pvalue,breaks=pvalue.breaks)
gene.node$size <- pvalue.size[as.numeric(cutpvalue)]
nodefile <- "network.node.txt"
edgefile <- "network.edge.txt"
write.table(gene.node, nodefile, sep="\t", col.names=T, row.names=F, quote=F)
write.table(gene.edge, edgefile, sep="\t", col.names=T, row.names=F, quote=F)
node = read.table(nodefile, header=T, sep="\t", comment.char="")
edge = read.table(edgefile, header=T, sep="\t", comment.char="")
g = graph.data.frame(edge,directed = FALSE)
node = node[match(names(components(g)$membership),node$id),]
if(!is.na(match('color',colnames(node)))) V(g)$color = node$color
if(!is.na(match('size',colnames(node)))) V(g)$size = node$size
if(!is.na(match('shape',colnames(node)))) V(g)$shape = node$shape
if(!is.na(match('frame',colnames(node)))) V(g)$frame = node$frame
pdf(file="network.pdf", width=10, height=8)
par(mar=c(0,0,0,0))
layout(matrix(c(1,1,4,2,3,4),nc=2),height=c(4,4,2),width=c(8,3))
coord = layout_in_circle(g)
degree.x = acos(coord[,1])
degree.y = asin(coord[,2])
degree.alpha = c()
for(i in 1:length(degree.x)){
	if(degree.y[i]<0) degree.alpha=c(degree.alpha,2*pi-degree.x[i]) else degree.alpha=c(degree.alpha,degree.x[i])
}
degree.cut.group = (0:8)/4*pi
degree.cut.group[1] = -0.0001
degree.cut = cut(degree.alpha,degree.cut.group)
degree.degree = c(-pi/4,-pi/4,-pi/2,-pi/2,pi/2,pi/2,pi/2,pi/4)
degree = degree.degree[as.numeric(degree.cut)]
values <- lapply(node$id,function(x)c(1,1))
V(g)$pie.color = lapply(1:nrow(node),function(x)c(node$color[x],node$frame[x]))
V(g)$frame = NA 
plot(g,layout=layout_in_circle,vertex.shape="pie",vertex.pie=values,
	vertex.label.cex=V(g)$lable.cex,edge.width = E(g)$weight,edge.arrow.size=0,
	vertex.label.color=V(g)$color,vertex.frame.color=V(g)$frame,edge.color=E(g)$color,
	vertex.label.cex=2,vertex.label.font=2,vertex.size=V(g)$size,edge.curved=0.4,
	vertex.color=V(g)$color,vertex.label.dist=1,vertex.label.degree=degree)
# label.degree : zero means to the right; and pi means to the left; up is -pi/2 and down is pi/2;  The default value is -pi/4
# label.dist If it is 0 then the label is centered on the vertex; If it is 1 then the label is displayed beside the vertex.
par(mar=c(0,0,0,0))
plot(1,type="n",xlab="",ylab="",axes=F)
groupinfo = unique(data.frame(group=node$group,color=node$color))
legend("left",legend=groupinfo$group,col=groupinfo$color,pch=16,bty="n",cex=3)
par(mar=c(0,0,0,0))
plot(1,type="n",xlab="",ylab="",axes=F)
legend("left",legend=c('Risk factors','Favorable factors'),col=c('purple','green'),pch=16,bty="n",cex=2.5)
par(mar=c(0,0,0,0))
plot(1,type="n",xlab="",axes=F,ylab="")
legend("top",legend=c('Postive correlation with P<0.0001','Negative correlation with P<0.0001'),lty=1,lwd=4,col=c('pink','#6495ED'),bty="n",cex=2.2)
legend('bottom',legend=c(0.0001,0.001,0.01,0.05,1),pch=16,pt.cex=c(1.6,1.4,1.2,1,0.8)*6,bty="n",ncol=5,cex=2.2,col="black",title="Cox test, pvalue")
dev.off()
11.library(ConsensusClusterPlus)       
expFile="ICDGeneExp.txt"           
workDir=""     
setwd(workDir)      
data=read.table(expFile, header=T, sep="\t", check.names=F, row.names=1)
data=as.matrix(data)
maxK=9
results=ConsensusClusterPlus(data,
              maxK=maxK,
              reps=1000,
              pItem=0.8,
              pFeature=1,
              title=workDir,
              clusterAlg="pam",
              distance="euclidean",
              seed=123456,
              plot="png")
clusterNum=2     
cluster=results[[clusterNum]][["consensusClass"]]
cluster=as.data.frame(cluster)
colnames(cluster)=c("ICDcluster")
letter=c("A","B","C","D","E","F","G")
uniqClu=levels(factor(cluster$ICDcluster))
cluster$ICDcluster=letter[match(cluster$ICDcluster, uniqClu)]
clusterOut=rbind(ID=colnames(cluster), cluster)
write.table(clusterOut, file="ICDCluster.txt", sep="\t", quote=F, col.names=F)
12.library(survival)
library(survminer)
clusterFile="ICDCluster.txt"   
cliFile="time.txt"              
setwd("")     
cluster=read.table(clusterFile, header=T, sep="\t", check.names=F, row.names=1)
rownames(cluster)=gsub("(.*?)\\_(.*?)", "\\2", rownames(cluster))
cli=read.table(cliFile, header=T, sep="\t", check.names=F, row.names=1)
colnames(cli)=c("futime", "fustat")
cli$futime=cli$futime/365
sameSample=intersect(row.names(cluster), row.names(cli))
rt=cbind(cli[sameSample,,drop=F], cluster[sameSample,,drop=F])
length=length(levels(factor(rt$ICDcluster)))
diff=survdiff(Surv(futime, fustat) ~ ICDcluster, data = rt)
pValue=1-pchisq(diff$chisq, df=length-1)
if(pValue<0.001){
	pValue="p<0.001"
}else{
	pValue=paste0("p=",sprintf("%.03f",pValue))
}
fit <- survfit(Surv(futime, fustat) ~ ICDcluster, data = rt)
#print(surv_median(fit))
bioCol=c("royalblue","firebrick3","limegreen","maroon1","#7CC767","#223D6C","#D20A13","#FFD121","#088247","#11AA4D")
bioCol=bioCol[1:length]
surPlot=ggsurvplot(fit, 
		           data=rt,
		           conf.int=F,
		           pval=pValue,
		           pval.size=6,
		           legend.title="Cluster",
		           legend.labs=levels(factor(rt[,"ICDcluster"])),
		           legend = c(0.9, 0.85),
		           font.legend=10,
		           xlab="Time(years)",
		           break.time.by = 1,
		           palette = bioCol,
		           surv.median.line = "hv",
		           risk.table=T,
		           cumevents=F,
		           risk.table.height=.30)
pdf(file="survival.pdf",onefile = FALSE,width=7,height=5.5)
print(surPlot)
dev.off()
13.library(pheatmap)      
expFile="m6aGeneExp.txt"        
clusterFile="m6aCluster.txt"    
cliFile="clinical.txt"          
setwd("")    
exp=read.table(expFile, header=T, sep="\t", check.names=F, row.names=1)
exp=t(exp)
cluster=read.table(clusterFile, header=T, sep="\t", check.names=F, row.names=1)
sameSample=intersect(row.names(exp), row.names(cluster))
exp=exp[sameSample, , drop=F]
cluster=cluster[sameSample, , drop=F]
expCluster=cbind(exp, cluster)
Project=gsub("(.*?)\\_.*", "\\1", rownames(expCluster))
rownames(expCluster)=gsub("(.*?)\\_(.*?)", "\\2", rownames(expCluster))
expCluster=cbind(expCluster, Project)
cli=read.table(cliFile, header=T, sep="\t", check.names=F, row.names=1)
sameSample=intersect(row.names(expCluster), row.names(cli))
expCluster=expCluster[sameSample,,drop=F]
cli=cli[sameSample,,drop=F]
data=cbind(expCluster, cli)
data=data[order(data$ICDcluster),]
Type=data[,((ncol(exp)+1):ncol(data))]
data=t(data[,1:ncol(exp)])
bioCol=c("#0066FF","#FF9900","#FF0000","#6E568C","#7CC767","#223D6C","#D20A13","#FFD121","#088247","#11AA4D")
ann_colors=list()
m6aCluCol=bioCol[1:length(levels(factor(Type$ICDcluster)))]
names(m6aCluCol)=levels(factor(Type$ICDcluster))
ann_colors[["ICDcluster"]]=m6aCluCol
pdf("heatmap.pdf", height=5, width=8)
pheatmap(data,
         annotation=Type,
         annotation_colors = ann_colors,
         color = colorRampPalette(c(rep("royalblue",5), "white", rep("firebrick3",5)))(100),
         cluster_cols =F,
         cluster_rows =F,
         scale="row",
         show_colnames=F,
         fontsize=6,
         fontsize_row=6,
         fontsize_col=6)
dev.off()
14.library(limma)
library(GSEABase)
library(GSVA)
library(pheatmap)
expFile="merge.txt"               
clusterFile="m6aCluster.txt"      
gmtFile="c5.go.v7.5.1.symbols.gmt"                    
setwd("")     
rt=read.table(expFile, header=T, sep="\t", check.names=F)
rt=as.matrix(rt)
rownames(rt)=rt[,1]
exp=rt[,2:ncol(rt)]
dimnames=list(rownames(exp), colnames(exp))
data=matrix(as.numeric(as.matrix(exp)), nrow=nrow(exp), dimnames=dimnames)
data=avereps(data)
geneSets=getGmt(gmtFile, geneIdType=SymbolIdentifier())
gsvaResult=gsva(data, 
                geneSets, 
                min.sz=10, 
                max.sz=500, 
                verbose=TRUE,
                parallel.sz=1)
gsvaOut=rbind(id=colnames(gsvaResult), gsvaResult)
write.table(gsvaOut, file="gsvaOut.txt", sep="\t", quote=F, col.names=F)
cluster=read.table(clusterFile, header=T, sep="\t", check.names=F, row.names=1)
gsvaResult=t(gsvaResult)
sameSample=intersect(row.names(gsvaResult), row.names(cluster))
gsvaResult=gsvaResult[sameSample,,drop=F]
cluster=cluster[sameSample,,drop=F]
gsvaCluster=cbind(gsvaResult, cluster)
Project=gsub("(.*?)\\_.*", "\\1", rownames(gsvaCluster))
gsvaCluster=cbind(gsvaCluster, Project)
adj.P.Val.Filter=0.05
allType=as.vector(gsvaCluster$ICDcluster)
comp=combn(levels(factor(allType)), 2)
for(i in 1:ncol(comp)){
	treat=gsvaCluster[gsvaCluster$ICDcluster==comp[2,i],]
	con=gsvaCluster[gsvaCluster$ICDcluster==comp[1,i],]
	data=rbind(con, treat)
	Type=as.vector(data$ICDcluster)
	ann=data[,c(ncol(data), (ncol(data)-1))]
	data=t(data[,-c((ncol(data)-1), ncol(data))])
	design=model.matrix(~0+factor(Type))
	colnames(design)=levels(factor(Type))
	fit=lmFit(data, design)
	contrast=paste0(comp[2,i], "-", comp[1,i])
	cont.matrix=makeContrasts(contrast, levels=design)
	fit2=contrasts.fit(fit, cont.matrix)
	fit2=eBayes(fit2)
	allDiff=topTable(fit2,adjust='fdr',number=200000)
	allDiffOut=rbind(id=colnames(allDiff),allDiff)
	write.table(allDiffOut, file=paste0(contrast, ".all.txt"), sep="\t", quote=F, col.names=F)
	diffSig=allDiff[with(allDiff, (abs(logFC)>0.1 & adj.P.Val < adj.P.Val.Filter )), ]
	diffSigOut=rbind(id=colnames(diffSig),diffSig)
	write.table(diffSigOut, file=paste0(contrast, ".diff.txt"), sep="\t", quote=F, col.names=F)
	bioCol=c("#0066FF","#FF9900","#FF0000","#6E568C","#7CC767","#223D6C","#D20A13","#FFD121","#088247","#11AA4D")
	ann_colors=list()
	m6aCluCol=bioCol[1:length(levels(factor(allType)))]
	names(m6aCluCol)=levels(factor(allType))
	ann_colors[["ICDcluster"]]=m6aCluCol[c(comp[1,i], comp[2,i])]
	termNum=20
	diffTermName=as.vector(rownames(diffSig))
	diffLength=length(diffTermName)
	if(diffLength<termNum){termNum=diffLength}
	hmGene=diffTermName[1:termNum]
	hmExp=data[hmGene,]
	pdf(file=paste0(contrast,".heatmap.pdf"),height=6,width=10)
	pheatmap(hmExp, 
	         annotation=ann,
	         annotation_colors = ann_colors,
	         color = colorRampPalette(c(rep("royalblue",2), "white", rep("firebrick3",2)))(50),
	         cluster_cols =F,
	         show_colnames = F,
	         gaps_col=as.vector(cumsum(table(Type))),
	         scale="row",
	         fontsize = 10,
	         fontsize_row=7,
	         fontsize_col=10)
	dev.off()
}
15.library(reshape2)
library(ggpubr)
library(limma)
library(GSEABase)
library(GSVA)
expFile="merge.txt"        
gmtFile="immune.gmt"        
clusterFile="m6aCluster.txt"       
setwd("")     
rt=read.table(expFile, header=T, sep="\t", check.names=F)
rt=as.matrix(rt)
rownames(rt)=rt[,1]
exp=rt[,2:ncol(rt)]
dimnames=list(rownames(exp),colnames(exp))
data=matrix(as.numeric(as.matrix(exp)),nrow=nrow(exp),dimnames=dimnames)
data=avereps(data)
geneSets=getGmt(gmtFile, geneIdType=SymbolIdentifier())
ssgseaScore=gsva(data, geneSets, method='ssgsea', kcdf='Gaussian', abs.ranking=TRUE)
normalize=function(x){
  return((x-min(x))/(max(x)-min(x)))}
ssgseaScore=normalize(ssgseaScore)
ssgseaOut=rbind(id=colnames(ssgseaScore), ssgseaScore)
write.table(ssgseaOut,file="ssGSEA.result.txt",sep="\t",quote=F,col.names=F)
cluster=read.table(clusterFile, header=T, sep="\t", check.names=F, row.names=1)
ssgseaScore=t(ssgseaScore)
sameSample=intersect(row.names(ssgseaScore), row.names(cluster))
ssgseaScore=ssgseaScore[sameSample,,drop=F]
cluster=cluster[sameSample,,drop=F]
scoreCluster=cbind(ssgseaScore, cluster)
data=melt(scoreCluster, id.vars=c("ICDcluster"))
colnames(data)=c("ICDcluster", "Immune", "Fraction")
bioCol=c("#0066FF","#FF0000","#FF9900","#6E568C","#7CC767","#223D6C","#D20A13","#FFD121","#088247","#11AA4D")
bioCol=bioCol[1:length(levels(factor(data[,"ICDcluster"])))]
p=ggboxplot(data, x="Immune", y="Fraction", color="ICDcluster", 
     ylab="Immune infiltration",
     xlab="",
     legend.title="ICDcluster",
     palette=bioCol)
p=p+rotate_x_text(50)
pdf(file="boxplot.pdf", width=8, height=6.5)                    
p+stat_compare_means(aes(group=ICDcluster),symnum.args=list(cutpoints = c(0, 0.001, 0.01, 0.05, 1), symbols = c("***", "**", "*", "ns")),label = "p.signif")
dev.off()
16.library(limma)
library(ggplot2)
expFile="m6aGeneExp.txt"         
clusterFile="m6aCluster.txt"   
setwd("")     
rt=read.table(expFile, header=T, sep="\t", check.names=F)
rt=as.matrix(rt)
rownames(rt)=rt[,1]
exp=rt[,2:ncol(rt)]
dimnames=list(rownames(exp),colnames(exp))
data=matrix(as.numeric(as.matrix(exp)),nrow=nrow(exp),dimnames=dimnames)
data=avereps(data)
data=data[rowMeans(data)>0,]
data=t(data)
data.pca=prcomp(data, scale. = TRUE)
pcaPredict=predict(data.pca)
write.table(pcaPredict, file="newTab.xls", quote=F, sep="\t")
cluster=read.table(clusterFile, header=T, sep="\t", check.names=F, row.names=1)
ICDcluster=as.vector(cluster[,1])
bioCol=c("#0066FF","#FF9900","#FF0000","#6E568C","#7CC767","#223D6C","#D20A13","#FFD121","#088247","#11AA4D")
m6aCluCol=bioCol[1:length(levels(factor(ICDcluster)))]
PCA=data.frame(PC1=pcaPredict[,1], PC2=pcaPredict[,2], ICDcluster=ICDcluster)
PCA.mean=aggregate(PCA[,1:2], list(ICDcluster=PCA$ICDcluster), mean)
pdf(file="PCA.pdf", height=5, width=6.5)
ggplot(data = PCA, aes(PC1, PC2)) + geom_point(aes(color = ICDcluster)) +
	scale_colour_manual(name="ICDcluster", values =m6aCluCol)+
    theme_bw()+
    theme(plot.margin=unit(rep(1.5,4),'lines'))+
    annotate("text",x=PCA.mean$PC1, y=PCA.mean$PC2, label=PCA.mean$ICDcluster, cex=7)+
    theme(panel.grid.major = element_blank(), panel.grid.minor = element_blank())
dev.off()
17.library(limma) 
library(VennDiagram)
expFile="merge.txt"        
cluFile="m6aCluster.txt"     
adj.P.Val.Filter=0.001       
setwd("")     
rt=read.table(expFile, header=T, sep="\t", check.names=F)
rt=as.matrix(rt)
rownames(rt)=rt[,1]
exp=rt[,2:ncol(rt)]
dimnames=list(rownames(exp),colnames(exp))
data=matrix(as.numeric(as.matrix(exp)),nrow=nrow(exp),dimnames=dimnames)
data=avereps(data)
data=data[rowMeans(data)>0,]
cluster=read.table(cluFile, header=T, sep="\t", check.names=F, row.names=1)
sameSample=intersect(colnames(data), row.names(cluster))
data=data[,sameSample]
cluster=cluster[sameSample,]
logFCfilter=1
geneList=list()
Type=as.vector(cluster)
design=model.matrix(~0+factor(Type))
colnames(design)=levels(factor(Type))
comp=combn(levels(factor(Type)), 2)
allDiffGenes=c()
for(i in 1:ncol(comp)){
	fit=lmFit(data, design)
	contrast=paste0(comp[2,i], "-", comp[1,i])
	#print(contrast)
	cont.matrix=makeContrasts(contrast, levels=design)
	fit2=contrasts.fit(fit, cont.matrix)
	fit2=eBayes(fit2)
	allDiff=topTable(fit2,adjust='fdr',number=200000)
	allDiffOut=rbind(id=colnames(allDiff),allDiff)
	write.table(allDiffOut, file=paste0(contrast, ".all.txt"), sep="\t", quote=F, col.names=F)
	diffSig=allDiff[with(allDiff, (abs(logFC)>logFCfilter & adj.P.Val < adj.P.Val.Filter )), ]
	diffSigOut=rbind(id=colnames(diffSig),diffSig)
	write.table(diffSigOut, file=paste0(contrast, ".diff.txt"), sep="\t", quote=F, col.names=F)
	geneList[[contrast]]=row.names(diffSig)
}
venn.plot=venn.diagram(geneList,filename=NULL,fill=rainbow(length(geneList)) )
pdf(file="venn.pdf", width=5, height=5)
grid.draw(venn.plot)
dev.off()
interGenes=Reduce(intersect,geneList)
write.table(file="interGene.txt",interGenes,sep="\t",quote=F,col.names=F,row.names=F)
interGeneExp=data[interGenes,]
interGeneExp=rbind(id=colnames(interGeneExp), interGeneExp)
write.table(interGeneExp, file="interGeneExp.txt", sep="\t", quote=F, col.names=F)
18.library("clusterProfiler")
library("org.Hs.eg.db")
library("enrichplot")
library("ggplot2")
pvalueFilter=0.05       
qvalueFilter=0.05       
colorSel="qvalue"
if(qvalueFilter>0.05){
	colorSel="pvalue"
}
setwd("")       
rt=read.table("interGene.txt", header=F, sep="\t", check.names=F)   
genes=unique(as.vector(rt[,1]))
entrezIDs=mget(genes, org.Hs.egSYMBOL2EG, ifnotfound=NA)
entrezIDs=as.character(entrezIDs)
gene=entrezIDs[entrezIDs!="NA"]        
#gene=gsub("c\\(\"(\\d+)\".*", "\\1", gene)
kk=enrichGO(gene=gene, OrgDb=org.Hs.eg.db, pvalueCutoff=1, qvalueCutoff=1, ont="all", readable=T)
GO=as.data.frame(kk)
GO=GO[(GO$pvalue<pvalueFilter & GO$qvalue<qvalueFilter),]
write.table(GO, file="GO.txt", sep="\t", quote=F, row.names = F)
showNum=10
#if(nrow(GO)<30){
#	showNum=nrow(GO)
#}
pdf(file="barplot.pdf", width=15, height=12)
bar=barplot(kk, drop=TRUE, showCategory=showNum, label_format=100, split="ONTOLOGY", color=colorSel) + facet_grid(ONTOLOGY~., scale='free')
print(bar)
dev.off()
pdf(file="bubble.pdf", width=15, height=12)
bub=dotplot(kk, showCategory=showNum, orderBy="GeneRatio",label_format=100, split="ONTOLOGY", color=colorSel) + facet_grid(ONTOLOGY~., scale='free')
print(bub)
dev.off()
19.library("clusterProfiler")
library("org.Hs.eg.db")
library("enrichplot")
library("ggplot2")
pvalueFilter=0.05        
qvalueFilter=0.05        
colorSel="qvalue"
if(qvalueFilter>0.05){
	colorSel="pvalue"
}
	
setwd("")          
rt=read.table("interGene.txt", header=F, sep="\t", check.names=F)     
genes=unique(as.vector(rt[,1]))
entrezIDs=mget(genes, org.Hs.egSYMBOL2EG, ifnotfound=NA)
entrezIDs=as.character(entrezIDs)
rt=data.frame(genes, entrezID=entrezIDs)
gene=entrezIDs[entrezIDs!="NA"]     
#gene=gsub("c\\(\"(\\d+)\".*", "\\1", gene)
kk <- enrichKEGG(gene=gene, organism="hsa", pvalueCutoff=1, qvalueCutoff=1)
KEGG=as.data.frame(kk)
KEGG$geneID=as.character(sapply(KEGG$geneID,function(x)paste(rt$genes[match(strsplit(x,"/")[[1]],as.character(rt$entrezID))],collapse="/")))
KEGG=KEGG[(KEGG$pvalue<pvalueFilter & KEGG$qvalue<qvalueFilter),]
write.table(KEGG, file="KEGG.txt", sep="\t", quote=F, row.names = F)
showNum=30
if(nrow(KEGG)<showNum){
	showNum=nrow(KEGG)
}
pdf(file="barplot.pdf", width=15, height=12)
barplot(kk, drop=TRUE, showCategory=showNum, label_format=100, color=colorSel)
dev.off()
pdf(file="bubble.pdf", width = 15, height = 12)
dotplot(kk, showCategory=showNum, orderBy="GeneRatio", label_format=100, color=colorSel)
dev.off()
20.library(limma)
library(survival)
expFile="interGeneExp.txt"    
cliFile="time.txt"             
setwd("")    
rt=read.table(expFile, header=T, sep="\t", check.names=F)
rt=as.matrix(rt)
rownames(rt)=rt[,1]
exp=rt[,2:ncol(rt)]
dimnames=list(rownames(exp), colnames(exp))
data=matrix(as.numeric(as.matrix(exp)), nrow=nrow(exp), dimnames=dimnames)
data=avereps(data)
data=data[rowMeans(data)>0,]
data1=t(data)
rownames(data1)=gsub("(.*?)\\_(.*?)", "\\2", rownames(data1))
cli=read.table(cliFile, header=T, sep="\t", check.names=F, row.names=1)    
cli$futime=cli$futime/365
sameSample=intersect(row.names(data1), row.names(cli))
data1=data1[sameSample,,drop=F]
cli=cli[sameSample,,drop=F]
rt=cbind(cli, data1)
outTab=data.frame()
sigGenes=c()
for(i in colnames(rt[,3:ncol(rt)])){
	cox <- coxph(Surv(futime, fustat) ~ rt[,i], data = rt)
	coxSummary = summary(cox)
	coxP=coxSummary$coefficients[,"Pr(>|z|)"]
	if(coxP<0.05){
		sigGenes=c(sigGenes,i)
		outTab=rbind(outTab,
				         cbind(id=i,
				         HR=coxSummary$conf.int[,"exp(coef)"],
				         HR.95L=coxSummary$conf.int[,"lower .95"],
				         HR.95H=coxSummary$conf.int[,"upper .95"],
				         pvalue=coxSummary$coefficients[,"Pr(>|z|)"])
				        )
	}
}
write.table(outTab,file="uniCox.txt",sep="\t",row.names=F,quote=F)
sigGeneExp=data[sigGenes,]
sigGeneExp=rbind(id=colnames(sigGeneExp), sigGeneExp)
write.table(sigGeneExp, file="uniSigGeneExp.txt", sep="\t", quote=F, col.names=F)
21.library(limma)
library(ConsensusClusterPlus)
expFile="uniSigGeneExp.txt"    
workDir=""   
setwd(workDir)   
rt=read.table(expFile, header=T, sep="\t", check.names=F)
rt=as.matrix(rt)
rownames(rt)=rt[,1]
exp=rt[,2:ncol(rt)]
dimnames=list(rownames(exp), colnames(exp))
data=matrix(as.numeric(as.matrix(exp)), nrow=nrow(exp), dimnames=dimnames)
data=avereps(data)
data=data[rowMeans(data)>0,]
maxK=9
results=ConsensusClusterPlus(data,
              maxK=maxK,
              reps=50,
              pItem=0.8,
              pFeature=1,
              title=workDir,
              clusterAlg="km",
              distance="euclidean",
              seed=123456,
              plot="png")
clusterNum=2      
cluster=results[[clusterNum]][["consensusClass"]]
cluster=as.data.frame(cluster)
colnames(cluster)=c("geneCluster")
letter=c("A","B","C","D","E","F","G")
uniqClu=levels(factor(cluster$geneCluster))
cluster$geneCluster=letter[match(cluster$geneCluster, uniqClu)]
clusterOut=rbind(ID=colnames(cluster), cluster)
write.table(clusterOut, file="geneCluster.txt", sep="\t", quote=F, col.names=F)
22.library(survival)
library(survminer)
clusterFile="geneCluster.txt"    
cliFile="time.txt"              
setwd("")     
cluster=read.table(clusterFile, header=T, sep="\t", check.names=F, row.names=1)
rownames(cluster)=gsub("(.*?)\\_(.*?)", "\\2", rownames(cluster))
cli=read.table(cliFile, header=T, sep="\t", check.names=F, row.names=1)
colnames(cli)=c("futime", "fustat")
cli$futime=cli$futime/365
sameSample=intersect(row.names(cluster), row.names(cli))
rt=cbind(cli[sameSample,,drop=F], cluster[sameSample,,drop=F])
length=length(levels(factor(rt$geneCluster)))
diff=survdiff(Surv(futime, fustat) ~ geneCluster, data = rt)
pValue=1-pchisq(diff$chisq, df=length-1)
if(pValue<0.001){
	pValue="p<0.001"
}else{
	pValue=paste0("p=",sprintf("%.03f",pValue))
}
fit <- survfit(Surv(futime, fustat) ~ geneCluster, data = rt)
bioCol=c("#0066FF","#FF9900","#FF0000","#6E568C","#7CC767","#223D6C","#D20A13","#FFD121","#088247","#11AA4D")
bioCol=bioCol[1:length(levels(factor(rt[,"geneCluster"])))]
surPlot=ggsurvplot(fit, 
		           data=rt,
		           conf.int=F,
		           pval=pValue,
		           pval.size=6,
		           legend.labs=levels(factor(rt[,"geneCluster"])),
		           legend.title="geneCluster",
		           legend = c(0.85, 0.85),
		           font.legend=10,
		           xlab="Time(years)",
		           break.time.by = 1,
		           palette = bioCol,
		           surv.median.line = "hv",
		           risk.table=T,
		           cumevents=F,
		           risk.table.height=.25)
pdf(file="survival.pdf", onefile = FALSE, width=7, height=5.5)
print(surPlot)
dev.off()
23.library(pheatmap)        
expFile="uniSigGeneExp.txt"       
geneCluFile="geneCluster.txt"     
m6aCluFile="m6aCluster.txt"      
cliFile="clinical.txt"          
setwd("") 
exp=read.table(expFile, header=T, sep="\t", check.names=F, row.names=1)
m6aClu=read.table(m6aCluFile, header=T, sep="\t", check.names=F, row.names=1)
geneClu=read.table(geneCluFile, header=T, sep="\t", check.names=F, row.names=1)
exp=as.data.frame(t(exp))
sameSample=intersect(row.names(exp), row.names(m6aClu))
exp=exp[sameSample,,drop=F]
expData=cbind(exp, geneCluster=geneClu[sameSample,], ICDcluster=m6aClu[sameSample,])
Project=gsub("(.*?)\\_.*", "\\1", rownames(expData))
rownames(expData)=gsub("(.*?)\\_(.*?)", "\\2", rownames(expData))
expData=cbind(expData, Project)
cli=read.table(cliFile, header=T, sep="\t", check.names=F, row.names=1)
sameSample=intersect(row.names(expData), row.names(cli))
expData=expData[sameSample,,drop=F]
cli=cli[sameSample,,drop=F]
data=cbind(expData, cli)
data=data[order(data$geneCluster),]
Type=data[,((ncol(data)-2-ncol(cli)):ncol(data))]
data=t(data[,1:(ncol(expData)-3)])
bioCol=c("#0066FF","#FF9900","#FF0000","#6E568C","#7CC767","#223D6C","#D20A13","#FFD121","#088247","#11AA4D")
ann_colors=list()
m6Acol=bioCol[1:length(levels(factor(Type$ICDcluster)))]
names(m6Acol)=levels(factor(Type$ICDcluster))
ann_colors[["ICDcluster"]]=m6Acol
GENEcol=bioCol[1:length(levels(factor(Type$geneCluster)))]
names(GENEcol)=levels(factor(Type$geneCluster))
ann_colors[["geneCluster"]]=GENEcol
pdf("heatmap.pdf", height=6, width=8)
pheatmap(data,
         annotation=Type,
         annotation_colors = ann_colors,
         color = colorRampPalette(c(rep("royalblue",5), "white", rep("firebrick3",5)))(50),
         cluster_cols =F,
         cluster_rows =F,
         scale="row",
         show_colnames=F,
         show_rownames=F,
         fontsize=6,
         fontsize_row=2,
         fontsize_col=6)
dev.off()
24.library(limma)
library(reshape2)
library(ggpubr)
expFile="m6aGeneExp.txt"       
geneCluFile="geneCluster.txt"   
setwd("")   
rt=read.table(expFile, header=T, sep="\t", check.names=F)
rt=as.matrix(rt)
rownames(rt)=rt[,1]
exp=rt[,2:ncol(rt)]
dimnames=list(rownames(exp),colnames(exp))
data=matrix(as.numeric(as.matrix(exp)),nrow=nrow(exp),dimnames=dimnames)
data=avereps(data)
data=t(data)
geneClu=read.table(geneCluFile, header=T, sep="\t", check.names=F, row.names=1)
sameSample=intersect(row.names(data), row.names(geneClu))
expClu=cbind(data[sameSample,,drop=F], geneClu[sameSample,,drop=F])
data=melt(expClu, id.vars=c("geneCluster"))
colnames(data)=c("geneCluster", "Gene", "Expression")
bioCol=c("#0066FF","#FF9900","#FF0000","#6E568C","#7CC767","#223D6C","#D20A13","#FFD121","#088247","#11AA4D")
bioCol=bioCol[1:length(levels(factor(data[,"geneCluster"])))]
p=ggboxplot(data, x="Gene", y="Expression", color = "geneCluster", 
	     ylab="Gene expression",
	     xlab="",
	     legend.title="geneCluster",
	     palette = bioCol,
	     width=1)
p=p+rotate_x_text(60)
p1=p+stat_compare_means(aes(group=geneCluster),
	      symnum.args=list(cutpoints = c(0, 0.001, 0.01, 0.05, 1), symbols = c("***", "**", "*", " ")),
	      label = "p.signif")
pdf(file="boxplot.pdf", width=7, height=5)
print(p1)
dev.off()
25.expFile="uniSigGeneExp.txt"   
setwd("")   
data=read.table(expFile, header=T, sep="\t", check.names=F, row.names=1)
data=t(data)
pca=prcomp(data, scale=TRUE)
value=predict(pca)
m6Ascore=value[,1]+value[,2]
m6Ascore=as.data.frame(m6Ascore)
scoreOut=rbind(id=colnames(m6Ascore), m6Ascore)
write.table(scoreOut, file="m6Ascore.txt", sep="\t", quote=F, col.names=F)
26.library(survival)
library(survminer)
scoreFile="m6Ascore.txt"   
cliFile="time.txt"          
setwd("")    
score=read.table(scoreFile, header=T, sep="\t", check.names=F, row.names=1)
sampleType=gsub("(.*?)\\_.*", "\\1", row.names(score))
score=cbind(score, sampleType)
rownames(score)=gsub("(.*?)\\_(.*?)", "\\2", rownames(score))
cli=read.table(cliFile, header=T, sep="\t", check.names=F, row.names=1)
colnames(cli)=c("futime", "fustat")
cli$futime=cli$futime/365
sameSample=intersect(row.names(score), row.names(cli))
data=cbind(cli[sameSample,], score[sameSample,])
res.cut=surv_cutpoint(data, time="futime", event="fustat", variables=c("ICDscore"))
cutoff=as.numeric(res.cut$cutpoint[1])
print(cutoff)
Type=ifelse(data[,"ICDscore"]<=cutoff, "Low", "High")
data$group=Type
outTab=rbind(id=colnames(data), data)
write.table(outTab, file="ICDscore.group.txt", sep="\t", quote=F, col.names=F)
data$group=factor(data$group, levels=c("Low", "High"))
diff=survdiff(Surv(futime, fustat) ~ group, data = data)
length=length(levels(factor(data[,"group"])))
pValue=1-pchisq(diff$chisq, df=length-1)
if(pValue<0.001){
	pValue="p<0.001"
}else{
	pValue=paste0("p=",sprintf("%.03f",pValue))
}
fit <- survfit(Surv(futime, fustat) ~ group, data = data)
#print(surv_median(fit))
bioCol=c("#0066FF","#FF0000","#6E568C","#7CC767","#223D6C","#D20A13","#FFD121","#088247","#11AA4D")
bioCol=bioCol[1:length]
surPlot=ggsurvplot(fit, 
			       data=data,
			       conf.int=F,
			       pval=pValue,
			       pval.size=6,
			       legend.title="ICDscore",
			       legend.labs=levels(factor(data[,"group"])),
			       legend = c(0.8, 0.8),
			       font.legend=12,
			       xlab="Time(years)",
			       break.time.by = 1,
			       palette = bioCol,
			       surv.median.line = "hv",
			       risk.table=T,
			       cumevents=F,
			       risk.table.height=.25)
pdf(file="survival.pdf", onefile = FALSE, width=7, height=5.5)
print(surPlot)
dev.off()
27.library(ggalluvial)
library(ggplot2)
library(dplyr)
m6aCluFile="m6acluster.txt"         
geneCluFile="Genecluster.txt" 
scoreFile="m6Ascore.group.txt"    
cliFile="clinical.txt"           
trait="State"                   
setwd("")    
m6aClu=read.table(m6aCluFile, header=T, sep="\t", check.names=F, row.names=1)
geneClu=read.table(geneCluFile, header=T, sep="\t", check.names=F, row.names=1)
score=read.table(scoreFile, header=T, sep="\t", check.names=F, row.names=1)
cli=read.table(cliFile, header=T, sep="\t", check.names=F, row.names=1)
twoCluster=cbind(m6aClu, geneClu)
rownames(twoCluster)=gsub("(.*?)\\_(.*?)", "\\2", rownames(twoCluster))
sameSample=intersect(row.names(twoCluster), row.names(score))
scoreClu=cbind(score[sameSample,,drop=F], twoCluster[sameSample,,drop=F])
sameSample=intersect(row.names(scoreClu), row.names(cli))
rt=cbind(scoreClu[sameSample,], cli[sameSample,])
rt=rt[,c("ICDcluster", "Genecluster", "group", trait)]
colnames(rt)=c("ICDcluster", "Genecluster", "ICDscore", trait)
corLodes=to_lodes_form(rt, axes = 1:ncol(rt), id = "Cohort")
pdf(file="ggalluvial.pdf", width=6, height=6)
mycol=rep(c("#0066FF","#FF9900","#FF0000","#029149","#6E568C","#E0367A","#D8D155","#223D6C","#D20A13","#431A3D","#91612D","#FFD121","#088247","#11AA4D","#58CDD9","#7A142C","#5D90BA","#64495D","#7CC767"),15)
ggplot(corLodes, aes(x = x, stratum = stratum, alluvium = Cohort,fill = stratum, label = stratum)) +
  	 scale_x_discrete(expand = c(0, 0)) +  
  	 geom_flow(width = 2/10,aes.flow = "forward") + 
	 geom_stratum(alpha = .9,width = 2/10) +
	 scale_fill_manual(values = mycol) +
	 geom_text(stat = "stratum", size = 3,color="black") +
	 xlab("") + ylab("") + theme_bw() + 
	 theme(axis.line = element_blank(),axis.ticks = element_blank(),axis.text.y = element_blank()) + 
	 theme(panel.grid =element_blank()) + 
	 theme(panel.border = element_blank()) + 
	 ggtitle("") + guides(fill = "none")                            
dev.off()
28.library(corrplot)
scoreFile="m6Ascore.txt"     
immFile="ssGSEA.result.txt"  
setwd("")   
score=read.table(scoreFile, header=T, sep="\t", check.names=F, row.names=1)
immune=read.table(immFile, header=T, sep="\t", check.names=F, row.names=1)
immune=t(immune)
sameSample=intersect(row.names(score), row.names(immune))
data=cbind(score[sameSample,,drop=F], immune[sameSample,,drop=F])
M=cor(data)
res1=cor.mtest(data, conf.level = 0.95)
pdf(file="cor.pdf", width=8, height=8)
corrplot(M,
         order="original",
         method = "circle",
         type = "upper",
         tl.cex=0.8, pch=T,
         p.mat = res1$p,
         insig = "label_sig",
         pch.cex = 1.6,
         sig.level=0.05,
         number.cex = 1,
         col=colorRampPalette(c("royalblue", "white", "firebrick3"))(50),
         tl.col="black")
dev.off()
29.library(limma)
library(ggpubr)
m6aCluFile="m6aCluster.txt"    
geneCluFile="geneCluster.txt"      
scoreFile="m6Ascore.txt"          
setwd("")   
m6aClu=read.table(m6aCluFile, header=T, sep="\t", check.names=F, row.names=1)
geneClu=read.table(geneCluFile, header=T, sep="\t", check.names=F, row.names=1)
score=read.table(scoreFile, header=T, sep="\t", check.names=F, row.names=1)
twoCluster=cbind(m6aClu, geneClu)
sameSample=intersect(row.names(twoCluster), row.names(score))
data=cbind(score[sameSample,,drop=F], twoCluster[sameSample,,drop=F])
data$ICDcluster=factor(data$ICDcluster, levels=levels(factor(data$ICDcluster)))
group=levels(factor(data$ICDcluster))
comp=combn(group, 2)
my_comparisons=list()
for(i in 1:ncol(comp)){my_comparisons[[i]]<-comp[,i]}
bioCol=c("#0066FF","#FF9900","#FF0000","#6E568C","#7CC767","#223D6C","#D20A13","#FFD121","#088247","#11AA4D")
bioCol=bioCol[1:length(levels(factor(data$ICDcluster)))]
boxplot=ggboxplot(data, x="ICDcluster", y="ICDscore", color="ICDcluster",
			      xlab="ICDcluster",
			      ylab="ICDscore",
			      legend.title="ICDcluster",
			      palette=bioCol,
			      add = "jitter")+ 
	stat_compare_means(comparisons = my_comparisons)
pdf(file="ICDcluster.pdf", width=5, height=4.5)
print(boxplot)
dev.off()
data$Genecluster=factor(data$Genecluster, levels=levels(factor(data$Genecluster)))
group=levels(factor(data$Genecluster))
comp=combn(group, 2)
my_comparisons=list()
for(i in 1:ncol(comp)){my_comparisons[[i]]<-comp[,i]}
bioCol=c("#0066FF","#FF9900","#FF0000","#6E568C","#7CC767","#223D6C","#D20A13","#FFD121","#088247","#11AA4D")
bioCol=bioCol[1:length(levels(factor(data$Genecluster)))]
boxplot=ggboxplot(data, x="Genecluster", y="ICDscore", color="Genecluster",
			      xlab="Genecluster",
			      ylab="ICDscore",
			      legend.title="Genecluster",
			      palette=bioCol,
			      add = "jitter")+ 
	stat_compare_means(comparisons = my_comparisons)
pdf(file="Genecluster.pdf", width=5, height=4.5)
print(boxplot)
dev.off()
30.library(ggpubr)
library(reshape2)
tmbFile="TMB.txt"     
scoreFile="m6Ascore.group.txt"     
cluFile="geneCluster.txt"          
setwd("")  
tmb=read.table(tmbFile, header=T, sep="\t", check.names=F, row.names=1)       
score=read.table(scoreFile, header=T, sep="\t", check.names=F, row.names=1)   
clu=read.table(cluFile, header=T, sep="\t", check.names=F, row.names=1)        
tmb=as.matrix(tmb)
tmb[tmb>quantile(tmb,0.975)]=quantile(tmb,0.975)
sameSample=intersect(row.names(tmb), row.names(score))
tmb=tmb[sameSample,,drop=F]
score=score[sameSample,,drop=F]
rownames(clu)=gsub("(.*?)\\_(.*?)", "\\2", rownames(clu))
clu=clu[sameSample,,drop=F]
data=cbind(score, tmb, clu)
data=data[,c("ICDscore", "group", "Genecluster", "TMB")]
data$group=factor(data$group, levels=c("Low", "High"))
group=levels(factor(data$group))
comp=combn(group, 2)
my_comparisons=list()
for(i in 1:ncol(comp)){my_comparisons[[i]]<-comp[,i]}
bioCol=c("royalblue","firebrick3","#6E568C","#7CC767","#223D6C","#D20A13","#FFD121","#088247","#11AA4D")
bioCol=bioCol[1:length(group)]
boxplot=ggboxplot(data, x="group", y="TMB", fill="group",
		          xlab="",
		          ylab="Tumor Burden Mutation",
		          legend.title="ICDscore",
		          palette = bioCol )+ 
	    stat_compare_means(comparisons = my_comparisons)
pdf(file="boxplot.pdf",width=5,height=4.5)
print(boxplot)
dev.off()
length=length(levels(factor(data$Genecluster)))
bioCol=c("#0066FF","#FF9900","#FF0000","#6E568C","#7CC767","#223D6C","#D20A13","#FFD121","#088247","#11AA4D")
p1=ggplot(data, aes(ICDscore, TMB)) + 
		  xlab("ICDscore")+ylab("Tumor Burden Mutation")+
		  geom_point(aes(colour=Genecluster))+
		  scale_color_manual(values=bioCol[1:length])+ 
		  geom_smooth(method="lm",formula = y ~ x) + theme_bw()+
		  stat_cor(method = 'spearman', aes(x =ICDscore, y =TMB))
pdf(file="cor.pdf", width=6, height=4.5)
print(p1)
dev.off()
31.library(survival)
library(survminer)
tmbFile="TMB.txt"               
scoreFile="m6Ascore.group.txt"    
setwd("")      
score=read.table(scoreFile, header=T, sep="\t", check.names=F, row.names=1)    
tmb=read.table(tmbFile, header=T, sep="\t", check.names=F, row.names=1)       
sameSample=intersect(row.names(tmb), row.names(score))
tmb=tmb[sameSample,,drop=F]
score=score[sameSample,,drop=F]
data=cbind(score, tmb)
res.cut=surv_cutpoint(data, time = "futime", event = "fustat", variables =c("TMB"))
cutoff=as.numeric(res.cut$cutpoint[1])
tmbType=ifelse(data[,"TMB"]<=cutoff, "L-TMB", "H-TMB")
scoreType=ifelse(data$group=="Low", "L-ICDscore", "H-ICDscore")
mergeType=paste0(tmbType, "+", scoreType)
bioSurvival=function(surData=null, outFile=null){
	diff=survdiff(Surv(futime, fustat) ~ group, data=surData)
	length=length(levels(factor(surData[,"group"])))
	pValue=1-pchisq(diff$chisq, df=length-1)
	if(pValue<0.001){
		pValue="p<0.001"
	}else{
		pValue=paste0("p=",sprintf("%.03f",pValue))
	}
	fit <- survfit(Surv(futime, fustat) ~ group, data = surData)
	#print(surv_median(fit))
	width=6.5
	height=5.5
	if(length(levels(factor(surData[,"group"])))>2){
		width=8
		height=6.5
	}
	bioCol=c("#FF0000","#0066FF","#6E568C","#7CC767","#223D6C","#D20A13","#FFD121","#088247","#11AA4D")
	bioCol=bioCol[1:length]
	surPlot=ggsurvplot(fit, 
			           data=surData,
			           conf.int=F,
			           pval=pValue,
			           pval.size=6,
			           legend.title="",
			           legend.labs=levels(factor(surData[,"group"])),
			           font.legend=10,
			           legend = c(0.8, 0.8),
			           xlab="Time(years)",
			           break.time.by = 1,
			           palette = bioCol,
			           surv.median.line = "hv",
			           risk.table=T,
			           cumevents=F,
			           risk.table.height=.25)
	pdf(file=outFile, onefile = FALSE, width=width, height=height)
	print(surPlot)
	dev.off()
}
data$group=tmbType
bioSurvival(surData=data, outFile="TMB.survival.pdf")
data$group=mergeType
bioSurvival(surData=data, outFile="TMB-score.survival.pdf")
32.library(maftools)     
setwd("")     
score=read.table("m6Ascore.group.txt", header=T, sep="\t", check.names=F)
outTab=score[,c(1, ncol(score))]
colnames(outTab)=c("Tumor_Sample_Barcode", "ICDscore")
write.table(outTab, file="ann.txt", sep="\t", quote=F, row.names=F)
geneNum=20
geneMut=read.table("geneMut.txt", header=T, sep="\t", check.names=F, row.names=1)
gene=row.names(geneMut)[1:geneNum]
ann_colors=list()
col=c("royalblue","firebrick3")
names(col)=c("Low", "High")
ann_colors[["ICDscore"]]=col
pdf(file="low.pdf", width=6, height=6)
maf=read.maf(maf="low.maf", clinicalData="ann.txt")
oncoplot(maf=maf, clinicalFeatures="ICDscore", genes=gene, annotationColor=ann_colors, keepGeneOrder=T)
dev.off()
pdf(file="high.pdf", width=6, height=6)
maf=read.maf(maf="high.maf", clinicalData="ann.txt")
oncoplot(maf=maf, clinicalFeatures="ICDscore", genes=gene, annotationColor=ann_colors, keepGeneOrder=T)
dev.off()
33.library(plyr)
library(ggplot2)
library(ggpubr)
library(dplyr)
scoreFile="m6Ascore.group.txt"  
cliFile="clinical.txt"       
trait="T"              
setwd("")  
score=read.table(scoreFile, header=T, sep="\t", check.names=F, row.names=1)
cli=read.table(cliFile, header=T, sep="\t", check.names=F, row.names=1)
sameSample=intersect(row.names(score), row.names(cli))
rt=cbind(score[sameSample,,drop=F], cli[sameSample,,drop=F])
bioCol=c("royalblue","firebrick3","#FF9900","#6E568C","#7CC767","#223D6C","#D20A13","#FFD121","#088247","#11AA4D")
bioCol=bioCol[1:length(unique(rt[,trait]))]
rt1=rt[,c(trait, "group")]
colnames(rt1)=c("trait", "group")
df=as.data.frame(table(rt1))
df=ddply(df, .(group), transform, percent = Freq/sum(Freq) * 100)
df=ddply(df, .(group), transform, pos = (cumsum(Freq) - 0.5 * Freq))
df$label=paste0(sprintf("%.0f", df$percent), "%")
df$group=factor(df$group, levels=c("Low", "High"))
p=ggplot(df, aes(x = factor(group), y = percent, fill = trait)) +
	   geom_bar(position = position_stack(), stat = "identity", width = .7) +
	   scale_fill_manual(values=bioCol)+
	   xlab("ICDscore")+ ylab("Percent weight")+  guides(fill=guide_legend(title=trait))+
	   geom_text(aes(label = label), position = position_stack(vjust = 0.5), size = 3) +
	   #coord_flip()+
	   theme_bw()
pdf(file="barplot.pdf", width=4, height=5)
print(p)
dev.off()
rt2=rt[,c(trait, "ICDscore")]
colnames(rt2)=c("trait", "ICDscore")
type=levels(factor(rt2[,"trait"]))
comp=combn(type, 2)
my_comparisons=list()
for(i in 1:ncol(comp)){my_comparisons[[i]]<-comp[,i]}
boxplot=ggboxplot(rt2, x="trait", y="ICDscore", fill="trait",
		          xlab=trait,
		          ylab="ICDscore",
		          legend.title=trait,
		          palette=bioCol
		          )+ 
	    stat_compare_means(comparisons=my_comparisons)
pdf(file="boxplot.pdf",width=4,height=4.5)
print(boxplot)
dev.off()
34.library(survival)
library(survminer)
scoreFile="m6Ascore.group.txt"     
cliFile="clinical.txt"           
trait="T"               
setwd("")        
score=read.table(scoreFile, header=T, sep="\t",check.names=F, row.names=1)
cli=read.table(cliFile, header=T, sep="\t", check.names=F, row.names=1)
sameSample=intersect(row.names(cli), row.names(score))
score=score[sameSample,]
cli=cli[sameSample,]
data=cbind(futime=score[,1], fustat=score[,2], cli, group=score[,"group"])
rt=data[,c("futime", "fustat", trait, "group")]
rt=rt[(rt[,trait]!="unknow"),]
colnames(rt)=c("futime", "fustat", "clinical", "group")
tab=table(rt[,"clinical"])
tab=tab[tab!=0]
for(j in names(tab)){
	rt1=rt[(rt[,"clinical"]==j),]
	tab1=table(rt1[,"group"])
	tab1=tab1[tab1!=0]
	labels=names(tab1)
	if(length(labels)==2){
		titleName=j
		if((trait=="age") | (trait=="Age") | (trait=="AGE")){
			titleName=paste0("age", j)
		}
		diff=survdiff(Surv(futime, fustat) ~group,data = rt1)
		pValue=1-pchisq(diff$chisq, df=1)
		if(pValue<0.001){
			pValue="p<0.001"
		}else{
			pValue=paste0("p=",sprintf("%.03f", pValue))
		}
		fit <- survfit(Surv(futime, fustat) ~ group, data = rt1)
		bioCol=c("#FF0000","#0066FF","#FF9900","#6E568C","#7CC767","#223D6C","#D20A13","#FFD121","#088247","#11AA4D")
		bioCol=bioCol[1:length(levels(factor(rt1[,"group"])))]
		surPlot=ggsurvplot(fit, 
			           data=rt1,
			           conf.int=F,
			           pval=pValue,
			           pval.size=6,
			           title=paste0("Patients with ",titleName),
			           legend.title="ICDscore",
			           legend.labs=labels,
			           font.legend=12,
			           xlab="Time(years)",
			           break.time.by = 1,
			           palette=bioCol,
			           risk.table=TRUE,
			       	   risk.table.title="",
			           risk.table.col = "strata",
			           risk.table.height=.25)
		j=gsub(">=","ge",j);j=gsub("<=","le",j);j=gsub(">","gt",j);j=gsub("<","lt",j)
		pdf(file=paste0(trait,"_",j,".pdf"), onefile = FALSE, width = 5.5, height =5)
		print(surPlot)
		dev.off()
	}
}
35.library(limma)
library(ggpubr)
gene="CD274"           
showName="PD-L1"        
expFile="merge.txt"                
scoreFile="m6Ascore.group.txt"     
setwd("")    
rt=read.table(expFile, header=T, sep="\t", check.names=F)
rt=as.matrix(rt)
rownames(rt)=rt[,1]
exp=rt[,2:ncol(rt)]
dimnames=list(rownames(exp),colnames(exp))
data=matrix(as.numeric(as.matrix(exp)),nrow=nrow(exp),dimnames=dimnames)
data=avereps(data)
colnames(data)=gsub("(.*?)\\_(.*?)", "\\2", colnames(data))
data=rbind(data, gene=data[gene,])
exp=t(data[c("gene",gene),])
exp=avereps(exp)
score=read.table(scoreFile, header=T, sep="\t", check.names=F, row.names=1)
sameSample=intersect(row.names(exp), row.names(score))
exp=exp[sameSample,]
exp[exp>quantile(exp,0.975)]=quantile(exp,0.975)
score=score[sameSample,]
data=cbind(as.data.frame(exp), as.data.frame(score))
data$group=factor(data$group, levels=c("Low", "High"))
group=levels(factor(data$group))
comp=combn(group,2)
my_comparisons=list()
for(i in 1:ncol(comp)){my_comparisons[[i]]<-comp[,i]}
boxplot=ggboxplot(data, x="group", y="gene", fill="group",
			      xlab="ICDscore",
			      ylab=paste(showName, "expression"),
			      legend.title="ICDscore",
			      palette=c("royalblue","firebrick3"))+ 
	stat_compare_means(comparisons = my_comparisons)
pdf(file=paste0(gene, ".pdf"), width=5, height=4.5)
print(boxplot)
dev.off()
36.library(ggpubr)                
tciaFile="TCIA.txt"                
scoreFile="m6Ascore.group.txt"    
setwd("")     
ips=read.table(tciaFile, header=T, sep="\t", check.names=F, row.names=1)
score=read.table(scoreFile, header=T, sep="\t", check.names=F, row.names=1)
sameSample=intersect(row.names(ips), row.names(score))
ips=ips[sameSample, , drop=F]
score=score[sameSample, "group", drop=F]
data=cbind(ips, score)
data$group=factor(data$group, levels=c("Low", "High"))
group=levels(factor(data$group))
comp=combn(group, 2)
my_comparisons=list()
for(i in 1:ncol(comp)){my_comparisons[[i]]<-comp[,i]}
for(i in colnames(data)[1:(ncol(data)-1)]){
	rt=data[,c(i, "group")]
	colnames(rt)=c("IPS", "group")
	gg1=ggviolin(rt, x="group", y="IPS", fill = "group", 
	         xlab="ICDscore", ylab=i,
	         legend.title="ICDscore",
	         palette=c("royalblue", "firebrick3"),
	         add = "boxplot", add.params = list(fill="white"))+ 
	         stat_compare_means(comparisons = my_comparisons)
	         #stat_compare_means(comparisons = my_comparisons,symnum.args=list(cutpoints = c(0, 0.001, 0.01, 0.05, 1), symbols = c("***", "**", "*", "ns")),label = "p.signif")
	pdf(file=paste0(i, ".pdf"), width=6, height=5)
	print(gg1)
	dev.off()
}
37.library(limma)
library(estimate)
setwd("")     
inputFile="merge.txt"                        
rt=read.table(inputFile,sep="\t",header=T,check.names=F)
rt=as.matrix(rt)
rownames(rt)=rt[,1]
exp=rt[,2:ncol(rt)]
dimnames=list(rownames(exp),colnames(exp))
data=matrix(as.numeric(as.matrix(exp)),nrow=nrow(exp),dimnames=dimnames)
data=avereps(data)
out=data
out=rbind(ID=colnames(out),out)
write.table(out,file="uniq.symbol.txt",sep="\t",quote=F,col.names=F)
filterCommonGenes(input.f="uniq.symbol.txt", 
                  output.f="commonGenes.gct", 
                  id="GeneSymbol")
estimateScore(input.ds = "commonGenes.gct",
              output.ds="estimateScore.gct", 
              platform="illumina")
scores=read.table("estimateScore.gct",skip = 2,header = T)
rownames(scores)=scores[,1]
scores=t(scores[,3:ncol(scores)])
rownames(scores)=gsub("\\.","\\-",rownames(scores))
out=rbind(ID=colnames(scores),scores)
write.table(out,file="scores.txt",sep="\t",quote=F,col.names=F)
38.library(limma)
expFile="scores.txt"         
surFile="time.txt"             
setwd("")   
surTime=read.table(surFile,header=T,sep="\t",check.names=F,row.names=1)
rt=read.table(expFile,sep="\t",header=T,check.names=F,row.names=1)
data=as.matrix(rt)
rownames(data)=gsub("(.*?)\\-(.*?)\\-(.*?)\\-(.*?)\\-.*","\\1\\-\\2\\-\\3",rownames(data))
data=avereps(data)
sameSample=intersect(row.names(data),row.names(surTime))
data=data[sameSample,]
surTime=surTime[sameSample,]
out=cbind(surTime,data)
out=cbind(id=row.names(out),out)
write.table(out,file="scoreTime.txt",sep="\t",row.names=F,quote=F)
39.library(survival)
library(survminer)
inputFile="scoreTime.txt"        
setwd("")    
rt=read.table(inputFile,header=T,sep="\t",check.names=F)     
rt$futime=rt$futime/365                                     
outTab=data.frame()
for(score in colnames(rt[,4:ncol(rt)])){
	a=ifelse(rt[,score]<=median(rt[,score]),"Low","High")
	diff=survdiff(Surv(futime, fustat) ~a,data = rt)
	pValue=1-pchisq(diff$chisq,df=1)
	fit=survfit(Surv(futime, fustat) ~ a, data = rt)
    scoreKm=cbind(score=score,KM=pValue)
	outTab=rbind(outTab,scoreKm)
	if(pValue<0.001){
		pValue="p<0.001"
	}else{
		pValue=paste0("p=",sprintf("%.03f",pValue))
	}
	titleName=score
	surPlot=ggsurvplot(fit, 
						data=rt,
						conf.int=TRUE,
						pval=pValue,
						pval.size=6,
						risk.table=T,
						#ncensor.plot = TRUE,
						legend.labs=c("high","low"),
						legend.title=titleName,
						xlab="Time(years)",
						break.time.by = 1,
						risk.table.title="",
						palette=c("firebrick3", "royalblue"),
						risk.table.height=.25)          
	pdf(file=paste0("sur.",score,".pdf"), width = 6.5, height = 5.5,onefile = FALSE)
	print(surPlot)
	dev.off()
}
write.table(outTab,file="survResult.xls",sep="\t",row.names=F,quote=F)
40.options(stringsAsFactors=F)
library(limma)
library(ggpubr)
scoreFile="scores.txt"           
cliFile="clinical.txt"           
setwd("")    
rt=read.table(scoreFile,sep="\t",header=T,check.names=F,row.names=1)
data=as.matrix(rt)
#rownames(data)=gsub("(.*?)\\-(.*?)\\-(.*?)\\-(.*?)\\-.*","\\1\\-\\2\\-\\3",rownames(data))
data=avereps(data)
cli=read.table(cliFile,sep="\t",header=T,check.names=F,row.names=1)
samSample=intersect(row.names(data),row.names(cli))
data=data[samSample,]
cli=cli[samSample,]
rt=cbind(data,cli)
for(clinical in colnames(rt[,4:ncol(rt)])){
	for(score in colnames(rt[,1:3])){
		data=rt[c(score,clinical)]
		colnames(data)=c("score","clinical")
		data=data[(data[,"clinical"]!="unknow"),]
		group=levels(factor(data$clinical))
		data$clinical=factor(data$clinical, levels=group)
		comp=combn(group,2)
		my_comparisons=list()
	    for(i in 1:ncol(comp)){my_comparisons[[i]]<-comp[,i]}
		boxplot=ggboxplot(data, x="clinical", y="score", color="clinical",
		          xlab=clinical,
		          ylab=score,
		          legend.title=clinical,
		          add = "jitter")+ 
			stat_compare_means(comparisons = my_comparisons)
		pdf(file=paste0(score,".",clinical,".pdf"),width=5.5,height=5)
		print(boxplot)
		dev.off()
	}
}
41.library(survival)
library(survminer)
ClusterFile="Cluster.txt"     
cliFile="time.txt"              
setwd("")     
Cluster=read.table(ClusterFile, header=T, sep="\t", check.names=F, row.names=1)
rownames(Cluster)=gsub("(.*?)\\_(.*?)", "\\2", rownames(Cluster))
cli=read.table(cliFile, header=T, sep="\t", check.names=F, row.names=1)
colnames(cli)=c("futime", "fustat")
cli$futime=cli$futime/365
sameSample=intersect(row.names(Cluster), row.names(cli))
rt=cbind(cli[sameSample,,drop=F], Cluster[sameSample,,drop=F])
length=length(levels(factor(rt$Cluster)))
diff=survdiff(Surv(futime, fustat) ~ Cluster, data = rt)
pValue=1-pchisq(diff$chisq, df=length-1)
if(pValue<0.001){
	pValue="p<0.001"
}else{
	pValue=paste0("p=",sprintf("%.03f",pValue))
}
fit <- survfit(Surv(futime, fustat) ~ Cluster, data = rt)
#print(surv_median(fit))
bioCol=c("#0066FF","#FF9900","#FF0000","#6E568C","#7CC767","#223D6C","#D20A13","#FFD121","#088247","#11AA4D")
bioCol=bioCol[1:length]
surPlot=ggsurvplot(fit, 
		           data=rt,
		           conf.int=F,
		           pval=pValue,
		           pval.size=6,
		           legend.title="Cluster",
		           legend.labs=levels(factor(rt[,"Cluster"])),
		           legend = c(0.8, 0.8),
		           font.legend=10,
		           xlab="Time(years)",
		           break.time.by = 1,
		           palette = bioCol,
		           surv.median.line = "hv",
		           risk.table=T,
		           cumevents=F,
		           risk.table.height=.4)
pdf(file="survival.pdf",onefile = FALSE,width=10,height=6)
print(surPlot)
dev.off()
42.library(limma)
library(ggplot2)
library(ggpubr)
library(ggExtra)
corFilter=0.1            
pvalueFilter=0.05       
setwd("")     
rt=read.table("m6aGeneExp.txt", header=T, sep="\t", check.names=F)
rt=as.matrix(rt)
rownames(rt)=rt[,1]
exp=rt[,2:ncol(rt)]
dimnames=list(rownames(exp),colnames(exp))
data=matrix(as.numeric(as.matrix(exp)),nrow=nrow(exp),dimnames=dimnames)
data=avereps(data)
group=sapply(strsplit(colnames(data),"\\_"), "[", 2)
data=data[,group=="treat"]
geneRT=read.table("gene.txt", header=T, sep="\t", check.names=F, row.names=1)
gene1=row.names(geneRT)[geneRT[,1]=="good"]      
gene2=row.names(geneRT)[geneRT[,1]=="poor"]      
outTab=data.frame()
for(i in gene1){
	for(j in gene2){
		x=as.numeric(data[i,])
		y=as.numeric(data[j,])
		corT=cor.test(x, y, method = "pearson",exact=FALSE)
		cor=corT$estimate
		pvalue=corT$p.value
		if((abs(cor)>corFilter) & (pvalue<pvalueFilter)){
			outTab=rbind(outTab, cbind(Gene1=i, Gene2=j, cor, pvalue))
			df1=as.data.frame(cbind(x,y))
			p1=ggplot(df1, aes(x, y)) + 
				xlab(i)+ylab(j)+ 
				geom_point()+ geom_smooth(method="lm",formula = y ~ x) + theme_bw()+
				stat_cor(method = 'pearson', aes(x =x, y =y))
			p2=ggMarginal(p1, type = "density", xparams = list(fill = "firebrick3"),yparams = list(fill = "royalblue"))
			pdf(file=paste0(i, "_", j, ".pdf"),width=5,height=4.8)
			print(p2)
			dev.off()
		}
	}
}
write.table(file="corResult.txt",outTab,sep="\t",quote=F,row.names=F)
